# Supplementary material for: Insights into the recognition mechanism in the UBR box of UBR4 for its specific substrates
Source: Commun Biol. 2023 Nov 29;6:1214. doi: 10.1038/s42003-023-05602-7 (PMC10687169; doi:10.1038/s42003-023-05602-7)
Supplement: Supplementary file 4 — supplementary data 1 [file 42003_2023_5602_MOESM4_ESM.xlsx]

## Sheet: WT_YIFS
2	8.93962
4	8.93889
6	8.93832
8	8.93828
10	8.93811
12	8.93739
14	8.93571
16	8.93444
18	8.9331
20	8.93198
22	8.9301
24	8.92893
26	8.92839
28	8.92754
30	8.92723
32	8.92668
34	8.92526
36	8.92367
38	8.92326
40	8.92216
42	8.92193
44	8.92142
46	8.92045
48	8.91992
50	8.92008
52	8.91945
54	8.91932
56	8.91912
58	8.91913
60	8.91898
62	8.91794
64	8.91773
66	8.91665
68	8.91596
70	8.91543
72	8.91404
74	8.91242
76	8.91279
78	8.91181
80	8.9112
82	8.91043
84	8.90905
86	8.90824
88	8.90897
90	8.90895
92	8.90802
94	8.90725
96	8.90636
98	8.90566
100	8.9053
102	8.90505
104	8.90557
106	8.90505
108	8.90444
110	8.90376
112	8.90448
114	8.90469
116	8.90319
118	8.90225
120	8.9011
122	8.89996
124	8.89908
126	8.89703
128	8.89651
130	8.89618
132	8.896
134	8.89541
136	8.89506
138	8.89404
140	8.89405
142	8.89387
144	8.89384
146	8.89322
148	8.89132
150	8.8912
152	8.89057
154	8.89051
156	8.88998
158	8.88977
160	8.88952
162	8.88876
164	8.88812
166	8.88831
168	8.88792
170	8.88818
172	8.88761
174	8.88651
176	8.88528
178	8.8845
180	8.88401
182	8.8832
184	8.88274
186	8.88264
188	8.88203
190	8.88149
192	8.88281
194	8.88295
196	8.882
198	8.88189
200	8.88125
202	8.88123
204	8.88052
206	8.87997
208	8.87987
210	8.87923
212	8.87858
214	8.87735
216	8.87702
218	8.87647
220	8.87576
222	8.8755
224	8.87565
226	8.87549
228	8.87447
230	8.87425
232	8.87374
234	8.87271
236	8.8722
238	8.87231
240	8.87262
242	8.87167
244	8.87116
246	8.87083
248	8.87096
250	8.86943
252	8.86865
254	8.86851
256	8.86796
258	8.8673
260	8.86703
262	8.86651
264	8.86577
266	8.86501
268	8.86474
270	8.86415
272	8.863
274	8.86234
276	8.86185
278	8.86133
280	8.86222
282	8.86277
284	8.86284
286	8.86221
288	8.86152
290	8.86099
292	8.86007
294	8.86033
296	8.86059
298	8.85964
300	8.85904
302	8.85823
304	8.8565
306	8.85402
308	8.85071
310	8.84534
312	8.83753
314	8.83103
316	8.82368
318	8.8165
320	8.80946
322	8.80147
324	8.79445
326	8.78935
328	8.78804
330	8.79038
332	8.79284
334	8.79687
336	8.802
338	8.80771
340	8.8121
342	8.8155
344	8.81801
346	8.82092
348	8.82333
350	8.82472
352	8.82604
354	8.82718
356	8.82734
358	8.82857
360	8.82919
362	8.82927
364	8.8284
366	8.82837
368	8.82886
370	8.8279
372	8.82764
374	8.82829
376	8.82783
378	8.82745
380	8.82758
382	8.82625
384	8.82502
386	8.82386
388	8.82301
390	8.8228
392	8.82318
394	8.82365
396	8.82353
398	8.82349
400	8.82341
402	8.82349
404	8.82143
406	8.82033
408	8.82051
410	8.82022
412	8.8201
414	8.81936
416	8.81934
418	8.81864
420	8.81791
422	8.81744
424	8.81751
426	8.81696
428	8.81602
430	8.81574
432	8.81553
434	8.81439
436	8.8136
438	8.81358
440	8.81322
442	8.81276
444	8.81227
446	8.81245
448	8.81303
450	8.81204
452	8.8121
454	8.81101
456	8.80969
458	8.80978
460	8.80897
462	8.80958
464	8.80873
466	8.80827
468	8.8087
470	8.80853
472	8.80851
474	8.80768
476	8.80592
478	8.80519
480	8.80609
482	8.80591
484	8.80584
486	8.80525
488	8.80546
490	8.80577
492	8.80601
494	8.8063
496	8.80506
498	8.80483
500	8.80382
502	8.80308
504	8.80261
506	8.80235
508	8.80204
510	8.80182
512	8.80194
514	8.80177
516	8.80115
518	8.80149
520	8.80052
522	8.80024
524	8.7994
526	8.79826
528	8.79697
530	8.79669
532	8.7967
534	8.79719
536	8.79803
538	8.79776
540	8.7966
542	8.79603
544	8.79618
546	8.7948
548	8.79059
550	8.78364
552	8.77572
554	8.76784
556	8.76012
558	8.7519
560	8.74446
562	8.73821
564	8.73346
566	8.73045
568	8.72988
570	8.73181
572	8.73513
574	8.73964
576	8.74449
578	8.74882
580	8.75265
582	8.7571
584	8.76084
586	8.76383
588	8.766
590	8.76724
592	8.76864
594	8.76944
596	8.76891
598	8.76979
600	8.76998
602	8.77078
604	8.7709
606	8.77125
608	8.77152
610	8.77193
612	8.77205
614	8.77169
616	8.77076
618	8.77084
620	8.77008
622	8.76998
624	8.76933
626	8.76801
628	8.76781
630	8.76743
632	8.76683
634	8.76688
636	8.76751
638	8.76744
640	8.76782
642	8.76729
644	8.76715
646	8.76619
648	8.76591
650	8.76563
652	8.76475
654	8.76367
656	8.76332
658	8.76406
660	8.76332
662	8.7626
664	8.76189
666	8.76149
668	8.76114
670	8.76087
672	8.76066
674	8.76162
676	8.76127
678	8.76046
680	8.76017
682	8.76022
684	8.76012
686	8.75966
688	8.75947
690	8.75867
692	8.75814
694	8.75808
696	8.75845
698	8.75909
700	8.75878
702	8.75829
704	8.75832
706	8.75785
708	8.75689
710	8.75637
712	8.75652
714	8.75592
716	8.75582
718	8.75672
720	8.75682
722	8.75611
724	8.75622
726	8.75546
728	8.7554
730	8.7549
732	8.75448
734	8.75505
736	8.75521
738	8.75418
740	8.7538
742	8.75363
744	8.75337
746	8.75357
748	8.75305
750	8.75225
752	8.75116
754	8.75043
756	8.74951
758	8.74984
760	8.75022
762	8.7494
764	8.74941
766	8.74967
768	8.74928
770	8.74832
772	8.74754
774	8.74695
776	8.74678
778	8.74656
780	8.74635
782	8.74556
784	8.74445
786	8.74208
788	8.73804
790	8.73192
792	8.72555
794	8.71857
796	8.71148
798	8.70534
800	8.69821
802	8.69242
804	8.68716
806	8.68516
808	8.68616
810	8.68951
812	8.69274
814	8.69676
816	8.70231
818	8.70722
820	8.71169
822	8.71576
824	8.71838
826	8.72021
828	8.72159
830	8.72305
832	8.72436
834	8.72445
836	8.7253
838	8.72611
840	8.72676
842	8.72663
844	8.72663
846	8.72723
848	8.72693
850	8.72689
852	8.72635
854	8.72633
856	8.72621
858	8.72529
860	8.72437
862	8.72435
864	8.72492
866	8.72449
868	8.7241
870	8.72448
872	8.72499
874	8.72379
876	8.72418
878	8.72449
880	8.72428
882	8.72309
884	8.72219
886	8.72223
888	8.72179
890	8.7223
892	8.7227
894	8.72265
896	8.72229
898	8.72208
900	8.72158
902	8.7222
904	8.72273
906	8.72195
908	8.72143
910	8.72185
912	8.72129
914	8.72132
916	8.72045
918	8.72002
920	8.71988
922	8.71975
924	8.71859
926	8.71951
928	8.71969
930	8.7195
932	8.7194
934	8.71977
936	8.72003
938	8.71974
940	8.71915
942	8.71916
944	8.71839
946	8.71907
948	8.71858
950	8.7178
952	8.7181
954	8.71659
956	8.71632
958	8.71583
960	8.71525
962	8.71532
964	8.71549
966	8.71536
968	8.71453
970	8.71471
972	8.7149
974	8.71451
976	8.71473
978	8.71455
980	8.71435
982	8.71411
984	8.71361
986	8.71413
988	8.71485
990	8.71332
992	8.71243
994	8.71302
996	8.7116
998	8.71161
1000	8.71065
1002	8.70974
1004	8.70991
1006	8.71119
1008	8.7117
1010	8.71169
1012	8.7111
1014	8.70963
1016	8.7094
1018	8.70895
1020	8.70913
1022	8.7092
1024	8.70796
1026	8.70548
1028	8.70164
1030	8.69692
1032	8.68979
1034	8.68242
1036	8.67487
1038	8.66802
1040	8.66193
1042	8.6566
1044	8.65375
1046	8.65215
1048	8.65202
1050	8.65434
1052	8.65882
1054	8.66155
1056	8.66482
1058	8.66957
1060	8.67388
1062	8.6767
1064	8.67943
1066	8.68138
1068	8.68359
1070	8.68511
1072	8.68599
1074	8.68719
1076	8.68854
1078	8.68875
1080	8.68858
1082	8.68821
1084	8.68858
1086	8.68819
1088	8.68822
1090	8.68843
1092	8.68869
1094	8.68953
1096	8.68894
1098	8.6885
1100	8.68827
1102	8.68744
1104	8.6865
1106	8.68747
1108	8.68774
1110	8.68829
1112	8.68879
1114	8.689
1116	8.68927
1118	8.68871
1120	8.68957
1122	8.68931
1124	8.68882
1126	8.68834
1128	8.68858
1130	8.68759
1132	8.68745
1134	8.6866
1136	8.68575
1138	8.68586
1140	8.68622
1142	8.68688
1144	8.68635
1146	8.68503
1148	8.68547
1150	8.6871
1152	8.68623
1154	8.68581
1156	8.68554
1158	8.68634
1160	8.68644
1162	8.68597
1164	8.68582
1166	8.6862
1168	8.68571
1170	8.68532
1172	8.68401
1174	8.68433
1176	8.68516
1178	8.68439
1180	8.68347
1182	8.68335
1184	8.68448
1186	8.68418
1188	8.6837
1190	8.68328
1192	8.68207
1194	8.68188
1196	8.6831
1198	8.68301
1200	8.68211
1202	8.68146
1204	8.68151
1206	8.68216
1208	8.68158
1210	8.68128
1212	8.68075
1214	8.68089
1216	8.67973
1218	8.67774
1220	8.67773
1222	8.6781
1224	8.67773
1226	8.67711
1228	8.67664
1230	8.67654
1232	8.67668
1234	8.67687
1236	8.6771
1238	8.67698
1240	8.67687
1242	8.67603
1244	8.6767
1246	8.67751
1248	8.67682
1250	8.67655
1252	8.67771
1254	8.67773
1256	8.67732
1258	8.67662
1260	8.67679
1262	8.67608
1264	8.67565
1266	8.67451
1268	8.67062
1270	8.66494
1272	8.65887
1274	8.65248
1276	8.64623
1278	8.63923
1280	8.63411
1282	8.62795
1284	8.62273
1286	8.62084
1288	8.62045
1290	8.62314
1292	8.62722
1294	8.63212
1296	8.63597
1298	8.6402
1300	8.64467
1302	8.64879
1304	8.65193
1306	8.65411
1308	8.65556
1310	8.65702
1312	8.65847
1314	8.65928
1316	8.65963
1318	8.66117
1320	8.66038
1322	8.66029
1324	8.6605
1326	8.66015
1328	8.66019
1330	8.66036
1332	8.66062
1334	8.66071
1336	8.65971
1338	8.65869
1340	8.65887
1342	8.65868
1344	8.65817
1346	8.65848
1348	8.65825
1350	8.65817
1352	8.65862
1354	8.65849
1356	8.65837
1358	8.65812
1360	8.65844
1362	8.65851
1364	8.65872
1366	8.65835
1368	8.65801
1370	8.65851
1372	8.65861
1374	8.65828
1376	8.65797
1378	8.6579
1380	8.6579
1382	8.65779
1384	8.65708
1386	8.65721
1388	8.65839
1390	8.65754
1392	8.65723
1394	8.65771
1396	8.65708
1398	8.65629
1400	8.65605
1402	8.65655
1404	8.65582
1406	8.6558
1408	8.65538
1410	8.655
1412	8.65465
1414	8.65457
1416	8.65425
1418	8.6542
1420	8.65442
1422	8.65361
1424	8.65434
1426	8.65453
1428	8.65369
1430	8.65317
1432	8.65356
1434	8.65402
1436	8.65379
1438	8.6537
1440	8.65312
1442	8.6526
1444	8.653
1446	8.6524
1448	8.65219
1450	8.65212
1452	8.65163
1454	8.65129
1456	8.65107
1458	8.65078
1460	8.65158
1462	8.65114
1464	8.65053
1466	8.6512
1468	8.65171
1470	8.65243
1472	8.65287
1474	8.65222
1476	8.65102
1478	8.65028
1480	8.6505
1482	8.65078
1484	8.65022
1486	8.65012
1488	8.65076
1490	8.65048
1492	8.65046
1494	8.65009
1496	8.64971
1498	8.65025
1500	8.64983
1502	8.64962
1504	8.6501
1506	8.64843
1508	8.6434
1510	8.63852
1512	8.6329
1514	8.62661
1516	8.62041
1518	8.61392
1520	8.60742
1522	8.60282
1524	8.59872
1526	8.59544
1528	8.59615
1530	8.59879
1532	8.60125
1534	8.6049
1536	8.60985
1538	8.6136
1540	8.61654
1542	8.61971
1544	8.62243
1546	8.62611
1548	8.62814
1550	8.63013
1552	8.63046
1554	8.6307
1556	8.63148
1558	8.63259
1560	8.63316
1562	8.63295
1564	8.63401
1566	8.63388
1568	8.63403
1570	8.63464
1572	8.6347
1574	8.63499
1576	8.6339
1578	8.63392
1580	8.63366
1582	8.63424
1584	8.63411
1586	8.63466
1588	8.63389
1590	8.63378
1592	8.63382
1594	8.63384
1596	8.6339
1598	8.63244
1600	8.6325
1602	8.63232
1604	8.63219
1606	8.63184
1608	8.63231
1610	8.63143
1612	8.63093
1614	8.63091
1616	8.63129
1618	8.63111
1620	8.63115
1622	8.63129
1624	8.63137
1626	8.63092
1628	8.63019
1630	8.63097
1632	8.63162
1634	8.63121
1636	8.63141
1638	8.63164
1640	8.63131
1642	8.63091
1644	8.63157
1646	8.63186
1648	8.63077
1650	8.63045
1652	8.63079
1654	8.63013
1656	8.62982
1658	8.62954
1660	8.62877
1662	8.62854
1664	8.62889
1666	8.62899
1668	8.63015
1670	8.63039
1672	8.63035
1674	8.6298
1676	8.62858
1678	8.62884
1680	8.62922
1682	8.62905
1684	8.62942
1686	8.62917
1688	8.62898
1690	8.62908
1692	8.62892
1694	8.62821
1696	8.62886
1698	8.62995
1700	8.62946
1702	8.62898
1704	8.62947
1706	8.62865
1708	8.62763
1710	8.6282
1712	8.62894
1714	8.62894
1716	8.62855
1718	8.6276
1720	8.62651
1722	8.62705
1724	8.62663
1726	8.62693
1728	8.62705
1730	8.62627
1732	8.6258
1734	8.62575
1736	8.62548
1738	8.62607
1740	8.6265
1742	8.62619
1744	8.6257
1746	8.62389
1748	8.62152
1750	8.61581
1752	8.6106
1754	8.60472
1756	8.59844
1758	8.59186
1760	8.58635
1762	8.58193
1764	8.57805
1766	8.5755
1768	8.57607
1770	8.5783
1772	8.58178
1774	8.58573
1776	8.58828
1778	8.59287
1780	8.59686
1782	8.60007
1784	8.60262
1786	8.60502
1788	8.60693
1790	8.60777
1792	8.60892
1794	8.60944
1796	8.60969
1798	8.61049
1800	8.61147
1802	8.61209
1804	8.6127
1806	8.61293
1808	8.61277
1810	8.61228
1812	8.61199
1814	8.61183
1816	8.61147
1818	8.61105
1820	8.6113
1822	8.61222
1824	8.61196
1826	8.61141
1828	8.61228
1830	8.61275
1832	8.61196
1834	8.61198
1836	8.61254
1838	8.6131
1840	8.61355
1842	8.61408
1844	8.61384
1846	8.61321
1848	8.6132
1850	8.61377
1852	8.61421
1854	8.61337
1856	8.61291
1858	8.61352
1860	8.61339
1862	8.61285
1864	8.61348
1866	8.61308
1868	8.6133
1870	8.61369
1872	8.61376
1874	8.61363
1876	8.61402
1878	8.61467
1880	8.61385
1882	8.61326
1884	8.61347
1886	8.61347
1888	8.61316
1890	8.61318
1892	8.61212
1894	8.61159
1896	8.61162
1898	8.61153
1900	8.61104
1902	8.61119
1904	8.61112
1906	8.61085
1908	8.61067
1910	8.61076
1912	8.61087
1914	8.61058
1916	8.6113
1918	8.61097
1920	8.61005
1922	8.60934
1924	8.60834
1926	8.60857
1928	8.60956
1930	8.60987
1932	8.60949
1934	8.6087
1936	8.60853
1938	8.60778
1940	8.6078
1942	8.60836
1944	8.60744
1946	8.60625
1948	8.60676
1950	8.60764
1952	8.608
1954	8.60772
1956	8.60829
1958	8.60837
1960	8.60756
1962	8.60785
1964	8.60812
1966	8.60764
1968	8.60643
1970	8.6061
1972	8.60671
1974	8.60716
1976	8.60772
1978	8.6077
1980	8.60727
1982	8.60689
1984	8.60645
1986	8.60507
1988	8.60143
1990	8.59649
1992	8.59153
1994	8.58669
1996	8.58079
1998	8.5741
2000	8.5694
2002	8.56511
2004	8.56172
2006	8.56015
2008	8.56055
2010	8.56153
2012	8.56343
2014	8.56748
2016	8.57222
2018	8.57591
2020	8.57933
2022	8.58277
2024	8.58507
2026	8.58675
2028	8.5888
2030	8.58993
2032	8.59127
2034	8.59177
2036	8.59201
2038	8.59302
2040	8.59332
2042	8.59311
2044	8.5938
2046	8.59497
2048	8.59489
2050	8.59483
2052	8.59548
2054	8.59499
2056	8.59529
2058	8.59492
2060	8.59459
2062	8.59438
2064	8.59441
2066	8.59533
2068	8.59451
2070	8.59417
2072	8.59413
2074	8.59448
2076	8.59344
2078	8.59419
2080	8.59379
2082	8.59313
2084	8.59364
2086	8.59451
2088	8.59494
2090	8.59453
2092	8.59369
2094	8.59307
2096	8.59335
2098	8.5929
2100	8.59298
2102	8.59354
2104	8.59408
2106	8.59419
2108	8.59389
2110	8.59378
2112	8.59353
2114	8.59318
2116	8.59373
2118	8.59461
2120	8.59459
2122	8.59381
2124	8.59371
2126	8.59328
2128	8.59281
2130	8.59235
2132	8.59229
2134	8.59259
2136	8.59339
2138	8.5944
2140	8.59409
2142	8.59382
2144	8.59415
2146	8.59378
2148	8.59381
2150	8.5944
2152	8.59386
2154	8.59413
2156	8.59291
2158	8.59174
2160	8.59281
2162	8.59299
2164	8.59248
2166	8.59264
2168	8.59153
2170	8.59151
2172	8.59168
2174	8.59182
2176	8.5922
2178	8.5921
2180	8.59202
2182	8.59211
2184	8.59241
2186	8.59273
2188	8.59288
2190	8.59221
2192	8.59135
2194	8.59226
2196	8.59306
2198	8.5922
2200	8.59159
2202	8.59151
2204	8.59155
2206	8.59268
2208	8.59235
2210	8.5909
2212	8.59088
2214	8.59138
2216	8.5916
2218	8.59168
2220	8.59126
2222	8.59146
2224	8.59169
2226	8.5896
2228	8.5862
2230	8.58216
2232	8.57705
2234	8.57151
2236	8.56591
2238	8.56116
2240	8.55622
2242	8.55181
2244	8.5479
2246	8.54495
2248	8.54436
2250	8.54655
2252	8.54893
2254	8.55184
2256	8.55606
2258	8.56052
2260	8.56354
2262	8.56616
2264	8.56882
2266	8.57093
2268	8.57258
2270	8.57397
2272	8.57521
2274	8.57602
2276	8.57715
2278	8.57761
2280	8.57823
2282	8.57922
2284	8.57897
2286	8.5787
2288	8.5797
2290	8.58008
2292	8.57981
2294	8.58005
2296	8.57923
2298	8.5792
2300	8.57955
2302	8.5802
2304	8.58083
2306	8.58077
2308	8.58079
2310	8.58044
2312	8.58118
2314	8.58061
2316	8.57887
2318	8.57929
2320	8.5795
2322	8.57897
2324	8.57858
2326	8.57938
2328	8.57902
2330	8.57879
2332	8.57894
2334	8.57838
2336	8.57857
2338	8.57839
2340	8.57821
2342	8.57935
2344	8.5795
2346	8.57995
2348	8.57883
2350	8.57893
2352	8.57865
2354	8.57797
2356	8.57756
2358	8.57782
2360	8.57814
2362	8.57774
2364	8.57794
2366	8.57809
2368	8.57747
2370	8.57688
2372	8.57723
2374	8.5781
2376	8.57885
2378	8.57875
2380	8.57811
2382	8.57758
2384	8.57767
2386	8.57837
2388	8.57833
2390	8.57796
2392	8.57771
2394	8.57788
2396	8.57851
2398	8.57893
2400	8.57814
2402	8.57746
2404	8.57765
2406	8.57769
2408	8.5774
2410	8.57776
2412	8.57794
2414	8.57833
2416	8.57827
2418	8.57887
2420	8.57901
2422	8.57946
2424	8.57919
2426	8.57979
2428	8.57914
2430	8.57836
2432	8.57774
2434	8.57793
2436	8.57819
2438	8.5776
2440	8.57739
2442	8.57711
2444	8.5766
2446	8.57622
2448	8.57599
2450	8.57605
2452	8.57658
2454	8.57598
2456	8.5765
2458	8.57767
2460	8.5778
2462	8.57738
2464	8.57663
2466	8.57488
2468	8.5717
2470	8.56696
2472	8.56287
2474	8.55686
2476	8.55252
2478	8.54838
2480	8.5427
2482	8.53785
2484	8.53366
2486	8.5315
2488	8.5315
2490	8.53299
2492	8.53637
2494	8.54036
2496	8.54499
2498	8.5489
2500	8.55223
2502	8.55506
2504	8.55743
2506	8.55936
2508	8.56116
2510	8.56233
2512	8.56286
2514	8.56425
2516	8.56462
2518	8.56367
2520	8.56409
2522	8.56455
2524	8.56519
2526	8.566
2528	8.56598
2530	8.56542
2532	8.56574
2534	8.56591
2536	8.56572
2538	8.56588
2540	8.56543
2542	8.5656
2544	8.56536
2546	8.56574
2548	8.56635
2550	8.56581
2552	8.5656
2554	8.56629
2556	8.56632
2558	8.56546
2560	8.56563
2562	8.56565
2564	8.56575
2566	8.56584
2568	8.56509
2570	8.56598
2572	8.56683
2574	8.56711
2576	8.56535
2578	8.56477
2580	8.56521
2582	8.56551
2584	8.56545
2586	8.56472
2588	8.56549
2590	8.56624
2592	8.56593
2594	8.56572
2596	8.56598
2598	8.56542
2600	8.56565
2602	8.56487
2604	8.56494
2606	8.56597
2608	8.56677
2610	8.56769
2612	8.56726
2614	8.56585
2616	8.56541
2618	8.56552
2620	8.56517
2622	8.56501
2624	8.56646
2626	8.56687
2628	8.56622
2630	8.56621
2632	8.56623
2634	8.56701
2636	8.56769
2638	8.567
2640	8.56567
2642	8.5649
2644	8.56488
2646	8.56433
2648	8.56464
2650	8.56531
2652	8.56397
2654	8.56408
2656	8.56464
2658	8.56475
2660	8.56459
2662	8.56516
2664	8.56569
2666	8.56576
2668	8.56506
2670	8.56539
2672	8.56633
2674	8.56675
2676	8.56628
2678	8.56666
2680	8.56693
2682	8.56708
2684	8.56681
2686	8.56707
2688	8.56719
2690	8.56705
2692	8.56695
2694	8.5667
2696	8.56702
2698	8.56711
2700	8.56683
2702	8.56646
2704	8.56565
2706	8.56469
2708	8.56161
2710	8.5571
2712	8.55291
2714	8.54742
2716	8.54191
2718	8.53677
2720	8.53181
2722	8.52733
2724	8.52436
2726	8.52215
2728	8.522
2730	8.52534
2732	8.52788
2734	8.52987
2736	8.53348
2738	8.53723
2740	8.54005
2742	8.54271
2744	8.54571
2746	8.54687
2748	8.54859
2750	8.55097
2752	8.55195
2754	8.55252
2756	8.55307
2758	8.55361
2760	8.55359
2762	8.55369
2764	8.55421
2766	8.55337
2768	8.55353
2770	8.55363
2772	8.5541
2774	8.55501
2776	8.55446
2778	8.55356
2780	8.55287
2782	8.55269
2784	8.55338
2786	8.55352
2788	8.55362
2790	8.55235
2792	8.55273
2794	8.55248
2796	8.55237
2798	8.5529
2800	8.5526
2802	8.5533
2804	8.55353
2806	8.55384
2808	8.55367
2810	8.55381
2812	8.55379
2814	8.55392
2816	8.55383
2818	8.55378
2820	8.55342
2822	8.55339
2824	8.55369
2826	8.55449
2828	8.55499
2830	8.554
2832	8.55305
2834	8.55256
2836	8.55265
2838	8.55317
2840	8.55397
2842	8.55431
2844	8.55279
2846	8.55296
2848	8.55368
2850	8.55416
2852	8.55435
2854	8.5547
2856	8.55498
2858	8.55376
2860	8.55326
2862	8.55343
2864	8.55362
2866	8.55371
2868	8.55293
2870	8.55232
2872	8.5518
2874	8.55181
2876	8.55181
2878	8.55294
2880	8.55439
2882	8.55645
2884	8.55628
2886	8.55716
2888	8.55764
2890	8.55792
2892	8.55856
2894	8.55831
2896	8.55833
2898	8.55658
2900	8.5564
2902	8.55689
2904	8.55724
2906	8.55739
2908	8.5573
2910	8.55662
2912	8.55593
2914	8.55587
2916	8.55614
2918	8.55608
2920	8.55528
2922	8.55493
2924	8.55479
2926	8.55495
2928	8.55405
2930	8.55391
2932	8.55475
2934	8.55451
2936	8.55422
2938	8.5549
2940	8.55455
2942	8.55387
2944	8.55389
2946	8.55258
2948	8.54957
2950	8.54641
2952	8.54215
2954	8.53799
2956	8.53312
2958	8.52797
2960	8.52291
2962	8.51874
2964	8.5142
2966	8.51088
2968	8.51108
2970	8.51288
2972	8.51637
2974	8.51981
2976	8.52441
2978	8.52822
2980	8.53191
2982	8.53415
2984	8.53651
2986	8.53753
2988	8.5379
2990	8.53875
2992	8.53981
2994	8.5416
2996	8.54239
2998	8.54219
3000	8.54243
3002	8.54161
3004	8.5414
3006	8.54175
3008	8.5424
3010	8.5428
3012	8.54187
3014	8.54222
3016	8.54232
3018	8.54256
3020	8.54216
3022	8.54185
3024	8.54119
3026	8.54017
3028	8.53934
3030	8.53984
3032	8.54171
3034	8.54282
3036	8.54305
3038	8.54298
3040	8.54323
3042	8.54318
3044	8.54221
3046	8.54244
3048	8.54227
3050	8.54188
3052	8.54174
3054	8.54234
3056	8.5413
3058	8.54102
3060	8.54137
3062	8.54228
3064	8.5418
3066	8.54127
3068	8.54097
3070	8.54145
3072	8.54221
3074	8.54163
3076	8.54202
3078	8.54246
3080	8.5435
3082	8.54339
3084	8.543
3086	8.54194
3088	8.54187
3090	8.54217
3092	8.54274
3094	8.54307
3096	8.54422
3098	8.54436
3100	8.54412
3102	8.5436
3104	8.54251
3106	8.54232
3108	8.54283
3110	8.5436
3112	8.54367
3114	8.54411
3116	8.54276
3118	8.54304
3120	8.54274
3122	8.54194
3124	8.54171
3126	8.54176
3128	8.54133
3130	8.54219
3132	8.54244
3134	8.54267
3136	8.54245
3138	8.54226
3140	8.54173
3142	8.54162
3144	8.54125
3146	8.5419
3148	8.54234
3150	8.54384
3152	8.54267
3154	8.54289
3156	8.54266
3158	8.54194
3160	8.54203
3162	8.54232
3164	8.54265
3166	8.54262
3168	8.54301
3170	8.54309
3172	8.54429
3174	8.54456
3176	8.54341
3178	8.54319
3180	8.5428
3182	8.54245
3184	8.54283
3186	8.54232
3188	8.54017
3190	8.53606
3192	8.53194
3194	8.52667
3196	8.5211
3198	8.51695
3200	8.51312
3202	8.50848
3204	8.50498
3206	8.50288
3208	8.50292
3210	8.50466
3212	8.50691
3214	8.51029
3216	8.5129
3218	8.51527
3220	8.51831
3222	8.52116
3224	8.52472
3226	8.52648
3228	8.52755
3230	8.52863
3232	8.52964
3234	8.52995
3236	8.53083
3238	8.53158
3240	8.53153
3242	8.53207
3244	8.53274
3246	8.53275
3248	8.53205
3250	8.53295
3252	8.53316
3254	8.53384
3256	8.53366
3258	8.5325
3260	8.53198
3262	8.53186
3264	8.53205
3266	8.53141
3268	8.53231
3270	8.53201
3272	8.5323
3274	8.53238
3276	8.53311
3278	8.53264
3280	8.53225
3282	8.53197
3284	8.53154
3286	8.53227
3288	8.53217
3290	8.533
3292	8.5332
3294	8.53354
3296	8.53426
3298	8.53392
3300	8.53413
3302	8.53439
3304	8.53441
3306	8.53426
3308	8.53376
3310	8.53337
3312	8.53427
3314	8.534
3316	8.5333
3318	8.53286
3320	8.53167
3322	8.53151
3324	8.53196
3326	8.53301
3328	8.53361
3330	8.53405
3332	8.53399
3334	8.53325
3336	8.53303
3338	8.53319
3340	8.53185
3342	8.53179
3344	8.5321
3346	8.53241
3348	8.53303
3350	8.53243
3352	8.53269
3354	8.53277
3356	8.53351
3358	8.53401
3360	8.53377
3362	8.53325
3364	8.53333
3366	8.53334
3368	8.5325
3370	8.53197
3372	8.53191
3374	8.53246
3376	8.53242
3378	8.53229
3380	8.53374
3382	8.53381
3384	8.53355
3386	8.53353
3388	8.53343
3390	8.53421
3392	8.53476
3394	8.53442
3396	8.53337
3398	8.53376
3400	8.53317
3402	8.53223
3404	8.53276
3406	8.53293
3408	8.53353
3410	8.53326
3412	8.53364
3414	8.53395
3416	8.53342
3418	8.53412
3420	8.53416
3422	8.53353
3424	8.53332
3426	8.53159
3428	8.52997
3430	8.52621
3432	8.52178
3434	8.51652
3436	8.51205
3438	8.50787
3440	8.50451
3442	8.50009
3444	8.49638
3446	8.49478
3448	8.49526
3450	8.49627
3452	8.49929
3454	8.50272
3456	8.50552
3458	8.50797
3460	8.51037
3462	8.51263
3464	8.51491
3466	8.5167
3468	8.518
3470	8.51827
3472	8.51943
3474	8.52068
3476	8.52063
3478	8.52091
3480	8.52137
3482	8.52179
3484	8.52152
3486	8.5213
3488	8.52094
3490	8.52237
3492	8.52222
3494	8.52173
3496	8.52147
3498	8.52081
3500	8.52156
3502	8.52195
3504	8.52114
3506	8.52104
3508	8.52087
3510	8.52131
3512	8.52122
3514	8.52147
3516	8.52195
3518	8.5221
3520	8.5214
3522	8.52161
3524	8.52194
3526	8.52103
3528	8.52035
3530	8.52063
3532	8.52172
3534	8.52205
3536	8.52183
3538	8.52103
3540	8.52124
3542	8.52128
3544	8.52216
3546	8.522
3548	8.52162
3550	8.52178
3552	8.52147
3554	8.5217
3556	8.52105
3558	8.52072
3560	8.52165
3562	8.52153
3564	8.52235
3566	8.52323
3568	8.52398
3570	8.5238
3572	8.52356
3574	8.52285
3576	8.52101
3578	8.52115
3580	8.52159
3582	8.5224
3584	8.52248
3586	8.52249
3588	8.52245
3590	8.52349
3592	8.52364
3594	8.52475
3596	8.52549
3598	8.52469
3600	8.52443
3602	8.52429
3604	8.52437
3606	8.52414
3608	8.52364
3610	8.5237
3612	8.52411
3614	8.52416
3616	8.52382
3618	8.52378
3620	8.52435
3622	8.52465
3624	8.52432
3626	8.52407
3628	8.52331
3630	8.52297
3632	8.52354
3634	8.524
3636	8.52376
3638	8.52402
3640	8.52451
3642	8.52439
3644	8.52411
3646	8.52382
3648	8.52376
3650	8.52454
3652	8.52494
3654	8.52476
3656	8.52504
3658	8.52427
3660	8.52449
3662	8.52543
3664	8.52794
3666	8.52903
3668	8.52634
3670	8.52272
3672	8.5188
3674	8.51515
3676	8.51034
3678	8.50571
3680	8.50133
3682	8.49723
3684	8.49409
3686	8.49196
3688	8.49098
3690	8.4922
3692	8.49495
3694	8.49855
3696	8.50125
3698	8.50426
3700	8.50665
3702	8.50809
3704	8.50858
3706	8.50901
3708	8.51047
3710	8.51181
3712	8.51205
3714	8.51267
3716	8.51163
3718	8.51183
3720	8.51216
3722	8.512
3724	8.51123
3726	8.51098
3728	8.51062
3730	8.51112
3732	8.51134
3734	8.51153
3736	8.51209
3738	8.51189
3740	8.51206
3742	8.51138
3744	8.51153
3746	8.5119
3748	8.51161
3750	8.51168
3752	8.51122
3754	8.51065
3756	8.51051
3758	8.51083
3760	8.51059
3762	8.51146
3764	8.51178
3766	8.51209
3768	8.5122
3770	8.51262
3772	8.51221
3774	8.51157
3776	8.51192
3778	8.51164
3780	8.51187
3782	8.51191
3784	8.51182
3786	8.51134
3788	8.51066
3790	8.51081
3792	8.51192
3794	8.51213
3796	8.51137
3798	8.51067
3800	8.51125
3802	8.51248
3804	8.51251
3806	8.51246
3808	8.5108
3810	8.51005
3812	8.50903
3814	8.50941
3816	8.51026
3818	8.51076
3820	8.51194
3822	8.51189
3824	8.51068
3826	8.51073
3828	8.51075
3830	8.51109
3832	8.51098
3834	8.51125
3836	8.51097
3838	8.51116
3840	8.51168
3842	8.51196
3844	8.51269
3846	8.51247
3848	8.51251
3850	8.51176
3852	8.51182
3854	8.51258
3856	8.51329
3858	8.51369
3860	8.5137
3862	8.51381
3864	8.51328
3866	8.51247
3868	8.5131
3870	8.51356
3872	8.5139
3874	8.51363
3876	8.51333
3878	8.51321
3880	8.51423
3882	8.51401
3884	8.51401
3886	8.51389
3888	8.51337
3890	8.5128
3892	8.5128
3894	8.51363
3896	8.51481
3898	8.51531
3900	8.51541
3902	8.51451
3904	8.51378
3906	8.51273
3908	8.51111
3910	8.50692
3912	8.50258
3914	8.49943
3916	8.49585
3918	8.49237
3920	8.48882
3922	8.48573
3924	8.48214
3926	8.48064
3928	8.48
3930	8.4819
3932	8.48395
3934	8.48511
3936	8.48736
3938	8.49059
3940	8.49282
3942	8.49524
3944	8.49711
3946	8.49783
3948	8.4983
3950	8.49869
3952	8.50005
3954	8.50069
3956	8.50015
3958	8.50138
3960	8.50227
3962	8.50162
3964	8.50074
3966	8.50046
3968	8.50156
3970	8.50183
3972	8.50161
3974	8.50196
3976	8.50229
3978	8.50203
3980	8.502
3982	8.50255
3984	8.50223
3986	8.50204
3988	8.50101
3990	8.5013
3992	8.50179
3994	8.5021
3996	8.5023
3998	8.50117
4000	8.50127
[truncated: 2,832 more rows]

## Sheet: WT_RIFS
2	8.82956
4	8.82882
6	8.82913
8	8.82869
10	8.82812
12	8.82727
14	8.82692
16	8.8277
18	8.82711
20	8.82622
22	8.82598
24	8.82685
26	8.82634
28	8.82574
30	8.82535
32	8.8252
34	8.82541
36	8.82486
38	8.82534
40	8.82474
42	8.82429
44	8.82441
46	8.8233
48	8.82417
50	8.82432
52	8.82441
54	8.82371
56	8.8228
58	8.82324
60	8.82273
62	8.82222
64	8.82064
66	8.82006
68	8.82085
70	8.82019
72	8.81958
74	8.81914
76	8.81869
78	8.8183
80	8.81813
82	8.81701
84	8.81588
86	8.81616
88	8.81702
90	8.81694
92	8.81682
94	8.81674
96	8.81607
98	8.81636
100	8.81599
102	8.81658
104	8.81652
106	8.81702
108	8.81692
110	8.81574
112	8.81548
114	8.81607
116	8.81565
118	8.81503
120	8.8142
122	8.81398
124	8.81463
126	8.81504
128	8.81452
130	8.81359
132	8.81359
134	8.81429
136	8.81372
138	8.81311
140	8.81358
142	8.81274
144	8.81147
146	8.81204
148	8.81141
150	8.81076
152	8.81012
154	8.81014
156	8.81081
158	8.81127
160	8.81187
162	8.81076
164	8.80969
166	8.81083
168	8.81083
170	8.80992
172	8.81001
174	8.81059
176	8.81085
178	8.81076
180	8.81128
182	8.81199
184	8.81161
186	8.81079
188	8.81051
190	8.81028
192	8.80934
194	8.80844
196	8.80908
198	8.80861
200	8.80758
202	8.8077
204	8.80725
206	8.80692
208	8.8074
210	8.80753
212	8.80729
214	8.80632
216	8.80536
218	8.80524
220	8.80471
222	8.80502
224	8.80508
226	8.80454
228	8.80385
230	8.80307
232	8.80301
234	8.80268
236	8.80252
238	8.80264
240	8.80263
242	8.80291
244	8.80344
246	8.8037
248	8.80332
250	8.80331
252	8.804
254	8.80305
256	8.80195
258	8.80173
260	8.8026
262	8.80249
264	8.80101
266	8.79972
268	8.80048
270	8.79982
272	8.79972
274	8.80011
276	8.79942
278	8.79885
280	8.79895
282	8.79881
284	8.79984
286	8.8
288	8.79993
290	8.79876
292	8.79763
294	8.79786
296	8.79794
298	8.79801
300	8.79921
302	8.79884
304	8.79777
306	8.79636
308	8.79373
310	8.79029
312	8.78627
314	8.78284
316	8.77824
318	8.77329
320	8.76939
322	8.76561
324	8.76331
326	8.76268
328	8.76312
330	8.76488
332	8.76745
334	8.77044
336	8.77315
338	8.77421
340	8.77596
342	8.77712
344	8.77877
346	8.78097
348	8.78188
350	8.78194
352	8.78234
354	8.78276
356	8.78325
358	8.78329
360	8.78295
362	8.78378
364	8.78436
366	8.78359
368	8.78364
370	8.78308
372	8.7824
374	8.78194
376	8.78171
378	8.7825
380	8.7819
382	8.78114
384	8.78146
386	8.78061
388	8.77998
390	8.78067
392	8.78002
394	8.77932
396	8.7795
398	8.78024
400	8.78045
402	8.78008
404	8.78079
406	8.78085
408	8.78082
410	8.78058
412	8.77951
414	8.77852
416	8.77894
418	8.77858
420	8.77889
422	8.77857
424	8.77806
426	8.77733
428	8.77681
430	8.77629
432	8.77607
434	8.77689
436	8.77596
438	8.77505
440	8.77458
442	8.77489
444	8.77492
446	8.77413
448	8.7737
450	8.77369
452	8.77481
454	8.77482
456	8.77414
458	8.77367
460	8.77396
462	8.77336
464	8.77249
466	8.77208
468	8.77217
470	8.77186
472	8.77196
474	8.77068
476	8.77041
478	8.77061
480	8.77029
482	8.77015
484	8.76988
486	8.76945
488	8.77023
490	8.7705
492	8.76847
494	8.76723
496	8.76732
498	8.76784
500	8.76853
502	8.76799
504	8.76694
506	8.76731
508	8.76675
510	8.76653
512	8.76687
514	8.76702
516	8.76632
518	8.76645
520	8.76546
522	8.76571
524	8.7654
526	8.7657
528	8.76607
530	8.7652
532	8.76406
534	8.764
536	8.76372
538	8.76378
540	8.76417
542	8.76357
544	8.76323
546	8.76115
548	8.75834
550	8.75512
552	8.75044
554	8.7468
556	8.74449
558	8.74215
560	8.73926
562	8.7371
564	8.73532
566	8.73569
568	8.73679
570	8.73905
572	8.74082
574	8.74273
576	8.74555
578	8.74629
580	8.74685
582	8.7484
584	8.74966
586	8.75033
588	8.75145
590	8.75197
592	8.75198
594	8.75099
596	8.7511
598	8.7517
600	8.75171
602	8.75152
604	8.74993
606	8.74972
608	8.75006
610	8.74951
612	8.74951
614	8.75021
616	8.75016
618	8.74927
620	8.74914
622	8.74825
624	8.74818
626	8.74824
628	8.74896
630	8.74844
632	8.74801
634	8.74772
636	8.74795
638	8.74825
640	8.74818
642	8.74752
644	8.7478
646	8.74838
648	8.7474
650	8.74725
652	8.74733
654	8.74663
656	8.74507
658	8.7443
660	8.74429
662	8.74397
664	8.7442
666	8.7451
668	8.74487
670	8.74499
672	8.74506
674	8.74478
676	8.74403
678	8.74369
680	8.74351
682	8.74328
684	8.74222
686	8.74235
688	8.74218
690	8.7422
692	8.7428
694	8.74262
696	8.74284
698	8.74241
700	8.74286
702	8.74294
704	8.74248
706	8.74216
708	8.74227
710	8.74112
712	8.74014
714	8.73981
716	8.74018
718	8.74039
720	8.74015
722	8.74009
724	8.73975
726	8.7399
728	8.73967
730	8.73847
732	8.73795
734	8.73764
736	8.73787
738	8.73822
740	8.73753
742	8.73831
744	8.73739
746	8.73731
748	8.73733
750	8.73702
752	8.73749
754	8.73688
756	8.73598
758	8.73634
760	8.737
762	8.73643
764	8.73584
766	8.73572
768	8.736
770	8.7357
772	8.7349
774	8.73529
776	8.73577
778	8.73482
780	8.73478
782	8.73389
784	8.733
786	8.7304
788	8.72667
790	8.7237
792	8.72122
794	8.71888
796	8.71605
798	8.71297
800	8.71052
802	8.70804
804	8.70773
806	8.70834
808	8.70952
810	8.71063
812	8.71288
814	8.71412
816	8.71639
818	8.71758
820	8.71902
822	8.72075
824	8.72154
826	8.72185
828	8.72317
830	8.72348
832	8.7231
834	8.72315
836	8.72313
838	8.72302
840	8.72279
842	8.72248
844	8.72247
846	8.72252
848	8.72257
850	8.72223
852	8.72246
854	8.72324
856	8.72369
858	8.72293
860	8.7221
862	8.7215
864	8.72156
866	8.72177
868	8.72102
870	8.72058
872	8.72029
874	8.7209
876	8.72011
878	8.72038
880	8.72063
882	8.72084
884	8.7205
886	8.72039
888	8.71992
890	8.7193
892	8.7187
894	8.71853
896	8.71967
898	8.71872
900	8.71702
902	8.71701
904	8.71674
906	8.71805
908	8.71791
910	8.71777
912	8.7181
914	8.71805
916	8.71779
918	8.71667
920	8.71625
922	8.71703
924	8.71656
926	8.71589
928	8.71622
930	8.71524
932	8.71531
934	8.71551
936	8.71454
938	8.71397
940	8.7135
942	8.71416
944	8.71411
946	8.71363
948	8.71346
950	8.71347
952	8.71366
954	8.7139
956	8.71352
958	8.71336
960	8.71367
962	8.71472
964	8.71455
966	8.71487
968	8.71487
970	8.71462
972	8.71456
974	8.7152
976	8.71452
978	8.71276
980	8.71243
982	8.7122
984	8.71186
986	8.71168
988	8.7114
990	8.71149
992	8.71242
994	8.7123
996	8.711
998	8.70969
1000	8.70943
1002	8.70966
1004	8.70974
1006	8.70974
1008	8.70925
1010	8.70903
1012	8.70847
1014	8.70906
1016	8.71001
1018	8.70964
1020	8.70846
1022	8.70723
1024	8.70661
1026	8.70532
1028	8.70205
1030	8.69958
1032	8.69767
1034	8.69356
1036	8.69105
1038	8.68973
1040	8.68701
1042	8.68553
1044	8.68463
1046	8.68472
1048	8.68516
1050	8.68586
1052	8.687
1054	8.68919
1056	8.69154
1058	8.69325
1060	8.69497
1062	8.69521
1064	8.69725
1066	8.69815
1068	8.69828
1070	8.69906
1072	8.69908
1074	8.69907
1076	8.69876
1078	8.69885
1080	8.69891
1082	8.69799
1084	8.69821
1086	8.69844
1088	8.69825
1090	8.69808
1092	8.698
1094	8.69769
1096	8.69795
1098	8.69821
1100	8.69811
1102	8.69685
1104	8.69657
1106	8.69699
1108	8.69583
1110	8.69601
1112	8.69695
1114	8.69621
1116	8.69572
1118	8.69562
1120	8.69502
1122	8.69503
1124	8.69448
1126	8.69425
1128	8.69441
1130	8.69494
1132	8.6951
1134	8.69498
1136	8.69352
1138	8.69421
1140	8.69391
1142	8.69417
1144	8.694
1146	8.6929
1148	8.69261
1150	8.69327
1152	8.69358
1154	8.69328
1156	8.69361
1158	8.69397
1160	8.6941
1162	8.69266
1164	8.69246
1166	8.69275
1168	8.69386
1170	8.69326
1172	8.69234
1174	8.69242
1176	8.69136
1178	8.6906
1180	8.69089
1182	8.69132
1184	8.69137
1186	8.69103
1188	8.69001
1190	8.69069
1192	8.69095
1194	8.69052
1196	8.69044
1198	8.69056
1200	8.6895
1202	8.6897
1204	8.68921
1206	8.68959
1208	8.69011
1210	8.6886
1212	8.68821
1214	8.68912
1216	8.68896
1218	8.68905
1220	8.68848
1222	8.68807
1224	8.68744
1226	8.68683
1228	8.68736
1230	8.68685
1232	8.68669
1234	8.68639
1236	8.68703
1238	8.68699
1240	8.68624
1242	8.6854
1244	8.68542
1246	8.68571
1248	8.686
1250	8.68595
1252	8.68597
1254	8.68597
1256	8.68553
1258	8.68515
1260	8.68526
1262	8.68441
1264	8.68411
1266	8.68279
1268	8.68049
1270	8.67827
1272	8.67538
1274	8.67262
1276	8.67018
1278	8.66751
1280	8.66495
1282	8.6632
1284	8.66143
1286	8.66154
1288	8.66282
1290	8.66472
1292	8.66567
1294	8.66787
1296	8.67021
1298	8.67108
1300	8.672
1302	8.67311
1304	8.67382
1306	8.6742
1308	8.67513
1310	8.67551
1312	8.67606
1314	8.67713
1316	8.677
1318	8.67643
1320	8.67535
1322	8.67455
1324	8.67554
1326	8.67581
1328	8.67585
1330	8.67498
1332	8.67421
1334	8.67434
1336	8.67448
1338	8.67469
1340	8.67454
1342	8.67447
1344	8.67538
1346	8.67509
1348	8.67424
1350	8.67458
1352	8.67427
1354	8.67385
1356	8.67366
1358	8.67423
1360	8.67435
1362	8.67346
1364	8.6731
1366	8.67334
1368	8.67313
1370	8.67278
1372	8.67312
1374	8.67368
1376	8.67361
1378	8.67415
1380	8.6741
1382	8.67316
1384	8.67317
1386	8.67281
1388	8.67249
1390	8.67214
1392	8.67195
1394	8.6722
1396	8.67254
1398	8.67283
1400	8.67225
1402	8.6715
1404	8.6711
1406	8.67182
1408	8.67158
1410	8.6714
1412	8.67121
1414	8.67109
1416	8.67099
1418	8.66971
1420	8.6695
1422	8.66928
1424	8.66924
1426	8.66854
1428	8.66896
1430	8.66906
1432	8.66883
1434	8.66826
1436	8.66871
1438	8.6703
1440	8.67
1442	8.66887
1444	8.66836
1446	8.66829
1448	8.6673
1450	8.66653
1452	8.66732
1454	8.66796
1456	8.66857
1458	8.6681
1460	8.66673
1462	8.66655
1464	8.6666
1466	8.6671
1468	8.66684
1470	8.66574
1472	8.66622
1474	8.66699
1476	8.66729
1478	8.66707
1480	8.66677
1482	8.66661
1484	8.66661
1486	8.66606
1488	8.66711
1490	8.66765
1492	8.66759
1494	8.66734
1496	8.66705
1498	8.66654
1500	8.66518
1502	8.66381
1504	8.66376
1506	8.66224
1508	8.65958
1510	8.6572
1512	8.65564
1514	8.6532
1516	8.65102
1518	8.64931
1520	8.64667
1522	8.64447
1524	8.64328
1526	8.64327
1528	8.64452
1530	8.64619
1532	8.64818
1534	8.64959
1536	8.65085
1538	8.65301
1540	8.65454
1542	8.65503
1544	8.65598
1546	8.65691
1548	8.65718
1550	8.65725
1552	8.65707
1554	8.65723
1556	8.65751
1558	8.65812
1560	8.65802
1562	8.65729
1564	8.65755
1566	8.6576
1568	8.65764
1570	8.65882
1572	8.65883
1574	8.65797
1576	8.65744
1578	8.65691
1580	8.65607
1582	8.65622
1584	8.65667
1586	8.65705
1588	8.65706
1590	8.65692
1592	8.65728
1594	8.65719
1596	8.6567
1598	8.65689
1600	8.65628
1602	8.65592
1604	8.65592
1606	8.65736
1608	8.65803
1610	8.65706
1612	8.65668
1614	8.65658
1616	8.65621
1618	8.65622
1620	8.65642
1622	8.65612
1624	8.65491
1626	8.65512
1628	8.65478
1630	8.65539
1632	8.65516
1634	8.65495
1636	8.65512
1638	8.65401
1640	8.65456
1642	8.65389
1644	8.65378
1646	8.6537
1648	8.65349
1650	8.65331
1652	8.65354
1654	8.6538
1656	8.65356
1658	8.65346
1660	8.65345
1662	8.6539
1664	8.65443
1666	8.65481
1668	8.65392
1670	8.65341
1672	8.65377
1674	8.65332
1676	8.6529
1678	8.65263
1680	8.65333
1682	8.65304
1684	8.65281
1686	8.65365
1688	8.65337
1690	8.65254
1692	8.65321
1694	8.65341
1696	8.65282
1698	8.65214
1700	8.65159
1702	8.65175
1704	8.65172
1706	8.65166
1708	8.65156
1710	8.65059
1712	8.65017
1714	8.65002
1716	8.65042
1718	8.65083
1720	8.65108
1722	8.65075
1724	8.65159
1726	8.6518
1728	8.6518
1730	8.65142
1732	8.65064
1734	8.65009
1736	8.64959
1738	8.65024
1740	8.64948
1742	8.64917
1744	8.64879
1746	8.64696
1748	8.64455
1750	8.64176
1752	8.63945
1754	8.63673
1756	8.63462
1758	8.63282
1760	8.63109
1762	8.63005
1764	8.6283
1766	8.62728
1768	8.62818
1770	8.63002
1772	8.632
1774	8.63407
1776	8.63662
1778	8.63914
1780	8.64041
1782	8.64146
1784	8.64336
1786	8.64363
1788	8.64296
1790	8.64281
1792	8.64307
1794	8.64367
1796	8.64457
1798	8.64485
1800	8.64493
1802	8.6452
1804	8.64469
1806	8.64431
1808	8.64371
1810	8.64278
1812	8.64174
1814	8.64067
1816	8.64012
1818	8.64023
1820	8.64101
1822	8.64174
1824	8.64232
1826	8.64177
1828	8.641
1830	8.64072
1832	8.64148
1834	8.64151
1836	8.64161
1838	8.64267
1840	8.64175
1842	8.64132
1844	8.64171
1846	8.64216
1848	8.64223
1850	8.64089
1852	8.64011
1854	8.63949
1856	8.63993
1858	8.64006
1860	8.63954
1862	8.63867
1864	8.63939
1866	8.63932
1868	8.6392
1870	8.64016
1872	8.64082
1874	8.64106
1876	8.64019
1878	8.64004
1880	8.64004
1882	8.64016
1884	8.64017
1886	8.63997
1888	8.63924
1890	8.63977
1892	8.63942
1894	8.6391
1896	8.63952
1898	8.63968
1900	8.63936
1902	8.63889
1904	8.63878
1906	8.6393
1908	8.63897
1910	8.63878
1912	8.63839
1914	8.6388
1916	8.63905
1918	8.63898
1920	8.63889
1922	8.63748
1924	8.63682
1926	8.63788
1928	8.63805
1930	8.63772
1932	8.6371
1934	8.63754
1936	8.63706
1938	8.63654
1940	8.63642
1942	8.63673
1944	8.6373
1946	8.6372
1948	8.63724
1950	8.63681
1952	8.63614
1954	8.63614
1956	8.63621
1958	8.63585
1960	8.63611
1962	8.63595
1964	8.63546
1966	8.6343
1968	8.63439
1970	8.63494
1972	8.63505
1974	8.63516
1976	8.63631
1978	8.63572
1980	8.636
1982	8.63539
1984	8.63466
1986	8.63372
1988	8.63057
1990	8.62697
1992	8.62407
1994	8.62242
1996	8.62078
1998	8.61973
2000	8.61756
2002	8.61473
2004	8.61299
2006	8.61352
2008	8.61534
2010	8.61676
2012	8.61733
2014	8.6182
2016	8.62024
2018	8.62164
2020	8.62337
2022	8.62472
2024	8.62538
2026	8.62661
2028	8.62809
2030	8.62802
2032	8.62874
2034	8.62889
2036	8.62855
2038	8.62863
2040	8.62884
2042	8.6283
2044	8.62921
2046	8.62985
2048	8.62864
2050	8.62822
2052	8.62854
2054	8.62885
2056	8.62838
2058	8.62812
2060	8.62759
2062	8.62793
2064	8.62805
2066	8.628
2068	8.62775
2070	8.62736
2072	8.62708
2074	8.6265
2076	8.62688
2078	8.62738
2080	8.62748
2082	8.62819
2084	8.6275
2086	8.6281
2088	8.62777
2090	8.62799
2092	8.62807
2094	8.62759
2096	8.62781
2098	8.62766
2100	8.62722
2102	8.62712
2104	8.62631
2106	8.62621
2108	8.62631
2110	8.62641
2112	8.62626
2114	8.62631
2116	8.62661
2118	8.62681
2120	8.62614
2122	8.62657
2124	8.62652
2126	8.62579
2128	8.62577
2130	8.62608
2132	8.6268
2134	8.62658
2136	8.62629
2138	8.62571
2140	8.62478
2142	8.62375
2144	8.62358
2146	8.62376
2148	8.62467
2150	8.62477
2152	8.62538
2154	8.62538
2156	8.62464
2158	8.62481
2160	8.62467
2162	8.62417
2164	8.62425
2166	8.62472
2168	8.62465
2170	8.6243
2172	8.62416
2174	8.62397
2176	8.62415
2178	8.62315
2180	8.62317
2182	8.62292
2184	8.62305
2186	8.62314
2188	8.6224
2190	8.62262
2192	8.62214
2194	8.6231
2196	8.62307
2198	8.62311
2200	8.62325
2202	8.62379
2204	8.6242
2206	8.62413
2208	8.62395
2210	8.62373
2212	8.62337
2214	8.62387
2216	8.62311
2218	8.62295
2220	8.62262
2222	8.62264
2224	8.6225
2226	8.62102
2228	8.61842
2230	8.61528
2232	8.6126
2234	8.61082
2236	8.60774
2238	8.6059
2240	8.60361
2242	8.60222
2244	8.60092
2246	8.60121
2248	8.60235
2250	8.60453
2252	8.60674
2254	8.60855
2256	8.6107
2258	8.61137
2260	8.61281
2262	8.61412
2264	8.61389
2266	8.615
2268	8.61555
2270	8.61591
2272	8.61602
2274	8.61564
2276	8.61682
2278	8.61708
2280	8.61616
2282	8.61563
2284	8.61542
2286	8.61521
2288	8.61575
2290	8.61606
2292	8.61539
2294	8.61623
2296	8.61647
2298	8.61614
2300	8.61622
2302	8.61589
2304	8.61529
2306	8.61608
2308	8.61622
2310	8.61517
2312	8.61481
2314	8.61564
2316	8.61513
2318	8.61514
2320	8.61483
2322	8.61464
2324	8.61463
2326	8.61405
2328	8.61309
2330	8.61322
2332	8.61408
2334	8.61542
2336	8.61605
2338	8.61573
2340	8.61481
2342	8.61505
2344	8.61467
2346	8.61474
2348	8.61509
2350	8.61583
2352	8.61519
2354	8.61403
2356	8.61354
2358	8.61376
2360	8.61328
2362	8.61312
2364	8.61335
2366	8.61431
2368	8.61429
2370	8.61425
2372	8.61305
2374	8.61316
2376	8.61341
2378	8.61368
2380	8.61387
2382	8.61355
2384	8.61328
2386	8.6135
2388	8.61359
2390	8.61275
2392	8.61295
2394	8.61323
2396	8.6127
2398	8.61238
2400	8.61231
2402	8.61293
2404	8.61327
2406	8.61245
2408	8.61186
2410	8.61206
2412	8.61215
2414	8.61252
2416	8.61282
2418	8.61271
2420	8.61284
2422	8.61262
2424	8.61219
2426	8.61239
2428	8.61267
2430	8.61205
2432	8.6114
2434	8.6113
2436	8.61145
2438	8.61211
2440	8.61219
2442	8.61154
2444	8.61155
2446	8.61083
2448	8.61117
2450	8.6112
2452	8.61136
2454	8.61143
2456	8.61182
2458	8.61104
2460	8.61139
2462	8.61077
2464	8.61038
2466	8.60949
2468	8.60772
2470	8.60499
2472	8.60151
2474	8.59854
2476	8.59708
2478	8.59484
2480	8.59367
2482	8.59231
2484	8.59169
2486	8.59108
2488	8.59241
2490	8.59434
2492	8.59579
2494	8.59692
2496	8.59854
2498	8.60077
2500	8.60214
2502	8.60305
2504	8.60292
2506	8.60341
2508	8.60486
2510	8.60563
2512	8.60592
2514	8.60589
2516	8.60571
2518	8.60652
2520	8.60613
2522	8.60496
2524	8.6054
2526	8.60527
2528	8.60569
2530	8.60655
2532	8.60615
2534	8.60529
2536	8.60443
2538	8.60466
2540	8.6044
2542	8.60522
2544	8.60434
2546	8.60385
2548	8.60381
2550	8.60422
2552	8.60488
2554	8.60506
2556	8.60469
2558	8.60429
2560	8.60434
2562	8.60448
2564	8.60454
2566	8.60458
2568	8.60413
2570	8.60403
2572	8.60438
2574	8.60429
2576	8.60409
2578	8.60465
2580	8.6044
2582	8.60355
2584	8.60343
2586	8.60397
2588	8.60419
2590	8.60359
2592	8.60404
2594	8.60348
2596	8.60244
2598	8.60175
2600	8.60126
2602	8.60167
2604	8.60216
2606	8.60291
2608	8.60295
2610	8.60291
2612	8.60307
2614	8.60387
2616	8.60359
2618	8.60383
2620	8.60402
2622	8.60423
2624	8.60323
2626	8.60193
2628	8.60194
2630	8.60266
2632	8.60221
2634	8.60154
2636	8.60118
2638	8.60175
2640	8.60218
2642	8.60202
2644	8.60256
2646	8.60284
2648	8.60282
2650	8.60269
2652	8.60342
2654	8.60399
2656	8.60414
2658	8.6043
2660	8.60429
2662	8.60327
2664	8.60039
2666	8.59951
2668	8.60065
2670	8.60099
2672	8.60071
2674	8.60149
2676	8.60175
2678	8.60126
2680	8.60185
2682	8.602
2684	8.60205
2686	8.60297
2688	8.60252
2690	8.60239
2692	8.60274
2694	8.60259
2696	8.6024
2698	8.60249
2700	8.60255
2702	8.60199
2704	8.6024
2706	8.60104
2708	8.59808
2710	8.5949
2712	8.59253
2714	8.59072
2716	8.58802
2718	8.58653
2720	8.58498
2722	8.58324
2724	8.5828
2726	8.58232
2728	8.58263
2730	8.58497
2732	8.58675
2734	8.58781
2736	8.58961
2738	8.59041
2740	8.59146
2742	8.59261
2744	8.59341
2746	8.59417
2748	8.59513
2750	8.59528
2752	8.59528
2754	8.59651
2756	8.59644
2758	8.59609
2760	8.5958
2762	8.59665
2764	8.59685
2766	8.59617
2768	8.59627
2770	8.59627
2772	8.59617
2774	8.59549
2776	8.59575
2778	8.59509
2780	8.59567
2782	8.59646
2784	8.59571
2786	8.59552
2788	8.59599
2790	8.59623
2792	8.59585
2794	8.59533
2796	8.59447
2798	8.59435
2800	8.59454
2802	8.59526
2804	8.59508
2806	8.59573
2808	8.5961
2810	8.59616
2812	8.59611
2814	8.59591
2816	8.59585
2818	8.59532
2820	8.59493
2822	8.59464
2824	8.59439
2826	8.59376
2828	8.59327
2830	8.5938
2832	8.59459
2834	8.59539
2836	8.59514
2838	8.59428
2840	8.59334
2842	8.5934
2844	8.59316
2846	8.59385
2848	8.59412
2850	8.59416
2852	8.59487
2854	8.59422
2856	8.59331
2858	8.59368
2860	8.59493
2862	8.59591
2864	8.59382
2866	8.59325
2868	8.59418
2870	8.59443
2872	8.59454
2874	8.59414
2876	8.59393
2878	8.59323
2880	8.59268
2882	8.5928
2884	8.59327
2886	8.59354
2888	8.59316
2890	8.59263
2892	8.59314
2894	8.5935
2896	8.59223
2898	8.59066
2900	8.59135
2902	8.59274
2904	8.59205
2906	8.59305
2908	8.5926
2910	8.59235
2912	8.59281
2914	8.59247
2916	8.59259
2918	8.59301
2920	8.59243
2922	8.59262
2924	8.59277
2926	8.59253
2928	8.59234
2930	8.59247
2932	8.59198
2934	8.59211
2936	8.59228
2938	8.5925
2940	8.59247
2942	8.59205
2944	8.59195
2946	8.59126
2948	8.58882
2950	8.58648
2952	8.58401
2954	8.58236
2956	8.58028
2958	8.57774
2960	8.57549
2962	8.57435
2964	8.57367
2966	8.57411
2968	8.57615
2970	8.57841
2972	8.57922
2974	8.5802
2976	8.58151
2978	8.58303
2980	8.58474
2982	8.58563
2984	8.58666
2986	8.58722
2988	8.58793
2990	8.5886
2992	8.5876
2994	8.58787
2996	8.58764
2998	8.58829
3000	8.58867
3002	8.58855
3004	8.58787
3006	8.58714
3008	8.58727
3010	8.5877
3012	8.58725
3014	8.58692
3016	8.58783
3018	8.58822
3020	8.58792
3022	8.58677
3024	8.5869
3026	8.5876
3028	8.58744
3030	8.58706
3032	8.58654
3034	8.58639
3036	8.58654
3038	8.58629
3040	8.58604
3042	8.58634
3044	8.58607
3046	8.58628
3048	8.58618
3050	8.58627
3052	8.58599
3054	8.58598
3056	8.58619
3058	8.58576
3060	8.58537
3062	8.58542
3064	8.58553
3066	8.58531
3068	8.58524
3070	8.58589
3072	8.5864
3074	8.58617
3076	8.58543
3078	8.58509
3080	8.58565
3082	8.58556
3084	8.58572
3086	8.58587
3088	8.58574
3090	8.58605
3092	8.58647
3094	8.58657
3096	8.58642
3098	8.58672
3100	8.58663
3102	8.58578
3104	8.58535
3106	8.58501
3108	8.58542
3110	8.58545
3112	8.58516
3114	8.58539
3116	8.58541
3118	8.58549
3120	8.58411
3122	8.58436
3124	8.58478
3126	8.5852
3128	8.58505
3130	8.58435
3132	8.58492
3134	8.58479
3136	8.58464
3138	8.58482
3140	8.58492
3142	8.58474
3144	8.58471
3146	8.58476
3148	8.58516
3150	8.58529
3152	8.58439
3154	8.5847
3156	8.58542
3158	8.58463
3160	8.58488
3162	8.58337
3164	8.58187
3166	8.58165
3168	8.58207
3170	8.58305
3172	8.58407
3174	8.58363
3176	8.58354
3178	8.58367
3180	8.5833
3182	8.58329
3184	8.58375
3186	8.58252
3188	8.58044
3190	8.57821
3192	8.57571
3194	8.57286
3196	8.57081
3198	8.56925
3200	8.5673
3202	8.56747
3204	8.56677
3206	8.56698
3208	8.56797
3210	8.56921
3212	8.57038
3214	8.57256
3216	8.57383
3218	8.5746
3220	8.57554
3222	8.57686
3224	8.57683
3226	8.57697
3228	8.57737
3230	8.5778
3232	8.57851
3234	8.57861
3236	8.57941
3238	8.58018
3240	8.58027
3242	8.57958
3244	8.57883
3246	8.57885
3248	8.57909
3250	8.57969
3252	8.57899
3254	8.5788
3256	8.579
3258	8.5792
3260	8.57864
3262	8.57839
3264	8.57891
3266	8.57849
3268	8.57873
3270	8.5793
3272	8.57929
3274	8.57917
3276	8.57899
3278	8.57949
3280	8.57968
3282	8.57917
3284	8.57872
3286	8.57875
3288	8.57815
3290	8.57791
3292	8.57813
3294	8.57837
3296	8.57796
3298	8.57746
3300	8.57726
3302	8.57769
3304	8.57741
3306	8.57722
3308	8.57772
3310	8.57848
3312	8.57747
3314	8.57795
3316	8.57822
3318	8.57757
3320	8.57774
3322	8.57692
3324	8.57648
3326	8.57726
3328	8.57793
3330	8.57723
3332	8.57707
3334	8.57746
3336	8.57671
3338	8.57679
3340	8.57757
3342	8.5775
3344	8.57718
3346	8.57687
3348	8.57627
3350	8.57622
3352	8.57704
3354	8.57775
3356	8.57781
3358	8.57708
3360	8.57635
3362	8.57736
3364	8.57687
3366	8.57672
3368	8.57746
3370	8.57677
3372	8.57613
3374	8.57592
3376	8.57535
3378	8.57561
3380	8.5764
3382	8.57637
3384	8.57724
3386	8.57694
3388	8.57653
3390	8.57637
3392	8.57626
3394	8.57595
3396	8.57483
3398	8.57482
3400	8.57515
3402	8.57525
3404	8.5755
3406	8.57607
3408	8.57615
3410	8.5763
3412	8.57602
3414	8.57523
3416	8.57546
3418	8.57661
3420	8.57612
3422	8.57583
3424	8.5746
3426	8.57262
3428	8.57044
3430	8.56866
3432	8.56711
3434	8.56521
3436	8.56356
3438	8.56311
3440	8.56168
3442	8.55911
3444	8.55786
3446	8.55733
3448	8.55906
3450	8.56153
3452	8.56329
3454	8.56456
3456	8.56629
3458	8.56734
3460	8.56856
3462	8.56905
3464	8.56976
3466	8.57057
3468	8.57101
3470	8.57208
3472	8.57178
3474	8.57192
3476	8.57191
3478	8.5716
3480	8.57212
3482	8.57133
3484	8.57051
3486	8.57094
3488	8.57111
3490	8.5709
3492	8.57033
3494	8.5703
3496	8.56963
3498	8.56948
3500	8.56907
3502	8.56954
3504	8.56932
3506	8.5695
3508	8.56989
3510	8.56975
3512	8.56986
3514	8.57049
3516	8.57071
3518	8.57093
3520	8.57064
3522	8.56992
3524	8.57023
3526	8.57055
3528	8.5709
3530	8.56995
3532	8.56931
3534	8.56861
3536	8.56936
3538	8.56915
3540	8.56935
3542	8.57011
3544	8.56977
3546	8.57048
3548	8.57037
3550	8.56948
3552	8.57012
3554	8.5702
3556	8.57049
3558	8.5713
3560	8.57019
3562	8.56861
3564	8.56879
3566	8.56939
3568	8.56935
3570	8.56928
3572	8.56948
3574	8.57029
3576	8.57058
3578	8.5706
3580	8.56994
3582	8.56967
3584	8.56912
3586	8.56888
3588	8.56895
3590	8.56991
3592	8.57045
3594	8.56982
3596	8.56946
3598	8.56841
3600	8.56807
3602	8.56808
3604	8.5688
3606	8.56905
3608	8.56915
3610	8.56889
3612	8.56982
3614	8.56982
3616	8.57002
3618	8.56941
3620	8.56891
3622	8.56893
3624	8.56921
3626	8.56958
3628	8.56943
3630	8.56962
3632	8.56986
3634	8.56982
3636	8.56954
3638	8.56902
3640	8.56928
3642	8.56939
3644	8.56916
3646	8.56966
3648	8.56906
3650	8.56873
3652	8.56886
3654	8.56969
3656	8.56951
3658	8.56898
3660	8.56839
3662	8.56779
3664	8.56755
3666	8.56684
3668	8.5649
3670	8.56243
3672	8.56019
3674	8.55824
3676	8.55705
3678	8.55537
3680	8.55457
3682	8.55286
3684	8.55114
3686	8.55117
3688	8.55288
3690	8.55487
3692	8.55659
3694	8.55885
3696	8.56025
3698	8.56098
3700	8.56167
3702	8.56287
3704	8.56386
3706	8.56497
3708	8.56488
3710	8.56513
3712	8.56554
3714	8.56505
3716	8.56427
3718	8.56307
3720	8.56268
3722	8.56359
3724	8.56458
3726	8.5648
3728	8.56411
3730	8.56377
3732	8.56416
3734	8.56455
3736	8.56428
3738	8.56401
3740	8.56441
3742	8.56415
3744	8.56333
3746	8.56257
3748	8.56136
3750	8.56163
3752	8.56188
3754	8.56266
3756	8.56331
3758	8.56274
3760	8.56268
3762	8.5625
3764	8.56211
3766	8.56202
3768	8.56149
3770	8.56142
3772	8.56113
3774	8.56121
3776	8.56138
3778	8.56175
3780	8.5614
3782	8.56105
3784	8.56132
3786	8.56249
3788	8.56239
3790	8.56302
3792	8.56263
3794	8.56227
3796	8.56225
3798	8.56176
3800	8.56194
3802	8.56238
3804	8.56192
3806	8.56148
3808	8.56058
3810	8.55997
3812	8.56047
3814	8.56058
3816	8.56111
3818	8.56071
3820	8.56122
3822	8.56076
3824	8.56078
3826	8.55952
3828	8.55934
3830	8.55954
3832	8.56049
3834	8.56076
3836	8.56019
3838	8.55934
3840	8.55832
3842	8.55868
3844	8.55901
3846	8.55892
3848	8.55917
3850	8.55945
3852	8.55976
3854	8.56006
3856	8.56052
3858	8.56165
3860	8.5615
3862	8.56112
3864	8.5614
3866	8.56074
3868	8.5603
3870	8.56044
3872	8.56085
3874	8.55974
3876	8.55962
3878	8.55888
3880	8.55867
3882	8.55851
3884	8.55874
3886	8.5595
3888	8.5603
3890	8.56113
3892	8.56085
3894	8.56081
3896	8.5608
3898	8.55993
3900	8.55917
3902	8.55991
3904	8.56096
3906	8.56068
3908	8.55884
3910	8.55668
3912	8.55495
3914	8.55287
3916	8.55085
3918	8.54853
3920	8.54658
3922	8.54486
3924	8.54307
3926	8.54311
3928	8.54461
3930	8.54634
3932	8.54766
3934	8.54873
3936	8.54951
3938	8.55051
3940	8.55194
3942	8.55344
3944	8.55446
3946	8.55455
3948	8.55573
3950	8.55696
3952	8.55751
3954	8.55767
3956	8.55732
3958	8.55681
3960	8.55754
3962	8.55739
3964	8.55712
3966	8.55633
3968	8.55612
3970	8.55585
3972	8.55599
3974	8.5551
3976	8.55437
3978	8.55434
3980	8.55496
3982	8.55435
3984	8.55363
3986	8.55296
3988	8.55333
3990	8.55217
3992	8.5517
3994	8.55197
3996	8.55206
3998	8.55143
4000	8.5512
[truncated: 2,832 more rows]

## Sheet: WT_VIFS
2	8.82885
4	8.82827
6	8.82861
8	8.82915
10	8.82898
12	8.82826
14	8.8272
16	8.8268
18	8.826
20	8.82622
22	8.82649
24	8.82687
26	8.82738
28	8.82669
30	8.82523
32	8.82611
34	8.82638
36	8.82556
38	8.8259
40	8.82502
42	8.82341
44	8.82361
46	8.82363
48	8.82321
50	8.82379
52	8.82433
54	8.82364
56	8.82257
58	8.82265
60	8.82285
62	8.82262
64	8.82286
66	8.82302
68	8.82301
70	8.82237
72	8.82157
74	8.8214
76	8.8211
78	8.82072
80	8.82052
82	8.82053
84	8.8201
86	8.81998
88	8.82074
90	8.8211
92	8.82215
94	8.82184
96	8.82094
98	8.82035
100	8.82074
102	8.82094
104	8.82043
106	8.82091
108	8.82123
110	8.82022
112	8.81862
114	8.81812
116	8.81757
118	8.81622
120	8.81546
122	8.81506
124	8.81436
126	8.81432
128	8.81446
130	8.81402
132	8.81426
134	8.81408
136	8.81371
138	8.81304
140	8.81355
142	8.81348
144	8.8121
146	8.81206
148	8.81226
150	8.8126
152	8.81272
154	8.81209
156	8.81191
158	8.81164
160	8.81096
162	8.81092
164	8.81165
166	8.81268
168	8.81294
170	8.81172
172	8.81092
174	8.8117
176	8.8112
178	8.81095
180	8.81024
182	8.81065
184	8.81095
186	8.81069
188	8.81129
190	8.81052
192	8.80942
194	8.80943
196	8.809
198	8.80878
200	8.80801
202	8.80794
204	8.80786
206	8.80803
208	8.80819
210	8.80773
212	8.80813
214	8.80722
216	8.80679
218	8.80718
220	8.80707
222	8.80624
224	8.80657
226	8.80653
228	8.80629
230	8.80631
232	8.80623
234	8.8063
236	8.80613
238	8.80607
240	8.80603
242	8.80633
244	8.80608
246	8.80591
248	8.80559
250	8.80574
252	8.80587
254	8.8058
256	8.80526
258	8.80491
260	8.80472
262	8.80469
264	8.80343
266	8.80254
268	8.80326
270	8.80374
272	8.80411
274	8.8041
276	8.80346
278	8.80366
280	8.80355
282	8.80307
284	8.80251
286	8.8027
288	8.8026
290	8.8018
292	8.8009
294	8.80104
296	8.8003
298	8.79938
300	8.79908
302	8.79896
304	8.79791
306	8.79637
308	8.79782
310	8.79988
312	8.80096
314	8.80183
316	8.8017
318	8.80135
320	8.80081
322	8.79949
324	8.79939
326	8.79974
328	8.79913
330	8.7987
332	8.79797
334	8.79684
336	8.79575
338	8.79522
340	8.79379
342	8.79215
344	8.79144
346	8.79072
348	8.79051
350	8.78883
352	8.78869
354	8.78797
356	8.7869
358	8.78649
360	8.78647
362	8.78615
364	8.78576
366	8.78531
368	8.78437
370	8.78305
372	8.78406
374	8.78497
376	8.78501
378	8.78463
380	8.78332
382	8.78482
384	8.78442
386	8.78407
388	8.78333
390	8.78269
392	8.7827
394	8.7815
396	8.78189
398	8.78204
400	8.78103
402	8.78027
404	8.78003
406	8.77941
408	8.78
410	8.78006
412	8.77952
414	8.77837
416	8.77808
418	8.7788
420	8.77787
422	8.77785
424	8.77714
426	8.77637
428	8.77716
430	8.77719
432	8.77793
434	8.77781
436	8.77736
438	8.77624
440	8.77641
442	8.77629
444	8.77697
446	8.77633
448	8.7758
450	8.77571
452	8.77569
454	8.77478
456	8.77385
458	8.77448
460	8.77452
462	8.77448
464	8.7736
466	8.77248
468	8.77184
470	8.77178
472	8.77151
474	8.77149
476	8.77191
478	8.77238
480	8.77165
482	8.77195
484	8.77197
486	8.77183
488	8.77179
490	8.77176
492	8.77161
494	8.77074
496	8.77026
498	8.77045
500	8.77107
502	8.77171
504	8.77137
506	8.77117
508	8.77032
510	8.76934
512	8.77025
514	8.77011
516	8.7694
518	8.76911
520	8.7695
522	8.7695
524	8.76992
526	8.76936
528	8.76902
530	8.7681
532	8.76799
534	8.76813
536	8.76806
538	8.76766
540	8.76661
542	8.7655
544	8.76395
546	8.7626
548	8.76317
550	8.76312
552	8.7637
554	8.76401
556	8.76386
558	8.76342
560	8.76217
562	8.76074
564	8.76051
566	8.76197
568	8.76226
570	8.76109
572	8.76001
574	8.75972
576	8.75948
578	8.75937
580	8.7595
582	8.759
584	8.7586
586	8.75801
588	8.75731
590	8.7565
592	8.75584
594	8.75501
596	8.75516
598	8.75514
600	8.75508
602	8.75461
604	8.75515
606	8.75524
608	8.75467
610	8.75442
612	8.75475
614	8.7553
616	8.75528
618	8.75454
620	8.75481
622	8.75492
624	8.75338
626	8.75285
628	8.75322
630	8.75425
632	8.75376
634	8.75295
636	8.7523
638	8.75145
640	8.75146
642	8.75138
644	8.75082
646	8.75149
648	8.75104
650	8.75077
652	8.7506
654	8.7498
656	8.7504
658	8.75075
660	8.75063
662	8.74999
664	8.7499
666	8.74966
668	8.75004
670	8.74956
672	8.74875
674	8.74896
676	8.74985
678	8.75009
680	8.74902
682	8.74899
684	8.74855
686	8.74913
688	8.74919
690	8.74782
692	8.74793
694	8.74861
696	8.74834
698	8.74787
700	8.74718
702	8.74719
704	8.74753
706	8.74719
708	8.74725
710	8.7465
712	8.74582
714	8.74576
716	8.74592
718	8.74586
720	8.74606
722	8.74554
724	8.74548
726	8.74557
728	8.74555
730	8.74562
732	8.74563
734	8.74579
736	8.74576
738	8.74557
740	8.74543
742	8.74474
744	8.74405
746	8.74415
748	8.74391
750	8.74376
752	8.74376
754	8.74469
756	8.74475
758	8.7443
760	8.74449
762	8.74401
764	8.74405
766	8.74392
768	8.74394
770	8.74361
772	8.74341
774	8.74265
776	8.74198
778	8.74204
780	8.74111
782	8.73988
784	8.73777
786	8.73682
788	8.73702
790	8.73756
792	8.73903
794	8.73906
796	8.73864
798	8.73743
800	8.73728
802	8.73642
804	8.73665
806	8.73627
808	8.73586
810	8.73594
812	8.73552
814	8.73595
816	8.73613
818	8.73588
820	8.73647
822	8.73678
824	8.73657
826	8.73676
828	8.7362
830	8.73612
832	8.73569
834	8.73573
836	8.7361
838	8.73555
840	8.73465
842	8.734
844	8.73323
846	8.73219
848	8.73167
850	8.73249
852	8.73288
854	8.73336
856	8.73255
858	8.73242
860	8.73164
862	8.73166
864	8.73169
866	8.73201
868	8.73151
870	8.73136
872	8.73119
874	8.73125
876	8.73157
878	8.73149
880	8.73128
882	8.73101
884	8.73071
886	8.72981
888	8.7298
890	8.73042
892	8.73
894	8.73073
896	8.73038
898	8.72969
900	8.73071
902	8.73045
904	8.73026
906	8.73035
908	8.73018
910	8.7302
912	8.72954
914	8.7289
916	8.72889
918	8.72826
920	8.72842
922	8.72844
924	8.72852
926	8.7283
928	8.72761
930	8.727
932	8.72808
934	8.72939
936	8.72875
938	8.72839
940	8.72784
942	8.7286
944	8.72837
946	8.72777
948	8.72757
950	8.72685
952	8.72624
954	8.7264
956	8.72638
958	8.72641
960	8.72634
962	8.72585
964	8.72582
966	8.72532
968	8.72556
970	8.72477
972	8.72441
974	8.72392
976	8.7239
978	8.72378
980	8.72316
982	8.72343
984	8.72452
986	8.72446
988	8.72406
990	8.72275
992	8.72254
994	8.7229
996	8.7225
998	8.72207
1000	8.72233
1002	8.72102
1004	8.72063
1006	8.7218
1008	8.72171
1010	8.72223
1012	8.72245
1014	8.72154
1016	8.72143
1018	8.72169
1020	8.7218
1022	8.72102
1024	8.72037
1026	8.72016
1028	8.71939
1030	8.71917
1032	8.72023
1034	8.72082
1036	8.71876
1038	8.71809
1040	8.71784
1042	8.71711
1044	8.71769
1046	8.7181
1048	8.71818
1050	8.71825
1052	8.71779
1054	8.71735
1056	8.71641
1058	8.71604
1060	8.71643
1062	8.71621
1064	8.71569
1066	8.71517
1068	8.71442
1070	8.7139
1072	8.71404
1074	8.7143
1076	8.71427
1078	8.71336
1080	8.71308
1082	8.71404
1084	8.71369
1086	8.71355
1088	8.71351
1090	8.71295
1092	8.71345
1094	8.71372
1096	8.7134
1098	8.71265
1100	8.71129
1102	8.71239
1104	8.71289
1106	8.71262
1108	8.71262
1110	8.71261
1112	8.71254
1114	8.71198
1116	8.7123
1118	8.71238
1120	8.71171
1122	8.71162
1124	8.71235
1126	8.71204
1128	8.71171
1130	8.71135
1132	8.71125
1134	8.71104
1136	8.7104
1138	8.71044
1140	8.71087
1142	8.70998
1144	8.71056
1146	8.71056
1148	8.71094
1150	8.71092
1152	8.71026
1154	8.71026
1156	8.70992
1158	8.70988
1160	8.70946
1162	8.70923
1164	8.70999
1166	8.7105
1168	8.71085
1170	8.71083
1172	8.71008
1174	8.71029
1176	8.70989
1178	8.70926
1180	8.70868
1182	8.70833
1184	8.70811
1186	8.70775
1188	8.70937
1190	8.70981
1192	8.70995
1194	8.70928
1196	8.70859
1198	8.70833
1200	8.70784
1202	8.70729
1204	8.7067
1206	8.7061
1208	8.70568
1210	8.70444
1212	8.70482
1214	8.70591
1216	8.70632
1218	8.7054
1220	8.70501
1222	8.7053
1224	8.70549
1226	8.70511
1228	8.70518
1230	8.70538
1232	8.70551
1234	8.70565
1236	8.70546
1238	8.70555
1240	8.70595
1242	8.70632
1244	8.70606
1246	8.7057
1248	8.70516
1250	8.70539
1252	8.70514
1254	8.70521
1256	8.70532
1258	8.70464
1260	8.7043
1262	8.70499
1264	8.70385
1266	8.70248
1268	8.70216
1270	8.70131
1272	8.70102
1274	8.70038
1276	8.7001
1278	8.70074
1280	8.70003
1282	8.6986
1284	8.6987
1286	8.69888
1288	8.69855
1290	8.69847
1292	8.69968
1294	8.70021
1296	8.69974
1298	8.69886
1300	8.69809
1302	8.69708
1304	8.69743
1306	8.69688
1308	8.6971
1310	8.69712
1312	8.69674
1314	8.69609
1316	8.69632
1318	8.69677
1320	8.69741
1322	8.69713
1324	8.69711
1326	8.69781
1328	8.69824
1330	8.69741
1332	8.6972
1334	8.6971
1336	8.6963
1338	8.69648
1340	8.69575
1342	8.69521
1344	8.69583
1346	8.69691
1348	8.69629
1350	8.69619
1352	8.69588
1354	8.69444
1356	8.69462
1358	8.69532
1360	8.69549
1362	8.69554
1364	8.69587
1366	8.69625
1368	8.69531
1370	8.6944
1372	8.69418
1374	8.69406
1376	8.69362
1378	8.69385
1380	8.69325
1382	8.69275
1384	8.69345
1386	8.694
1388	8.69457
1390	8.69504
1392	8.69493
1394	8.69374
1396	8.69324
1398	8.6929
1400	8.6918
1402	8.6921
1404	8.69239
1406	8.69213
1408	8.69241
1410	8.69275
1412	8.69266
1414	8.69265
1416	8.69212
1418	8.69232
1420	8.69205
1422	8.69165
1424	8.69096
1426	8.69102
1428	8.69022
1430	8.68969
1432	8.69037
1434	8.69011
1436	8.69094
1438	8.6905
1440	8.68965
1442	8.68944
1444	8.68979
1446	8.69054
1448	8.69086
1450	8.69058
1452	8.69045
1454	8.68945
1456	8.69018
1458	8.69075
1460	8.69036
1462	8.68971
1464	8.68955
1466	8.68944
1468	8.68925
1470	8.68873
1472	8.6889
1474	8.6885
1476	8.68816
1478	8.68805
1480	8.68791
1482	8.6882
1484	8.68917
1486	8.69027
1488	8.69083
1490	8.69064
1492	8.6907
1494	8.69095
1496	8.68998
1498	8.6892
1500	8.68847
1502	8.68785
1504	8.68744
1506	8.68626
1508	8.68519
1510	8.68522
1512	8.68576
1514	8.68592
1516	8.68565
1518	8.68519
1520	8.68449
1522	8.6836
1524	8.68423
1526	8.68488
1528	8.68453
1530	8.68377
1532	8.68369
1534	8.68316
1536	8.68305
1538	8.68365
1540	8.68383
1542	8.68314
1544	8.68281
1546	8.68178
1548	8.68127
1550	8.68215
1552	8.68233
1554	8.68238
1556	8.68223
1558	8.68137
1560	8.68081
1562	8.68144
1564	8.68124
1566	8.68105
1568	8.68043
1570	8.6807
1572	8.6809
1574	8.68134
1576	8.68071
1578	8.67987
1580	8.67975
1582	8.6799
1584	8.67898
1586	8.67854
1588	8.6789
1590	8.67846
1592	8.67807
1594	8.67788
1596	8.67801
1598	8.67909
1600	8.68064
1602	8.68058
1604	8.68083
1606	8.68103
1608	8.6805
1610	8.67844
1612	8.67788
1614	8.67743
1616	8.67745
1618	8.67749
1620	8.6767
1622	8.67726
1624	8.67748
1626	8.67713
1628	8.67756
1630	8.6776
1632	8.6769
1634	8.67529
1636	8.67524
1638	8.67575
1640	8.67602
1642	8.67657
1644	8.67676
1646	8.67675
1648	8.67644
1650	8.67695
1652	8.67719
1654	8.67734
1656	8.67797
1658	8.67803
1660	8.67839
1662	8.6782
1664	8.67817
1666	8.67793
1668	8.67764
1670	8.67725
1672	8.67672
1674	8.67682
1676	8.67582
1678	8.67532
1680	8.67542
1682	8.67506
1684	8.67467
1686	8.67409
1688	8.67325
1690	8.67287
1692	8.67291
1694	8.67295
1696	8.67164
1698	8.6721
1700	8.6736
1702	8.67439
1704	8.6757
1706	8.67558
1708	8.67502
1710	8.67479
1712	8.67537
1714	8.67528
1716	8.67549
1718	8.67472
1720	8.67505
1722	8.67489
1724	8.67455
1726	8.67461
1728	8.67499
1730	8.6747
1732	8.67439
1734	8.67401
1736	8.67435
1738	8.67406
1740	8.67373
1742	8.67508
1744	8.67437
1746	8.67197
1748	8.66994
1750	8.66974
1752	8.67019
1754	8.67
1756	8.66925
1758	8.66869
1760	8.66796
1762	8.66694
1764	8.66808
1766	8.66972
1768	8.67147
1770	8.67162
1772	8.67174
1774	8.67196
1776	8.67094
1778	8.67002
1780	8.6687
1782	8.66873
1784	8.66816
1786	8.66714
1788	8.66712
1790	8.66831
1792	8.6677
1794	8.66718
1796	8.66739
1798	8.66709
1800	8.66685
1802	8.66504
1804	8.66338
1806	8.66295
1808	8.66206
1810	8.66286
1812	8.66411
1814	8.66364
1816	8.66295
1818	8.66206
1820	8.66207
1822	8.66204
1824	8.6617
1826	8.6617
1828	8.66134
1830	8.66029
1832	8.65809
1834	8.65742
1836	8.65924
1838	8.6611
1840	8.66062
1842	8.65885
1844	8.6585
1846	8.65967
1848	8.66043
1850	8.66242
1852	8.66395
1854	8.66513
1856	8.66671
1858	8.66772
1860	8.66853
1862	8.66918
1864	8.67038
1866	8.67139
1868	8.6711
1870	8.67041
1872	8.66998
1874	8.67035
1876	8.66943
1878	8.66864
1880	8.6678
1882	8.66804
1884	8.66764
1886	8.66741
1888	8.66658
1890	8.6661
1892	8.66579
1894	8.66582
1896	8.66609
1898	8.66561
1900	8.66577
1902	8.66531
1904	8.6648
1906	8.66489
1908	8.66352
1910	8.663
1912	8.66295
1914	8.66217
1916	8.66151
1918	8.66136
1920	8.6613
1922	8.66194
1924	8.66152
1926	8.66145
1928	8.6612
1930	8.66109
1932	8.66073
1934	8.66102
1936	8.66059
1938	8.66096
1940	8.66188
1942	8.66208
1944	8.66128
1946	8.66044
1948	8.66032
1950	8.66016
1952	8.6604
1954	8.66021
1956	8.66048
1958	8.66063
1960	8.66009
1962	8.66014
1964	8.66002
1966	8.66062
1968	8.6605
1970	8.65953
1972	8.65917
1974	8.65813
1976	8.65695
1978	8.65703
1980	8.65735
1982	8.65792
1984	8.6579
1986	8.65714
1988	8.65787
1990	8.65834
1992	8.65846
1994	8.65795
1996	8.65817
1998	8.65709
2000	8.65705
2002	8.65679
2004	8.65767
2006	8.65981
2008	8.66001
2010	8.65872
2012	8.65813
2014	8.65768
2016	8.65681
2018	8.65594
2020	8.65477
2022	8.6541
2024	8.65362
2026	8.65364
2028	8.65505
2030	8.65549
2032	8.65544
2034	8.65553
2036	8.65567
2038	8.65487
2040	8.65281
2042	8.65309
2044	8.65333
2046	8.65276
2048	8.65228
2050	8.65188
2052	8.65165
2054	8.65043
2056	8.64884
2058	8.64738
2060	8.64734
2062	8.64864
2064	8.64969
2066	8.65025
2068	8.64883
2070	8.64709
2072	8.64638
2074	8.6467
2076	8.64641
2078	8.64794
2080	8.64943
2082	8.65083
2084	8.65263
2086	8.65439
2088	8.65535
2090	8.65623
2092	8.65777
2094	8.65759
2096	8.65675
2098	8.65511
2100	8.65402
2102	8.65353
2104	8.6532
2106	8.65311
2108	8.65342
2110	8.65268
2112	8.65118
2114	8.65109
2116	8.65121
2118	8.65182
2120	8.65145
2122	8.65049
2124	8.64945
2126	8.64692
2128	8.64367
2130	8.64267
2132	8.64286
2134	8.64175
2136	8.64121
2138	8.64262
2140	8.64664
2142	8.65066
2144	8.65246
2146	8.65261
2148	8.65054
2150	8.64665
2152	8.6459
2154	8.64724
2156	8.64782
2158	8.647
2160	8.6446
2162	8.64232
2164	8.64195
2166	8.64184
2168	8.64285
2170	8.64549
2172	8.64794
2174	8.64948
2176	8.65095
2178	8.64974
2180	8.64945
2182	8.64971
2184	8.64888
2186	8.64878
2188	8.64879
2190	8.64767
2192	8.64522
2194	8.64209
2196	8.64017
2198	8.64078
2200	8.64285
2202	8.64628
2204	8.64971
2206	8.65288
2208	8.65392
2210	8.65551
2212	8.65652
2214	8.65669
2216	8.657
2218	8.65707
2220	8.65578
2222	8.65512
2224	8.6532
2226	8.65228
2228	8.6514
2230	8.65004
2232	8.64968
2234	8.64851
2236	8.64766
2238	8.64701
2240	8.64627
2242	8.6452
2244	8.64597
2246	8.64738
2248	8.64728
2250	8.64754
2252	8.64671
2254	8.64587
2256	8.64553
2258	8.64556
2260	8.64428
2262	8.64186
2264	8.63973
2266	8.63853
2268	8.63663
2270	8.63611
2272	8.63707
2274	8.63785
2276	8.63785
2278	8.63866
2280	8.63941
2282	8.63953
2284	8.63934
2286	8.64051
2288	8.64058
2290	8.64261
2292	8.64367
2294	8.64421
2296	8.64413
2298	8.6425
2300	8.64178
2302	8.64249
2304	8.64239
2306	8.64171
2308	8.64107
2310	8.63964
2312	8.6403
2314	8.64155
2316	8.64228
2318	8.64228
2320	8.6433
2322	8.64269
2324	8.64076
2326	8.63903
2328	8.63661
2330	8.63527
2332	8.63391
2334	8.63179
2336	8.63191
2338	8.63351
2340	8.63449
2342	8.63505
2344	8.6346
2346	8.6358
2348	8.63747
2350	8.63971
2352	8.64174
2354	8.64269
2356	8.64339
2358	8.64392
2360	8.64451
2362	8.64517
2364	8.64464
2366	8.64381
2368	8.64379
2370	8.64358
2372	8.6432
2374	8.64225
2376	8.64121
2378	8.63983
2380	8.63877
2382	8.63775
2384	8.637
2386	8.63742
2388	8.63798
2390	8.63814
2392	8.63791
2394	8.63829
2396	8.6376
2398	8.63617
2400	8.63626
2402	8.6376
2404	8.63772
2406	8.63687
2408	8.63618
2410	8.63693
2412	8.63863
2414	8.63834
2416	8.63713
2418	8.63848
2420	8.6396
2422	8.64064
2424	8.64022
2426	8.64019
2428	8.63985
2430	8.63993
2432	8.63939
2434	8.64014
2436	8.64202
2438	8.6437
2440	8.64293
2442	8.64259
2444	8.64203
2446	8.6426
2448	8.64085
2450	8.63866
2452	8.63759
2454	8.63765
2456	8.63917
2458	8.6415
2460	8.64258
2462	8.64273
2464	8.64242
2466	8.63992
2468	8.63752
2470	8.63754
2472	8.63636
2474	8.6356
2476	8.63683
2478	8.63761
2480	8.63826
2482	8.63855
2484	8.63958
2486	8.63948
2488	8.63744
2490	8.63365
2492	8.63068
2494	8.62835
2496	8.62621
2498	8.62452
2500	8.62424
2502	8.62454
2504	8.62237
2506	8.61879
2508	8.61598
2510	8.61399
2512	8.61305
2514	8.61335
2516	8.61588
2518	8.61775
2520	8.61797
2522	8.61835
2524	8.61991
2526	8.62193
2528	8.62279
2530	8.62377
2532	8.62698
2534	8.63018
2536	8.6326
2538	8.63459
2540	8.63486
2542	8.63406
2544	8.63513
2546	8.63724
2548	8.63876
2550	8.63754
2552	8.63601
2554	8.63469
2556	8.63449
2558	8.63367
2560	8.63115
2562	8.62733
2564	8.62406
2566	8.6229
2568	8.62191
2570	8.62341
2572	8.62628
2574	8.62744
2576	8.62824
2578	8.62956
2580	8.63027
2582	8.6306
2584	8.63174
2586	8.63003
2588	8.62868
2590	8.62711
2592	8.62752
2594	8.62912
2596	8.62896
2598	8.62726
2600	8.62716
2602	8.62782
2604	8.62871
2606	8.63017
2608	8.6315
2610	8.63133
2612	8.63167
2614	8.62941
2616	8.62635
2618	8.62454
2620	8.6256
2622	8.62654
2624	8.62805
2626	8.62867
2628	8.63015
2630	8.63208
2632	8.63196
2634	8.63251
2636	8.634
2638	8.63332
2640	8.62881
2642	8.62509
2644	8.62217
2646	8.62081
2648	8.62034
2650	8.62203
2652	8.62306
2654	8.62453
2656	8.62647
2658	8.62798
2660	8.63064
2662	8.63223
2664	8.62873
2666	8.62129
2668	8.61513
2670	8.61061
2672	8.60801
2674	8.60691
2676	8.60486
2678	8.60353
2680	8.60406
2682	8.60731
2684	8.61259
2686	8.61815
2688	8.62172
2690	8.62574
2692	8.62977
2694	8.62945
2696	8.62912
2698	8.62914
2700	8.62969
2702	8.63157
2704	8.63138
2706	8.62979
2708	8.62953
2710	8.62944
2712	8.62923
2714	8.63055
2716	8.63251
2718	8.63412
2720	8.63297
2722	8.62873
2724	8.62441
2726	8.62288
2728	8.62275
2730	8.62197
2732	8.62082
2734	8.62111
2736	8.62218
2738	8.62504
2740	8.62884
2742	8.63111
2744	8.63069
2746	8.62926
2748	8.62787
2750	8.62828
2752	8.62719
2754	8.62509
2756	8.62299
2758	8.62054
2760	8.61917
2762	8.62072
2764	8.62297
2766	8.6245
2768	8.6247
2770	8.6249
2772	8.62581
2774	8.62637
2776	8.62711
2778	8.6272
2780	8.62817
2782	8.62894
2784	8.6286
2786	8.6283
2788	8.6279
2790	8.62611
2792	8.62524
2794	8.62495
2796	8.62683
2798	8.62699
2800	8.62733
2802	8.62752
2804	8.62685
2806	8.62616
2808	8.62528
2810	8.62408
2812	8.62364
2814	8.62392
2816	8.62409
2818	8.62212
2820	8.61913
2822	8.61605
2824	8.61462
2826	8.61407
2828	8.61532
2830	8.61693
2832	8.61834
2834	8.61991
2836	8.62141
2838	8.62299
2840	8.62307
2842	8.62285
2844	8.62305
2846	8.62356
2848	8.62509
2850	8.62576
2852	8.6256
2854	8.62565
2856	8.62569
2858	8.62444
2860	8.62418
2862	8.62382
2864	8.62326
2866	8.62357
2868	8.62409
2870	8.62369
2872	8.62232
2874	8.6217
2876	8.62129
2878	8.62083
2880	8.62121
2882	8.61969
2884	8.61972
2886	8.62033
2888	8.61912
2890	8.619
2892	8.62013
2894	8.62114
2896	8.62091
2898	8.62041
2900	8.6198
2902	8.61972
2904	8.62105
2906	8.6231
2908	8.6234
2910	8.62445
2912	8.62501
2914	8.62484
2916	8.62267
2918	8.62152
2920	8.62033
2922	8.61968
2924	8.6199
2926	8.61864
2928	8.6166
2930	8.6132
2932	8.61102
2934	8.61128
2936	8.61316
2938	8.61575
2940	8.61583
2942	8.61488
2944	8.61388
2946	8.61325
2948	8.61395
2950	8.61521
2952	8.61713
2954	8.6194
2956	8.62128
2958	8.62189
2960	8.62204
2962	8.62201
2964	8.62264
2966	8.6235
2968	8.62426
2970	8.62432
2972	8.62335
2974	8.6223
2976	8.62145
2978	8.62154
2980	8.6213
2982	8.61989
2984	8.61851
2986	8.61725
2988	8.61616
2990	8.61422
2992	8.61189
2994	8.61087
2996	8.60856
2998	8.60799
3000	8.60914
3002	8.61088
3004	8.61374
3006	8.61586
3008	8.61711
3010	8.6179
3012	8.61864
3014	8.61813
3016	8.61771
3018	8.61764
3020	8.61858
3022	8.61921
3024	8.61962
3026	8.61884
3028	8.61854
3030	8.61749
3032	8.61626
3034	8.6145
3036	8.61394
3038	8.61393
3040	8.61406
3042	8.61448
3044	8.61492
3046	8.61561
3048	8.6155
3050	8.61608
3052	8.61652
3054	8.6159
3056	8.61535
3058	8.61579
3060	8.61614
3062	8.61656
3064	8.61625
3066	8.61498
3068	8.61463
3070	8.61422
3072	8.613
3074	8.61225
3076	8.61099
3078	8.60994
3080	8.60949
3082	8.60974
3084	8.60991
3086	8.61023
3088	8.60969
3090	8.60834
3092	8.60692
3094	8.60461
3096	8.60292
3098	8.6031
3100	8.60228
3102	8.60457
3104	8.6069
3106	8.60936
3108	8.61244
3110	8.61464
3112	8.61622
3114	8.61691
3116	8.61691
3118	8.61504
3120	8.61367
3122	8.61554
3124	8.6156
3126	8.61636
3128	8.61779
3130	8.6187
3132	8.62103
3134	8.62116
3136	8.6188
3138	8.61499
3140	8.61189
3142	8.60827
3144	8.60673
3146	8.60681
3148	8.60827
3150	8.60933
3152	8.6106
3154	8.61142
3156	8.61128
3158	8.61075
3160	8.61068
3162	8.60917
3164	8.60725
3166	8.60699
3168	8.60801
3170	8.60842
3172	8.60993
3174	8.61118
3176	8.61205
3178	8.61151
3180	8.61174
3182	8.61162
3184	8.611
3186	8.60965
3188	8.60961
3190	8.61107
3192	8.6123
3194	8.61328
3196	8.61323
3198	8.61277
3200	8.61288
3202	8.61244
3204	8.61208
3206	8.6139
3208	8.61531
3210	8.6154
3212	8.61541
3214	8.61531
3216	8.61477
3218	8.61467
3220	8.61395
3222	8.6125
3224	8.60917
3226	8.60619
3228	8.60503
3230	8.60591
3232	8.60658
3234	8.60742
3236	8.60856
3238	8.60806
3240	8.60823
3242	8.6074
3244	8.60507
3246	8.60246
3248	8.60059
3250	8.59751
3252	8.59513
3254	8.59595
3256	8.59866
3258	8.60174
3260	8.60414
3262	8.6052
3264	8.60652
3266	8.60797
3268	8.60843
3270	8.60909
3272	8.61018
3274	8.61138
3276	8.61129
3278	8.61022
3280	8.61008
3282	8.60986
3284	8.60971
3286	8.60878
3288	8.60857
3290	8.6082
3292	8.6067
3294	8.6048
3296	8.60416
3298	8.6036
3300	8.60315
3302	8.60292
3304	8.60324
3306	8.60287
3308	8.60339
3310	8.60428
3312	8.60503
3314	8.60678
3316	8.60657
3318	8.60491
3320	8.60522
3322	8.60734
3324	8.60916
3326	8.61077
3328	8.61068
3330	8.61069
3332	8.61154
3334	8.61027
3336	8.60783
3338	8.60686
3340	8.60658
3342	8.60662
3344	8.60774
3346	8.60894
3348	8.60936
3350	8.60974
3352	8.60837
3354	8.60719
3356	8.60634
3358	8.60576
3360	8.60596
3362	8.60722
3364	8.60803
3366	8.60884
3368	8.60942
3370	8.60867
3372	8.60762
3374	8.60451
3376	8.60318
3378	8.60248
3380	8.60068
3382	8.59837
3384	8.59743
3386	8.59773
3388	8.59598
3390	8.59439
3392	8.59591
3394	8.59854
3396	8.60239
3398	8.60553
3400	8.60869
3402	8.61204
3404	8.61338
3406	8.61354
3408	8.61342
3410	8.61217
3412	8.61136
3414	8.6108
3416	8.6098
3418	8.60874
3420	8.60793
3422	8.60807
3424	8.60809
3426	8.60598
3428	8.60371
3430	8.60249
3432	8.60182
3434	8.6024
3436	8.60242
3438	8.60313
3440	8.60202
3442	8.60072
3444	8.60133
3446	8.60307
3448	8.60535
3450	8.6066
3452	8.6068
3454	8.60688
3456	8.60746
3458	8.60714
3460	8.60553
3462	8.60392
3464	8.60334
3466	8.60257
3468	8.60282
3470	8.60182
3472	8.60149
3474	8.60257
3476	8.60173
3478	8.60001
3480	8.59831
3482	8.59922
3484	8.59956
3486	8.5993
3488	8.59935
3490	8.59933
3492	8.59971
3494	8.59943
3496	8.60008
3498	8.59949
3500	8.59888
3502	8.59898
3504	8.59869
3506	8.59799
3508	8.59559
3510	8.59438
3512	8.59352
3514	8.59257
3516	8.59166
3518	8.58958
3520	8.58897
3522	8.59118
3524	8.59372
3526	8.59719
3528	8.5995
3530	8.60079
3532	8.60013
3534	8.59843
3536	8.59705
3538	8.59715
3540	8.59827
3542	8.59826
3544	8.59774
3546	8.59716
3548	8.59749
3550	8.59869
3552	8.59926
3554	8.59926
3556	8.5993
3558	8.59963
3560	8.60007
3562	8.59813
3564	8.59465
3566	8.59358
3568	8.59261
3570	8.59318
3572	8.59383
3574	8.59611
3576	8.59873
3578	8.60013
3580	8.60126
3582	8.60271
3584	8.60314
3586	8.60315
3588	8.60308
3590	8.60183
3592	8.60019
3594	8.59892
3596	8.59773
3598	8.59564
3600	8.59525
3602	8.59517
3604	8.59619
3606	8.59794
3608	8.59737
3610	8.59751
3612	8.59716
3614	8.59656
3616	8.59694
3618	8.59704
3620	8.59621
3622	8.59537
3624	8.59477
3626	8.59506
3628	8.59602
3630	8.59759
3632	8.5979
3634	8.59877
3636	8.59929
3638	8.59945
3640	8.59945
3642	8.59898
3644	8.59812
3646	8.59827
3648	8.59946
3650	8.59949
3652	8.5986
3654	8.59828
3656	8.59822
3658	8.59911
3660	8.60029
3662	8.60157
3664	8.60177
3666	8.59986
3668	8.5975
3670	8.596
3672	8.59516
3674	8.59522
3676	8.59612
3678	8.59578
3680	8.59452
3682	8.59401
3684	8.59432
3686	8.59589
3688	8.59723
3690	8.59737
3692	8.59757
3694	8.59703
3696	8.59762
3698	8.59757
3700	8.59697
3702	8.59646
3704	8.5959
3706	8.59459
3708	8.59399
3710	8.59365
3712	8.593
3714	8.59272
3716	8.59279
3718	8.59271
3720	8.59268
3722	8.59229
3724	8.59273
3726	8.59274
3728	8.59239
3730	8.58968
3732	8.589
3734	8.5888
3736	8.589
3738	8.58925
3740	8.59027
3742	8.58991
3744	8.58982
3746	8.59161
3748	8.59336
3750	8.59325
3752	8.59288
3754	8.5926
3756	8.59096
3758	8.58996
3760	8.58945
3762	8.58942
3764	8.59005
3766	8.58958
3768	8.58917
3770	8.58903
3772	8.58989
3774	8.59019
3776	8.59059
3778	8.59207
3780	8.59217
3782	8.59107
3784	8.58992
3786	8.58864
3788	8.58899
3790	8.59104
3792	8.59124
3794	8.59018
3796	8.58957
3798	8.58955
3800	8.59038
3802	8.59058
3804	8.59074
3806	8.59196
3808	8.59282
3810	8.59207
3812	8.59164
3814	8.59133
3816	8.59163
3818	8.59276
3820	8.59458
3822	8.59466
3824	8.59327
3826	8.59258
3828	8.59307
3830	8.59304
3832	8.59409
3834	8.59262
3836	8.59152
3838	8.59161
3840	8.59135
3842	8.591
3844	8.59247
3846	8.59313
3848	8.59368
3850	8.5946
3852	8.5942
3854	8.59421
3856	8.59517
3858	8.59454
3860	8.59476
3862	8.59447
3864	8.5943
3866	8.59408
3868	8.59405
3870	8.59415
3872	8.59402
3874	8.59406
3876	8.59325
3878	8.59104
3880	8.58808
3882	8.58651
3884	8.58716
3886	8.5878
3888	8.58909
3890	8.59054
3892	8.59144
3894	8.59098
3896	8.59047
3898	8.59049
3900	8.59072
3902	8.5915
3904	8.59241
3906	8.59123
3908	8.58961
3910	8.58952
3912	8.58926
3914	8.58836
3916	8.58806
3918	8.58697
3920	8.58701
3922	8.58734
3924	8.58777
3926	8.58928
3928	8.59165
3930	8.59295
3932	8.59356
3934	8.59381
3936	8.59259
3938	8.59101
3940	8.59066
3942	8.59087
3944	8.59073
3946	8.59014
3948	8.58938
3950	8.58987
3952	8.59036
3954	8.58976
3956	8.58934
3958	8.58913
3960	8.58884
3962	8.58861
3964	8.58843
3966	8.58789
3968	8.58743
3970	8.5869
3972	8.58728
3974	8.58698
3976	8.58538
3978	8.58555
3980	8.5851
3982	8.58579
3984	8.58697
3986	8.58748
3988	8.58738
3990	8.58679
3992	8.58743
3994	8.58765
3996	8.58674
3998	8.58676
4000	8.58534
[truncated: 2,832 more rows]

## Sheet: WT_YIFS(x4.5)
2	9.43289
4	9.4327
6	9.43229
8	9.43186
10	9.43146
12	9.43207
14	9.4319
16	9.43141
18	9.43169
20	9.43222
22	9.43327
24	9.43325
26	9.43301
28	9.43318
30	9.43386
32	9.43416
34	9.43428
36	9.43474
38	9.43493
40	9.43623
42	9.43594
44	9.43584
46	9.43607
48	9.4359
50	9.43558
52	9.43585
54	9.43646
56	9.43801
58	9.43784
60	9.43741
62	9.43679
64	9.43623
66	9.43633
68	9.43599
70	9.43621
72	9.43667
74	9.43729
76	9.43663
78	9.43595
80	9.4363
82	9.43637
84	9.43631
86	9.43462
88	9.43413
90	9.43416
92	9.43411
94	9.43523
96	9.436
98	9.43669
100	9.43657
102	9.43659
104	9.43625
106	9.43615
108	9.43569
110	9.43487
112	9.43361
114	9.43449
116	9.43456
118	9.43306
120	9.43262
122	9.43268
124	9.43273
126	9.43186
128	9.43089
130	9.43073
132	9.43113
134	9.4321
136	9.43112
138	9.42951
140	9.42838
142	9.42782
144	9.42757
146	9.42714
148	9.42737
150	9.42729
152	9.42598
154	9.42485
156	9.42474
158	9.42422
160	9.42349
162	9.42349
164	9.42307
166	9.42313
168	9.42326
170	9.42379
172	9.42354
174	9.42235
176	9.42186
178	9.42138
180	9.42029
182	9.41953
184	9.41881
186	9.41865
188	9.4184
190	9.41796
192	9.41731
194	9.41601
196	9.41513
198	9.41476
200	9.41425
202	9.41341
204	9.41339
206	9.41281
208	9.412
210	9.41138
212	9.40998
214	9.4096
216	9.40944
218	9.40858
220	9.40749
222	9.40738
224	9.4063
226	9.40639
228	9.4061
230	9.40644
232	9.40592
234	9.40531
236	9.40393
238	9.4039
240	9.40381
242	9.4024
244	9.40229
246	9.40299
248	9.40204
250	9.40133
252	9.40037
254	9.40054
256	9.40107
258	9.40131
260	9.40151
262	9.40133
264	9.40115
266	9.40086
268	9.40051
270	9.39918
272	9.398
274	9.39688
276	9.39633
278	9.39623
280	9.39632
282	9.39553
284	9.3948
286	9.39385
288	9.39332
290	9.39269
292	9.3922
294	9.39203
296	9.3909
298	9.39024
300	9.39007
302	9.39048
304	9.38936
306	9.38185
308	9.35165
310	9.29572
312	9.22244
314	9.13901
316	9.05258
318	8.96864
320	8.89065
322	8.81849
324	8.75478
326	8.70933
328	8.70021
330	8.72203
332	8.76402
334	8.8186
336	8.87838
338	8.93935
340	8.997
342	9.0497
344	9.09758
346	9.1399
348	9.17615
350	9.20775
352	9.23393
354	9.25617
356	9.27455
358	9.28868
360	9.30101
362	9.31217
364	9.32107
366	9.32745
368	9.33291
370	9.3369
372	9.34028
374	9.34405
376	9.34682
378	9.34901
380	9.35088
382	9.35236
384	9.35372
386	9.35491
388	9.35459
390	9.35539
392	9.35527
394	9.35481
396	9.35495
398	9.35637
400	9.35558
402	9.35511
404	9.35438
406	9.35388
408	9.35299
410	9.35372
412	9.35466
414	9.35459
416	9.35332
418	9.3533
420	9.35359
422	9.3538
424	9.35257
426	9.35225
428	9.35201
430	9.35149
432	9.35132
434	9.35019
436	9.34965
438	9.34936
440	9.34876
442	9.34765
444	9.34712
446	9.3464
448	9.34631
450	9.34502
452	9.34532
454	9.3444
456	9.3434
458	9.34336
460	9.34383
462	9.34358
464	9.34323
466	9.34213
468	9.34141
470	9.34141
472	9.3415
474	9.34125
476	9.34085
478	9.33953
480	9.3393
482	9.33895
484	9.33818
486	9.33821
488	9.33814
490	9.3381
492	9.33733
494	9.33722
496	9.337
498	9.33659
500	9.33713
502	9.33651
504	9.33526
506	9.33464
508	9.33352
510	9.33216
512	9.33132
514	9.32992
516	9.32879
518	9.32749
520	9.32683
522	9.3257
524	9.32547
526	9.32555
528	9.3258
530	9.32398
532	9.32212
534	9.3219
536	9.322
538	9.32097
540	9.32063
542	9.32057
544	9.31879
546	9.31267
548	9.27891
550	9.21954
552	9.14448
554	9.06213
556	8.97842
558	8.89851
560	8.82459
562	8.75648
564	8.69801
566	8.65695
568	8.64982
570	8.67224
572	8.71395
574	8.76841
576	8.8277
578	8.88685
580	8.9423
582	8.99328
584	9.03897
586	9.07991
588	9.11539
590	9.14557
592	9.17179
594	9.19273
596	9.21016
598	9.22462
600	9.23635
602	9.24688
604	9.25553
606	9.26224
608	9.26825
610	9.27259
612	9.27591
614	9.27863
616	9.28112
618	9.28267
620	9.28455
622	9.28594
624	9.28766
626	9.28851
628	9.28979
630	9.29017
632	9.29057
634	9.29155
636	9.29106
638	9.29192
640	9.29245
642	9.29222
644	9.29272
646	9.29296
648	9.29298
650	9.29295
652	9.29261
654	9.29267
656	9.29261
658	9.29307
660	9.29325
662	9.29266
664	9.29316
666	9.29163
668	9.28989
670	9.28969
672	9.29005
674	9.29073
676	9.2904
678	9.28963
680	9.28883
682	9.28801
684	9.28778
686	9.28685
688	9.2859
690	9.28633
692	9.28637
694	9.2853
696	9.28545
698	9.28481
700	9.28464
702	9.28408
704	9.28301
706	9.28204
708	9.28146
710	9.28103
712	9.28038
714	9.2801
716	9.27919
718	9.27746
720	9.27531
722	9.27329
724	9.27144
726	9.27056
728	9.26952
730	9.26835
732	9.26802
734	9.26661
736	9.26592
738	9.26522
740	9.26481
742	9.26443
744	9.26308
746	9.26169
748	9.26059
750	9.26012
752	9.26015
754	9.25929
756	9.25937
758	9.25886
760	9.25797
762	9.25752
764	9.25717
766	9.25679
768	9.25585
770	9.25447
772	9.25396
774	9.25435
776	9.25436
778	9.25439
780	9.25326
782	9.25223
784	9.25122
786	9.24469
788	9.21466
790	9.15981
792	9.08856
794	9.00825
796	8.92749
798	8.84998
800	8.77796
802	8.71306
804	8.65571
806	8.61409
808	8.60429
810	8.62384
812	8.66364
814	8.71518
816	8.77145
818	8.82788
820	8.88163
822	8.93093
824	8.9764
826	9.01607
828	9.05098
830	9.08195
832	9.10752
834	9.12819
836	9.1453
838	9.1609
840	9.17334
842	9.18248
844	9.19021
846	9.19709
848	9.2016
850	9.20507
852	9.20907
854	9.2125
856	9.2145
858	9.21698
860	9.21869
862	9.22001
864	9.2213
866	9.22296
868	9.22432
870	9.22471
872	9.22503
874	9.2258
876	9.2272
878	9.22786
880	9.22742
882	9.22772
884	9.22789
886	9.22701
888	9.22731
890	9.22758
892	9.22771
894	9.22834
896	9.22855
898	9.22933
900	9.2294
902	9.22921
904	9.22755
906	9.22706
908	9.22764
910	9.22796
912	9.22714
914	9.22758
916	9.22673
918	9.22682
920	9.22759
922	9.22685
924	9.22593
926	9.2252
928	9.22493
930	9.22466
932	9.22424
934	9.22376
936	9.2241
938	9.2238
940	9.22283
942	9.2233
944	9.22268
946	9.22307
948	9.22216
950	9.22183
952	9.22145
954	9.22198
956	9.22133
958	9.22072
960	9.22048
962	9.22033
964	9.22029
966	9.21942
968	9.2188
970	9.2181
972	9.21768
974	9.21793
976	9.21705
978	9.21654
980	9.21617
982	9.21631
984	9.21578
986	9.215
988	9.21515
990	9.21513
992	9.21512
994	9.21477
996	9.21392
998	9.21374
1000	9.21407
1002	9.21349
1004	9.21261
1006	9.21171
1008	9.21037
1010	9.21004
1012	9.21001
1014	9.21009
1016	9.20977
1018	9.21002
1020	9.21078
1022	9.21092
1024	9.21034
1026	9.20447
1028	9.17417
1030	9.12134
1032	9.05338
1034	8.97655
1036	8.89762
1038	8.82127
1040	8.75043
1042	8.68758
1044	8.63205
1046	8.59019
1048	8.58068
1050	8.60007
1052	8.63868
1054	8.68803
1056	8.74301
1058	8.79783
1060	8.84959
1062	8.89874
1064	8.94188
1066	8.9799
1068	9.01272
1070	9.04027
1072	9.06485
1074	9.08619
1076	9.10313
1078	9.11749
1080	9.12858
1082	9.13803
1084	9.14613
1086	9.15309
1088	9.15871
1090	9.16367
1092	9.16766
1094	9.17078
1096	9.17272
1098	9.17533
1100	9.17669
1102	9.17786
1104	9.17778
1106	9.17925
1108	9.18042
1110	9.18099
1112	9.18146
1114	9.18262
1116	9.1833
1118	9.1829
1120	9.18366
1122	9.183
1124	9.18323
1126	9.18409
1128	9.18465
1130	9.18427
1132	9.18469
1134	9.18506
1136	9.1845
1138	9.1854
1140	9.18633
1142	9.18516
1144	9.18594
1146	9.18523
1148	9.18502
1150	9.18483
1152	9.18437
1154	9.18336
1156	9.18309
1158	9.18339
1160	9.18304
1162	9.18233
1164	9.18266
1166	9.18209
1168	9.18193
1170	9.18227
1172	9.1824
1174	9.1823
1176	9.18203
1178	9.18197
1180	9.18187
1182	9.18178
1184	9.18115
1186	9.18045
1188	9.17957
1190	9.17964
1192	9.17882
1194	9.17829
1196	9.17785
1198	9.17706
1200	9.17723
1202	9.17684
1204	9.17632
1206	9.17565
1208	9.17573
1210	9.17572
1212	9.17501
1214	9.17472
1216	9.17423
1218	9.17369
1220	9.17313
1222	9.17353
1224	9.17316
1226	9.17273
1228	9.17287
1230	9.17288
1232	9.17165
1234	9.17186
1236	9.17115
1238	9.17064
1240	9.17056
1242	9.16949
1244	9.16913
1246	9.16866
1248	9.16863
1250	9.16872
1252	9.16884
1254	9.16856
1256	9.16823
1258	9.16839
1260	9.16748
1262	9.16752
1264	9.16727
1266	9.1622
1268	9.13352
1270	9.08075
1272	9.01419
1274	8.93961
1276	8.86308
1278	8.78917
1280	8.71966
1282	8.65875
1284	8.60506
1286	8.56377
1288	8.55414
1290	8.57352
1292	8.61155
1294	8.66132
1296	8.71399
1298	8.7673
1300	8.81918
1302	8.86637
1304	8.90907
1306	8.94602
1308	8.97791
1310	9.00567
1312	9.02977
1314	9.04861
1316	9.06486
1318	9.08091
1320	9.09405
1322	9.10547
1324	9.11485
1326	9.12063
1328	9.12599
1330	9.13008
1332	9.1335
1334	9.13646
1336	9.13846
1338	9.14052
1340	9.14157
1342	9.14241
1344	9.14344
1346	9.14488
1348	9.14492
1350	9.14552
1352	9.14549
1354	9.14542
1356	9.14603
1358	9.14596
1360	9.14699
1362	9.14727
1364	9.148
1366	9.14837
1368	9.14839
1370	9.14924
1372	9.15019
1374	9.14963
1376	9.14935
1378	9.14918
1380	9.14973
1382	9.15002
1384	9.14954
1386	9.14934
1388	9.14882
1390	9.14922
1392	9.15005
1394	9.1505
1396	9.15011
1398	9.14887
1400	9.14909
1402	9.14901
1404	9.14827
1406	9.14837
1408	9.14849
1410	9.14796
1412	9.14828
1414	9.14813
1416	9.14813
1418	9.14755
1420	9.14786
1422	9.1477
1424	9.14757
1426	9.14622
1428	9.14494
1430	9.14523
1432	9.14578
1434	9.14584
1436	9.14659
1438	9.14583
1440	9.14571
1442	9.14566
1444	9.14445
1446	9.14402
1448	9.14393
1450	9.14377
1452	9.14345
1454	9.14351
1456	9.1434
1458	9.14308
1460	9.14312
1462	9.14269
1464	9.14177
1466	9.14249
1468	9.14255
1470	9.14224
1472	9.14236
1474	9.14251
1476	9.14231
1478	9.14155
1480	9.14101
1482	9.14086
1484	9.14098
1486	9.14119
1488	9.1432
1490	9.14525
1492	9.14652
1494	9.14721
1496	9.14654
1498	9.14745
1500	9.14738
1502	9.14709
1504	9.14521
1506	9.13974
1508	9.11392
1510	9.06506
1512	8.99897
1514	8.92477
1516	8.85021
1518	8.77783
1520	8.7103
1522	8.65081
1524	8.59744
1526	8.55568
1528	8.5421
1530	8.55865
1532	8.59465
1534	8.64208
1536	8.69343
1538	8.74565
1540	8.79496
1542	8.84212
1544	8.88483
1546	8.92199
1548	8.95306
1550	8.97984
1552	9.00361
1554	9.02319
1556	9.03851
1558	9.05239
1560	9.06533
1562	9.07523
1564	9.08313
1566	9.0892
1568	9.09541
1570	9.09981
1572	9.10281
1574	9.10651
1576	9.10908
1578	9.11127
1580	9.11354
1582	9.114
1584	9.11516
1586	9.11652
1588	9.11747
1590	9.11809
1592	9.12006
1594	9.12098
1596	9.1208
1598	9.12114
1600	9.12206
1602	9.12225
1604	9.12186
1606	9.12228
1608	9.12242
1610	9.12199
1612	9.12217
1614	9.12248
1616	9.123
1618	9.12338
1620	9.12321
1622	9.12323
1624	9.12363
1626	9.12403
1628	9.12456
1630	9.12538
1632	9.12548
1634	9.12532
1636	9.12477
1638	9.12612
1640	9.12659
1642	9.12704
1644	9.12687
1646	9.12652
1648	9.12636
1650	9.12496
1652	9.12355
1654	9.12314
1656	9.12272
1658	9.12257
1660	9.12234
1662	9.12182
1664	9.12191
1666	9.12031
1668	9.12022
1670	9.1207
1672	9.12117
1674	9.12053
1676	9.12088
1678	9.12095
1680	9.12092
1682	9.1214
1684	9.12192
1686	9.12195
1688	9.12117
1690	9.12069
1692	9.12054
1694	9.1199
1696	9.11955
1698	9.11916
1700	9.11904
1702	9.11929
1704	9.11957
1706	9.11876
1708	9.11894
1710	9.11971
1712	9.11982
1714	9.1199
1716	9.1205
1718	9.12
1720	9.11965
1722	9.12096
1724	9.12079
1726	9.11999
1728	9.12019
1730	9.12131
1732	9.12119
1734	9.12072
1736	9.12044
1738	9.12015
1740	9.1207
1742	9.12043
1744	9.11883
1746	9.11316
1748	9.08891
1750	9.04071
1752	8.97679
1754	8.9066
1756	8.83493
1758	8.76504
1760	8.69964
1762	8.64152
1764	8.58909
1766	8.54846
1768	8.53558
1770	8.5504
1772	8.5848
1774	8.63036
1776	8.6806
1778	8.73124
1780	8.7813
1782	8.82643
1784	8.86677
1786	8.9036
1788	8.93514
1790	8.96254
1792	8.98641
1794	9.00562
1796	9.02131
1798	9.0351
1800	9.04686
1802	9.05668
1804	9.06453
1806	9.0716
1808	9.07723
1810	9.08198
1812	9.08558
1814	9.08822
1816	9.09081
1818	9.09354
1820	9.09539
1822	9.09695
1824	9.09857
1826	9.09861
1828	9.09904
1830	9.09965
1832	9.1007
1834	9.10181
1836	9.10346
1838	9.10393
1840	9.10314
1842	9.10372
1844	9.10506
1846	9.10575
1848	9.10577
1850	9.10568
1852	9.10561
1854	9.10557
1856	9.10584
1858	9.10575
1860	9.10656
1862	9.10725
1864	9.10788
1866	9.10809
1868	9.10725
1870	9.10635
1872	9.10542
1874	9.10642
1876	9.10711
1878	9.10669
1880	9.10637
1882	9.10772
1884	9.10783
1886	9.10698
1888	9.10533
1890	9.10512
1892	9.10522
1894	9.105
1896	9.10467
1898	9.10358
1900	9.10452
1902	9.10562
1904	9.10487
1906	9.10448
1908	9.10501
1910	9.10524
1912	9.1059
1914	9.1058
1916	9.10616
1918	9.10559
1920	9.10538
1922	9.10578
1924	9.10531
1926	9.10523
1928	9.10526
1930	9.10531
1932	9.105
1934	9.10393
1936	9.10303
1938	9.10302
1940	9.1032
1942	9.10318
1944	9.10356
1946	9.10379
1948	9.10457
1950	9.10437
1952	9.10404
1954	9.10377
1956	9.10367
1958	9.10374
1960	9.10335
1962	9.10325
1964	9.10357
1966	9.10368
1968	9.10305
1970	9.1027
1972	9.10348
1974	9.1025
1976	9.10225
1978	9.10263
1980	9.10309
1982	9.10307
1984	9.10269
1986	9.0997
1988	9.07839
1990	9.03343
1992	8.97168
1994	8.90336
1996	8.83407
1998	8.76517
2000	8.7022
2002	8.64587
2004	8.59533
2006	8.55488
2008	8.54097
2010	8.55477
2012	8.58833
2014	8.63229
2016	8.6812
2018	8.73095
2020	8.77814
2022	8.82213
2024	8.86182
2026	8.89576
2028	8.92556
2030	8.95182
2032	8.97456
2034	8.99305
2036	9.00888
2038	9.02249
2040	9.03382
2042	9.04305
2044	9.05098
2046	9.05773
2048	9.06254
2050	9.06629
2052	9.06972
2054	9.07224
2056	9.0751
2058	9.07721
2060	9.0789
2062	9.08113
2064	9.08296
2066	9.08482
2068	9.08545
2070	9.08594
2072	9.08662
2074	9.08833
2076	9.08842
2078	9.08844
2080	9.08915
2082	9.09006
2084	9.09024
2086	9.09053
2088	9.09113
2090	9.09136
2092	9.09116
2094	9.09137
2096	9.09242
2098	9.09169
2100	9.09143
2102	9.0918
2104	9.09262
2106	9.0933
2108	9.09267
2110	9.09269
2112	9.09295
2114	9.09299
2116	9.09317
2118	9.09258
2120	9.09288
2122	9.09217
2124	9.09172
2126	9.09175
2128	9.092
2130	9.09208
2132	9.09224
2134	9.09237
2136	9.09343
2138	9.09458
2140	9.09394
2142	9.093
2144	9.09342
2146	9.09329
2148	9.09358
2150	9.09273
2152	9.09267
2154	9.09247
2156	9.09227
2158	9.09267
2160	9.093
2162	9.09208
2164	9.09133
2166	9.09191
2168	9.0925
2170	9.09251
2172	9.09188
2174	9.09215
2176	9.09356
2178	9.09354
2180	9.09242
2182	9.09198
2184	9.09201
2186	9.0919
2188	9.09136
2190	9.09194
2192	9.09232
2194	9.09243
2196	9.09203
2198	9.09177
2200	9.09089
2202	9.09072
2204	9.08984
2206	9.09048
2208	9.09119
2210	9.09067
2212	9.09016
2214	9.08979
2216	9.09038
2218	9.09077
2220	9.09056
2222	9.09058
2224	9.0892
2226	9.08629
2228	9.06623
2230	9.02362
2232	8.96529
2234	8.89913
2236	8.83223
2238	8.76653
2240	8.70493
2242	8.65017
2244	8.59993
2246	8.56048
2248	8.54545
2250	8.55837
2252	8.59064
2254	8.6328
2256	8.67838
2258	8.727
2260	8.77408
2262	8.81684
2264	8.85509
2266	8.88826
2268	8.91884
2270	8.9455
2272	8.96734
2274	8.98664
2276	9.00321
2278	9.01598
2280	9.0256
2282	9.0346
2284	9.04142
2286	9.04709
2288	9.0514
2290	9.05569
2292	9.05954
2294	9.06289
2296	9.06425
2298	9.06583
2300	9.06833
2302	9.07069
2304	9.07201
2306	9.073
2308	9.0736
2310	9.07475
2312	9.07589
2314	9.07736
2316	9.0783
2318	9.07744
2320	9.07753
2322	9.07817
2324	9.07876
2326	9.07892
2328	9.07914
2330	9.07958
2332	9.07926
2334	9.08016
2336	9.08172
2338	9.08233
2340	9.0825
2342	9.08174
2344	9.0814
2346	9.08195
2348	9.08146
2350	9.08142
2352	9.08235
2354	9.0836
2356	9.08307
2358	9.08222
2360	9.08254
2362	9.08259
2364	9.08233
2366	9.08182
2368	9.08134
2370	9.08114
2372	9.08206
2374	9.08139
2376	9.08182
2378	9.08178
2380	9.08104
2382	9.0806
2384	9.08129
2386	9.08217
2388	9.0811
2390	9.08085
2392	9.08036
2394	9.08091
2396	9.08135
2398	9.08151
2400	9.08164
2402	9.08142
2404	9.08109
2406	9.08129
2408	9.08142
2410	9.08075
2412	9.08081
2414	9.08142
2416	9.0808
2418	9.08204
2420	9.08291
2422	9.08269
2424	9.08215
2426	9.08244
2428	9.08266
2430	9.08283
2432	9.08295
2434	9.08356
2436	9.0824
2438	9.08156
2440	9.08045
2442	9.08016
2444	9.08101
2446	9.08108
2448	9.08204
2450	9.08108
2452	9.0796
2454	9.08003
2456	9.08061
2458	9.08007
2460	9.08
2462	9.08023
2464	9.08056
2466	9.07836
2468	9.05912
2470	9.01817
2472	8.96218
2474	8.89902
2476	8.83318
2478	8.76932
2480	8.71026
2482	8.65673
2484	8.6086
2486	8.56998
2488	8.55483
2490	8.56664
2492	8.59721
2494	8.63718
2496	8.68217
2498	8.72858
2500	8.77272
2502	8.81423
2504	8.85189
2506	8.88423
2508	8.91364
2510	8.93874
2512	8.95982
2514	8.97812
2516	8.99368
2518	9.00689
2520	9.0163
2522	9.0247
2524	9.03254
2526	9.04034
2528	9.04567
2530	9.05049
2532	9.05442
2534	9.05743
2536	9.05896
2538	9.05944
2540	9.06073
2542	9.0627
2544	9.0637
2546	9.06429
2548	9.06487
2550	9.06555
2552	9.0665
2554	9.06802
2556	9.06923
2558	9.06909
2560	9.06978
2562	9.07024
2564	9.07062
2566	9.07021
2568	9.07083
2570	9.07197
2572	9.07161
2574	9.07148
2576	9.07196
2578	9.07273
2580	9.07278
2582	9.07251
2584	9.07177
2586	9.07226
2588	9.07256
2590	9.07263
2592	9.07295
2594	9.07377
2596	9.07424
2598	9.07445
2600	9.07392
2602	9.07402
2604	9.07417
2606	9.07433
2608	9.0749
2610	9.07465
2612	9.07404
2614	9.07416
2616	9.07466
2618	9.07491
2620	9.07652
2622	9.07583
2624	9.07392
2626	9.07418
2628	9.07443
2630	9.07391
2632	9.07331
2634	9.07207
2636	9.07296
2638	9.0732
2640	9.07263
2642	9.07184
2644	9.07229
2646	9.0714
2648	9.0714
2650	9.07207
2652	9.0731
2654	9.07312
2656	9.07255
2658	9.07261
2660	9.07318
2662	9.07328
2664	9.07294
2666	9.07224
2668	9.07254
2670	9.07244
2672	9.07293
2674	9.07272
2676	9.07271
2678	9.07321
2680	9.07334
2682	9.07358
2684	9.0735
2686	9.07318
2688	9.07373
2690	9.07406
2692	9.07339
2694	9.07347
2696	9.07367
2698	9.07348
2700	9.0731
2702	9.07273
2704	9.07309
2706	9.07094
2708	9.0534
2710	9.01419
2712	8.96038
2714	8.89865
2716	8.83456
2718	8.77281
2720	8.7152
2722	8.66267
2724	8.61602
2726	8.57817
2728	8.56303
2730	8.57345
2732	8.60136
2734	8.64038
2736	8.68431
2738	8.73033
2740	8.77412
2742	8.81493
2744	8.85255
2746	8.8851
2748	8.91203
2750	8.9356
2752	8.9558
2754	8.97422
2756	8.98882
2758	9.00172
2760	9.01372
2762	9.02224
2764	9.02925
2766	9.03478
2768	9.03927
2770	9.04248
2772	9.04624
2774	9.04925
2776	9.05101
2778	9.05247
2780	9.05443
2782	9.05651
2784	9.05813
2786	9.06005
2788	9.06076
2790	9.06207
2792	9.06292
2794	9.06381
2796	9.0641
2798	9.06402
2800	9.06439
2802	9.06512
2804	9.06473
2806	9.06357
2808	9.06378
2810	9.06553
2812	9.06638
2814	9.06646
2816	9.06733
2818	9.06742
2820	9.06731
2822	9.06546
2824	9.06418
2826	9.0647
2828	9.06443
2830	9.06385
2832	9.06451
2834	9.06533
2836	9.06558
2838	9.06639
2840	9.06662
2842	9.06762
2844	9.06764
2846	9.06681
2848	9.06692
2850	9.06739
2852	9.068
2854	9.06836
2856	9.06836
2858	9.06741
2860	9.06741
2862	9.06713
2864	9.06735
2866	9.06734
2868	9.06785
2870	9.06707
2872	9.06698
2874	9.06768
2876	9.06763
2878	9.06798
2880	9.06809
2882	9.06717
2884	9.067
2886	9.06676
2888	9.06695
2890	9.06742
2892	9.06731
2894	9.06736
2896	9.06751
2898	9.06688
2900	9.06736
2902	9.06784
2904	9.06727
2906	9.06769
2908	9.06772
2910	9.06826
2912	9.06851
2914	9.0681
2916	9.06848
2918	9.06853
2920	9.06864
2922	9.06929
2924	9.06852
2926	9.06755
2928	9.06764
2930	9.06682
2932	9.06632
2934	9.06626
2936	9.06663
2938	9.06718
2940	9.06719
2942	9.06725
2944	9.0677
2946	9.06564
2948	9.04975
2950	9.01325
2952	8.96377
2954	8.90564
2956	8.84313
2958	8.78412
2960	8.72796
2962	8.67691
2964	8.63117
2966	8.59392
2968	8.57656
2970	8.5848
2972	8.61073
2974	8.64803
2976	8.69064
2978	8.73473
2980	8.77674
2982	8.81552
2984	8.85155
2986	8.88281
2988	8.90999
2990	8.93425
2992	8.95414
2994	8.97103
2996	8.98383
2998	8.99629
3000	9.00758
3002	9.01637
3004	9.02281
3006	9.02796
3008	9.03234
3010	9.03614
3012	9.04022
3014	9.04277
3016	9.04437
3018	9.04618
3020	9.04858
3022	9.04989
3024	9.05077
3026	9.05125
3028	9.05138
3030	9.05278
3032	9.05377
3034	9.0561
3036	9.05612
3038	9.05544
3040	9.05534
3042	9.0571
3044	9.05873
3046	9.05902
3048	9.05898
3050	9.05914
3052	9.05961
3054	9.05987
3056	9.06029
3058	9.06069
3060	9.06109
3062	9.06111
3064	9.06118
3066	9.06215
3068	9.06257
3070	9.062
3072	9.06173
3074	9.06225
3076	9.06202
3078	9.06241
3080	9.06138
3082	9.06119
3084	9.0616
3086	9.06096
3088	9.06174
3090	9.06255
3092	9.06339
3094	9.06319
3096	9.06272
3098	9.06247
3100	9.06181
3102	9.06164
3104	9.06219
3106	9.06156
3108	9.06121
3110	9.06084
3112	9.06108
3114	9.062
3116	9.06156
3118	9.06142
3120	9.06111
3122	9.06146
3124	9.06239
3126	9.06259
3128	9.06193
3130	9.06231
3132	9.06239
3134	9.06204
3136	9.0613
3138	9.0611
3140	9.06037
3142	9.0601
3144	9.06002
3146	9.06002
3148	9.05967
3150	9.06009
3152	9.0604
3154	9.06106
3156	9.06034
3158	9.06034
3160	9.06059
3162	9.06072
3164	9.06146
3166	9.06196
3168	9.06087
3170	9.06083
3172	9.06208
3174	9.06247
3176	9.0623
3178	9.06156
3180	9.06219
3182	9.06241
3184	9.06162
3186	9.06024
3188	9.04646
3190	9.01154
3192	8.96275
3194	8.90567
3196	8.84609
3198	8.78833
3200	8.7345
3202	8.68621
3204	8.64364
3206	8.60753
3208	8.59
3210	8.59761
3212	8.623
3214	8.6585
3216	8.69865
3218	8.73965
3220	8.77993
3222	8.8187
3224	8.85294
3226	8.88435
3228	8.91282
3230	8.93521
3232	8.95416
3234	8.97076
3236	8.98492
3238	8.99732
3240	9.00663
3242	9.01441
3244	9.02112
3246	9.02681
3248	9.03096
3250	9.03444
3252	9.03756
3254	9.04018
3256	9.04309
3258	9.04483
3260	9.04577
3262	9.04705
3264	9.04832
3266	9.04986
3268	9.05074
3270	9.05091
3272	9.05148
3274	9.05267
3276	9.05286
3278	9.0524
3280	9.05298
3282	9.05338
3284	9.05361
3286	9.05374
3288	9.05301
3290	9.05364
3292	9.05375
3294	9.05387
3296	9.05425
3298	9.05375
3300	9.05377
3302	9.05422
3304	9.05421
3306	9.05424
3308	9.0547
3310	9.05549
3312	9.05578
3314	9.05572
3316	9.0556
3318	9.05504
3320	9.0554
3322	9.05514
3324	9.05477
3326	9.05548
3328	9.05659
3330	9.05631
3332	9.05717
3334	9.05785
3336	9.05843
3338	9.05915
3340	9.05863
3342	9.05776
3344	9.05717
3346	9.05694
3348	9.05702
3350	9.05603
3352	9.05623
3354	9.05732
3356	9.0576
3358	9.05786
3360	9.05741
3362	9.0576
3364	9.058
3366	9.05761
3368	9.05821
3370	9.05845
3372	9.05787
3374	9.05758
3376	9.05788
3378	9.05705
3380	9.05622
3382	9.05603
3384	9.05625
3386	9.05679
3388	9.05669
3390	9.05747
3392	9.05727
3394	9.05648
3396	9.05655
3398	9.05674
3400	9.05727
3402	9.05685
3404	9.05661
3406	9.05643
3408	9.05657
3410	9.05644
3412	9.05637
3414	9.05597
3416	9.05591
3418	9.05666
3420	9.05652
3422	9.05587
3424	9.057
3426	9.05677
3428	9.04511
3430	9.01367
3432	8.96803
3434	8.91427
3436	8.85745
3438	8.80133
3440	8.74908
3442	8.70046
3444	8.65735
3446	8.62057
3448	8.59967
3450	8.60299
3452	8.62575
3454	8.65832
3456	8.69681
3458	8.73707
3460	8.77668
3462	8.81304
3464	8.84681
3466	8.87862
3468	8.90521
3470	8.92815
3472	8.9478
3474	8.96451
3476	8.97838
3478	8.99087
3480	9.00179
3482	9.00978
3484	9.01559
3486	9.02034
3488	9.0244
3490	9.02829
3492	9.03268
3494	9.03413
3496	9.03596
3498	9.03825
3500	9.03896
3502	9.03997
3504	9.04145
3506	9.04238
3508	9.04327
3510	9.04423
3512	9.04578
3514	9.04642
3516	9.04678
3518	9.04763
3520	9.04855
3522	9.0494
3524	9.04939
3526	9.04857
3528	9.04855
3530	9.04956
3532	9.05016
3534	9.04967
3536	9.04997
3538	9.049
3540	9.04862
3542	9.04867
3544	9.04925
3546	9.04924
3548	9.04945
3550	9.04933
3552	9.04991
3554	9.05143
3556	9.05158
3558	9.05135
3560	9.05077
3562	9.05207
3564	9.05248
3566	9.05285
3568	9.05328
3570	9.05386
3572	9.05369
3574	9.05395
3576	9.05418
3578	9.05368
3580	9.05204
3582	9.05239
3584	9.05285
3586	9.05294
3588	9.0527
3590	9.05241
3592	9.05242
3594	9.05169
3596	9.05148
3598	9.05236
3600	9.05276
3602	9.05341
3604	9.0535
3606	9.05326
3608	9.05271
3610	9.05299
3612	9.05373
3614	9.05395
3616	9.05388
3618	9.05347
3620	9.05309
3622	9.05376
3624	9.0542
3626	9.05318
3628	9.0523
3630	9.05167
3632	9.05198
3634	9.05186
3636	9.05206
3638	9.05282
3640	9.05382
3642	9.05327
3644	9.05304
3646	9.05288
3648	9.05354
3650	9.05411
3652	9.05363
3654	9.05326
3656	9.05307
3658	9.05265
3660	9.05271
3662	9.05275
3664	9.05269
3666	9.05172
3668	9.04073
3670	9.01043
3672	8.96689
3674	8.91495
3676	8.86021
3678	8.80588
3680	8.7532
3682	8.70584
3684	8.66381
3686	8.6273
3688	8.60814
3690	8.612
3692	8.63376
3694	8.66661
3696	8.70346
3698	8.74342
3700	8.78282
3702	8.81965
3704	8.85279
3706	8.88151
3708	8.90604
3710	8.9281
3712	8.9465
3714	8.96248
3716	8.97724
3718	8.98916
3720	8.9984
3722	9.00579
3724	9.01288
3726	9.01773
3728	9.02303
3730	9.02758
3732	9.03009
3734	9.03196
3736	9.03411
3738	9.03557
3740	9.03716
3742	9.03841
3744	9.03933
3746	9.03956
3748	9.03966
3750	9.04084
3752	9.04175
3754	9.04174
3756	9.04239
3758	9.04261
3760	9.04326
3762	9.04485
3764	9.04613
3766	9.04614
3768	9.0462
3770	9.0466
3772	9.04715
3774	9.04705
3776	9.04689
3778	9.04603
3780	9.04638
3782	9.04663
3784	9.04737
3786	9.04769
3788	9.04732
3790	9.04703
3792	9.04745
3794	9.04802
3796	9.04833
3798	9.04855
3800	9.0494
3802	9.04971
3804	9.04888
3806	9.04823
3808	9.04841
3810	9.04872
3812	9.04856
3814	9.04854
3816	9.04826
3818	9.04836
3820	9.048
3822	9.04772
3824	9.04763
3826	9.04777
3828	9.04811
3830	9.04814
3832	9.04786
3834	9.04823
3836	9.04861
3838	9.04799
3840	9.04779
3842	9.04851
3844	9.04888
3846	9.04948
3848	9.05036
3850	9.05055
3852	9.05068
3854	9.05144
3856	9.05085
3858	9.05058
3860	9.05104
3862	9.05082
3864	9.05073
3866	9.05033
3868	9.04963
3870	9.04998
3872	9.04976
3874	9.04936
3876	9.04916
3878	9.04939
3880	9.04959
3882	9.04999
3884	9.05036
3886	9.05068
3888	9.05113
3890	9.05032
3892	9.05045
3894	9.05076
3896	9.05041
3898	9.04942
3900	9.0496
3902	9.04899
3904	9.04862
3906	9.04809
3908	9.03773
3910	9.00919
3912	8.96596
3914	8.91478
3916	8.86232
3918	8.80914
3920	8.75768
3922	8.71169
3924	8.67122
3926	8.63706
3928	8.61827
3930	8.62303
3932	8.64291
3934	8.67359
3936	8.71015
3938	8.74924
3940	8.7865
3942	8.82231
3944	8.85362
3946	8.88105
3948	8.90614
3950	8.92784
3952	8.94614
3954	8.96222
3956	8.97493
3958	8.98508
3960	8.99474
3962	9.00174
3964	9.00838
3966	9.01352
3968	9.01725
3970	9.02091
3972	9.02432
3974	9.02679
3976	9.02796
3978	9.02978
3980	9.03112
3982	9.03243
3984	9.03419
3986	9.03614
3988	9.03659
3990	9.03762
3992	9.03921
3994	9.04085
3996	9.04135
3998	9.0414
4000	9.04105
[truncated: 2,832 more rows]

## Sheet: WT_RIFS(x4.5)
2	9.12269
4	9.12315
6	9.12332
8	9.1241
10	9.12353
12	9.12306
14	9.12313
16	9.12354
18	9.12416
20	9.12348
22	9.1239
24	9.12452
26	9.12425
28	9.12485
30	9.12412
32	9.12383
34	9.12489
36	9.12613
38	9.12497
40	9.12496
42	9.12438
44	9.1245
46	9.12587
48	9.12564
50	9.12567
52	9.12641
54	9.12639
56	9.12635
58	9.12681
60	9.12674
62	9.12631
64	9.12638
66	9.12693
68	9.12714
70	9.12707
72	9.12729
74	9.12655
76	9.12688
78	9.12689
80	9.12675
82	9.12694
84	9.12716
86	9.12808
88	9.13085
90	9.13415
92	9.13612
94	9.13634
96	9.13632
98	9.13757
100	9.13736
102	9.13673
104	9.13673
106	9.1362
108	9.13545
110	9.13456
112	9.13407
114	9.134
116	9.13354
118	9.13286
120	9.13323
122	9.13278
124	9.13225
126	9.13166
128	9.13228
130	9.13306
132	9.13205
134	9.1316
136	9.13228
138	9.13285
140	9.1319
142	9.13192
144	9.13177
146	9.13123
148	9.13066
150	9.13187
152	9.13195
154	9.1319
156	9.13241
158	9.13325
160	9.13302
162	9.13229
164	9.13243
166	9.13257
168	9.1328
170	9.13431
172	9.13485
174	9.13485
176	9.13457
178	9.13417
180	9.13476
182	9.13525
184	9.13547
186	9.13591
188	9.13604
190	9.13615
192	9.13609
194	9.1362
196	9.1358
198	9.13551
200	9.13481
202	9.13494
204	9.13475
206	9.13516
208	9.1346
210	9.13358
212	9.13445
214	9.13676
216	9.13899
218	9.14008
220	9.13966
222	9.13892
224	9.13894
226	9.13826
228	9.13854
230	9.13804
232	9.13774
234	9.13847
236	9.13839
238	9.1381
240	9.13796
242	9.13889
244	9.13882
246	9.13814
248	9.13837
250	9.13842
252	9.13789
254	9.13837
256	9.13856
258	9.13851
260	9.13812
262	9.13829
264	9.1382
266	9.13797
268	9.13874
270	9.13959
272	9.14007
274	9.14045
276	9.14047
278	9.14001
280	9.14058
282	9.14111
284	9.14024
286	9.14017
288	9.14016
290	9.13992
292	9.14063
294	9.14071
296	9.14094
298	9.14067
300	9.14086
302	9.14161
304	9.1408
306	9.13781
308	9.12871
310	9.11493
312	9.096
314	9.07301
316	9.04972
318	9.02608
320	9.00301
322	8.98129
324	8.96286
326	8.9548
328	8.95751
330	8.96678
332	8.98059
334	8.99647
336	9.01265
338	9.02766
340	9.04212
342	9.05495
344	9.06623
346	9.07652
348	9.08513
350	9.09336
352	9.10118
354	9.10675
356	9.11138
358	9.11502
360	9.11854
362	9.12117
364	9.12458
366	9.12675
368	9.12828
370	9.12974
372	9.13143
374	9.13175
376	9.13271
378	9.13392
380	9.13523
382	9.13575
384	9.13611
386	9.13623
388	9.13651
390	9.1373
392	9.13793
394	9.13842
396	9.1388
398	9.1393
400	9.13945
402	9.1396
404	9.14036
406	9.14061
408	9.14073
410	9.14185
412	9.14236
414	9.1426
416	9.14287
418	9.14345
420	9.1436
422	9.14346
424	9.14324
426	9.14255
428	9.14312
430	9.14288
432	9.14257
434	9.14309
436	9.14447
438	9.14549
440	9.14608
442	9.14654
444	9.14773
446	9.14856
448	9.14694
450	9.14617
452	9.14678
454	9.14672
456	9.14589
458	9.14582
460	9.14589
462	9.14573
464	9.14526
466	9.14514
468	9.14563
470	9.14632
472	9.14687
474	9.14653
476	9.14665
478	9.14684
480	9.14788
482	9.14786
484	9.14705
486	9.14741
488	9.14769
490	9.14733
492	9.14707
494	9.14796
496	9.1479
498	9.14774
500	9.14852
502	9.14851
504	9.14819
506	9.14891
508	9.14854
510	9.1479
512	9.14875
514	9.14823
516	9.14818
518	9.14877
520	9.14786
522	9.14732
524	9.14701
526	9.14785
528	9.14809
530	9.14819
532	9.14834
534	9.14861
536	9.14908
538	9.14901
540	9.1487
542	9.14894
544	9.14769
546	9.14164
548	9.12694
550	9.10771
552	9.08461
554	9.05841
556	9.03241
558	9.00902
560	8.98631
562	8.96616
564	8.9502
566	8.94402
568	8.94846
570	8.95992
572	8.97568
574	8.9928
576	9.00913
578	9.02543
580	9.04143
582	9.05653
584	9.06883
586	9.08003
588	9.09046
590	9.09835
592	9.10439
594	9.1109
596	9.11642
598	9.11983
600	9.12386
602	9.12765
604	9.13105
606	9.13379
608	9.13525
610	9.13659
612	9.13801
614	9.13941
616	9.14008
618	9.14108
620	9.14213
622	9.14297
624	9.14343
626	9.14427
628	9.14521
630	9.14597
632	9.14697
634	9.14742
636	9.14761
638	9.1479
640	9.14754
642	9.14814
644	9.14923
646	9.14927
648	9.14962
650	9.14985
652	9.15106
654	9.15104
656	9.15055
658	9.14899
660	9.1494
662	9.15152
664	9.15304
666	9.15383
668	9.15335
670	9.15344
672	9.15416
674	9.1545
676	9.15367
678	9.15274
680	9.15306
682	9.15279
684	9.15327
686	9.15384
688	9.15402
690	9.15427
692	9.15435
694	9.15339
696	9.1539
698	9.15377
700	9.15404
702	9.15463
704	9.15432
706	9.15419
708	9.15441
710	9.15473
712	9.15415
714	9.15401
716	9.15403
718	9.15446
720	9.15517
722	9.15549
724	9.15553
726	9.15517
728	9.15466
730	9.15483
732	9.15516
734	9.15504
736	9.15435
738	9.15491
740	9.15417
742	9.15399
744	9.15412
746	9.15434
748	9.15418
750	9.15434
752	9.15402
754	9.15441
756	9.15554
758	9.15569
760	9.15531
762	9.15576
764	9.15618
766	9.15671
768	9.15545
770	9.1548
772	9.15588
774	9.15595
776	9.15619
778	9.15651
780	9.15704
782	9.15751
784	9.15638
786	9.14938
788	9.13574
790	9.11598
792	9.09233
794	9.06598
796	9.04131
798	9.01766
800	8.99592
802	8.97573
804	8.96044
806	8.95464
808	8.95867
810	8.96962
812	8.98487
814	9.00167
816	9.01868
818	9.03635
820	9.05113
822	9.0649
824	9.07626
826	9.08745
828	9.09756
830	9.10646
832	9.11387
834	9.12018
836	9.12439
838	9.12873
840	9.13309
842	9.13574
844	9.13756
846	9.1395
848	9.14093
850	9.14313
852	9.14467
854	9.14548
856	9.14685
858	9.14884
860	9.15065
862	9.15077
864	9.15072
866	9.15098
868	9.15166
870	9.15149
872	9.15167
874	9.15261
876	9.15228
878	9.15294
880	9.15309
882	9.15324
884	9.15385
886	9.15512
888	9.15792
890	9.15911
892	9.15936
894	9.15938
896	9.159
898	9.15834
900	9.15824
902	9.15797
904	9.15835
906	9.15868
908	9.1587
910	9.1591
912	9.15856
914	9.15826
916	9.15893
918	9.15887
920	9.15837
922	9.15934
924	9.15927
926	9.15878
928	9.15842
930	9.15848
932	9.15833
934	9.15847
936	9.15846
938	9.15822
940	9.1583
942	9.15881
944	9.15927
946	9.15954
948	9.15918
950	9.15837
952	9.15787
954	9.158
956	9.1596
958	9.15909
960	9.15923
962	9.15946
964	9.15923
966	9.15902
968	9.15893
970	9.16012
972	9.16056
974	9.16045
976	9.16104
978	9.161
980	9.16094
982	9.15995
984	9.15968
986	9.15979
988	9.16039
990	9.16057
992	9.1596
994	9.15961
996	9.16062
998	9.16143
1000	9.16144
1002	9.16122
1004	9.16076
1006	9.16073
1008	9.16113
1010	9.16084
1012	9.16114
1014	9.16094
1016	9.16146
1018	9.16173
1020	9.16158
1022	9.16126
1024	9.16036
1026	9.15406
1028	9.14153
1030	9.12263
1032	9.0998
1034	9.07555
1036	9.05115
1038	9.02767
1040	9.00647
1042	8.98784
1044	8.97295
1046	8.96711
1048	8.97142
1050	8.98181
1052	8.99635
1054	9.01242
1056	9.02814
1058	9.0439
1060	9.05853
1062	9.07251
1064	9.08528
1066	9.09596
1068	9.10483
1070	9.11298
1072	9.11992
1074	9.12666
1076	9.13118
1078	9.13473
1080	9.13782
1082	9.14089
1084	9.1441
1086	9.14743
1088	9.14958
1090	9.15163
1092	9.15197
1094	9.1529
1096	9.1538
1098	9.15462
1100	9.15612
1102	9.15656
1104	9.1571
1106	9.15808
1108	9.15819
1110	9.15756
1112	9.15772
1114	9.15812
1116	9.15929
1118	9.16017
1120	9.15991
1122	9.15991
1124	9.15953
1126	9.15998
1128	9.16019
1130	9.16073
1132	9.16016
1134	9.16053
1136	9.16013
1138	9.1609
1140	9.16181
1142	9.16202
1144	9.16267
1146	9.16251
1148	9.16203
1150	9.16243
1152	9.16293
1154	9.1624
1156	9.16209
1158	9.16212
1160	9.16236
1162	9.16257
1164	9.1622
1166	9.16271
1168	9.16277
1170	9.16296
1172	9.16248
1174	9.16329
1176	9.16433
1178	9.16414
1180	9.16356
1182	9.16318
1184	9.16334
1186	9.16328
1188	9.16354
1190	9.16321
1192	9.16247
1194	9.16251
1196	9.16322
1198	9.16388
1200	9.16412
1202	9.16485
1204	9.1653
1206	9.16552
1208	9.1654
1210	9.16488
1212	9.16509
1214	9.16457
1216	9.16482
1218	9.16427
1220	9.16438
1222	9.16499
1224	9.16526
1226	9.16548
1228	9.16578
1230	9.16557
1232	9.16538
1234	9.16644
1236	9.16635
1238	9.16597
1240	9.16542
1242	9.16569
1244	9.16626
1246	9.16565
1248	9.16539
1250	9.16535
1252	9.166
1254	9.16591
1256	9.16624
1258	9.16642
1260	9.16642
1262	9.16629
1264	9.16458
1266	9.15946
1268	9.1467
1270	9.12845
1272	9.10657
1274	9.08213
1276	9.05874
1278	9.03612
1280	9.01546
1282	8.99762
1284	8.98277
1286	8.97563
1288	8.97934
1290	8.98998
1292	9.0034
1294	9.01863
1296	9.03534
1298	9.05137
1300	9.0666
1302	9.07902
1304	9.09047
1306	9.10126
1308	9.11047
1310	9.1187
1312	9.12488
1314	9.13062
1316	9.13472
1318	9.13822
1320	9.14148
1322	9.14424
1324	9.14655
1326	9.14862
1328	9.14967
1330	9.15185
1332	9.1549
1334	9.15684
1336	9.1589
1338	9.16002
1340	9.16106
1342	9.16212
1344	9.16318
1346	9.16316
1348	9.16327
1350	9.16289
1352	9.16326
1354	9.16386
1356	9.16375
1358	9.16359
1360	9.16426
1362	9.16356
1364	9.16354
1366	9.16465
1368	9.16531
1370	9.16484
1372	9.16487
1374	9.16563
1376	9.16606
1378	9.16586
1380	9.16578
1382	9.16515
1384	9.16548
1386	9.16584
1388	9.16569
1390	9.16489
1392	9.16517
1394	9.16566
1396	9.16569
1398	9.16532
1400	9.1667
1402	9.16676
1404	9.16699
1406	9.16649
1408	9.16644
1410	9.16724
1412	9.16655
1414	9.16607
1416	9.16644
1418	9.16698
1420	9.16718
1422	9.16745
1424	9.16838
1426	9.16889
1428	9.16909
1430	9.16905
1432	9.16788
1434	9.16805
1436	9.16864
1438	9.16845
1440	9.16759
1442	9.16785
1444	9.16796
1446	9.16809
1448	9.16829
1450	9.16839
1452	9.16868
1454	9.16856
1456	9.1683
1458	9.16773
1460	9.16857
1462	9.16776
1464	9.16834
1466	9.16829
1468	9.16877
1470	9.16892
1472	9.16952
1474	9.16888
1476	9.16907
1478	9.16905
1480	9.16895
1482	9.16926
1484	9.16953
1486	9.16924
1488	9.16917
1490	9.16961
1492	9.17014
1494	9.17035
1496	9.17015
1498	9.17025
1500	9.1694
1502	9.17006
1504	9.16916
1506	9.16309
1508	9.1507
1510	9.13391
1512	9.11206
1514	9.09036
1516	9.06845
1518	9.04688
1520	9.02705
1522	9.00824
1524	8.99324
1526	8.98493
1528	8.98868
1530	8.99803
1532	9.0117
1534	9.02695
1536	9.0418
1538	9.05678
1540	9.07092
1542	9.08408
1544	9.09553
1546	9.10612
1548	9.11493
1550	9.12235
1552	9.1294
1554	9.1342
1556	9.13831
1558	9.14295
1560	9.14688
1562	9.15014
1564	9.15174
1566	9.15383
1568	9.15627
1570	9.15855
1572	9.15865
1574	9.15898
1576	9.16051
1578	9.16188
1580	9.16319
1582	9.16424
1584	9.16471
1586	9.16425
1588	9.16476
1590	9.16568
1592	9.16691
1594	9.16594
1596	9.16614
1598	9.16575
1600	9.16663
1602	9.16785
1604	9.169
1606	9.16989
1608	9.1701
1610	9.17112
1612	9.17188
1614	9.17242
1616	9.17262
1618	9.17216
1620	9.17154
1622	9.17087
1624	9.17111
1626	9.17117
1628	9.17063
1630	9.17044
1632	9.17145
1634	9.17174
1636	9.172
1638	9.17214
1640	9.17238
1642	9.17228
1644	9.17165
1646	9.17132
1648	9.17106
1650	9.17113
1652	9.17072
1654	9.17146
1656	9.17234
1658	9.17211
1660	9.17167
1662	9.17131
1664	9.1719
1666	9.17206
1668	9.17157
1670	9.17222
1672	9.17313
1674	9.1733
1676	9.17334
1678	9.1724
1680	9.17142
1682	9.17072
1684	9.17051
1686	9.16972
1688	9.17071
1690	9.16984
1692	9.16996
1694	9.17061
1696	9.17117
1698	9.17139
1700	9.17191
1702	9.17229
1704	9.17134
1706	9.17014
1708	9.17069
1710	9.17093
1712	9.17131
1714	9.17178
1716	9.17161
1718	9.17196
1720	9.17227
1722	9.17267
1724	9.17297
1726	9.17229
1728	9.17209
1730	9.17247
1732	9.17299
1734	9.17319
1736	9.173
1738	9.17346
1740	9.17234
1742	9.17275
1744	9.17218
1746	9.168
1748	9.15668
1750	9.14048
1752	9.11938
1754	9.09713
1756	9.07517
1758	9.05465
1760	9.03549
1762	9.01797
1764	9.00243
1766	8.99528
1768	8.99767
1770	9.00728
1772	9.02003
1774	9.03435
1776	9.04935
1778	9.06371
1780	9.07763
1782	9.09017
1784	9.10115
1786	9.11137
1788	9.12016
1790	9.12694
1792	9.13345
1794	9.13894
1796	9.14354
1798	9.14775
1800	9.15079
1802	9.15356
1804	9.15551
1806	9.15648
1808	9.1584
1810	9.15975
1812	9.16155
1814	9.16251
1816	9.16329
1818	9.1644
1820	9.16592
1822	9.16666
1824	9.16778
1826	9.16886
1828	9.16939
1830	9.16904
1832	9.16856
1834	9.16825
1836	9.16737
1838	9.16852
1840	9.1696
1842	9.16952
1844	9.16906
1846	9.17032
1848	9.17101
1850	9.17106
1852	9.17122
1854	9.1723
1856	9.17346
1858	9.17327
1860	9.17351
1862	9.17356
1864	9.17339
1866	9.17352
1868	9.17337
1870	9.17305
1872	9.17203
1874	9.17271
1876	9.1734
1878	9.17308
1880	9.17274
1882	9.17291
1884	9.17199
1886	9.17152
1888	9.17249
1890	9.17279
1892	9.17269
1894	9.17273
1896	9.17335
1898	9.17401
1900	9.17312
1902	9.17377
1904	9.174
1906	9.1742
1908	9.17447
1910	9.17454
1912	9.17458
1914	9.17484
1916	9.17489
1918	9.17486
1920	9.17546
1922	9.17499
1924	9.17525
1926	9.17479
1928	9.17361
1930	9.17345
1932	9.17417
1934	9.17519
1936	9.17555
1938	9.17474
1940	9.17526
1942	9.1762
1944	9.17686
1946	9.1766
1948	9.1764
1950	9.17485
1952	9.17392
1954	9.17429
1956	9.17505
1958	9.17522
1960	9.17514
1962	9.1752
1964	9.17512
1966	9.17494
1968	9.17451
1970	9.17485
1972	9.1749
1974	9.17485
1976	9.17508
1978	9.17488
1980	9.17513
1982	9.17611
1984	9.17633
1986	9.17289
1988	9.16261
1990	9.14525
1992	9.12549
1994	9.10624
1996	9.08438
1998	9.0628
2000	9.04404
2002	9.02648
2004	9.01144
2006	9.00437
2008	9.00669
2010	9.01611
2012	9.02893
2014	9.04275
2016	9.05741
2018	9.0717
2020	9.08471
2022	9.0963
2024	9.10791
2026	9.11724
2028	9.12504
2030	9.13132
2032	9.13779
2034	9.14276
2036	9.14644
2038	9.15113
2040	9.15313
2042	9.15518
2044	9.15776
2046	9.1607
2048	9.16227
2050	9.16328
2052	9.16343
2054	9.16516
2056	9.16612
2058	9.16638
2060	9.16783
2062	9.16892
2064	9.16995
2066	9.16993
2068	9.17002
2070	9.16953
2072	9.16987
2074	9.1707
2076	9.17163
2078	9.17194
2080	9.17277
2082	9.17362
2084	9.17438
2086	9.17457
2088	9.17352
2090	9.17338
2092	9.17418
2094	9.17433
2096	9.17464
2098	9.17468
2100	9.17486
2102	9.17567
2104	9.17515
2106	9.17491
2108	9.17512
2110	9.17545
2112	9.17569
2114	9.17567
2116	9.17588
2118	9.17591
2120	9.17588
2122	9.17516
2124	9.17404
2126	9.17444
2128	9.17444
2130	9.17452
2132	9.17452
2134	9.17397
2136	9.17445
2138	9.17582
2140	9.1759
2142	9.1769
2144	9.17716
2146	9.17625
2148	9.17612
2150	9.17688
2152	9.17696
2154	9.17707
2156	9.17727
2158	9.17661
2160	9.17694
2162	9.17647
2164	9.17688
2166	9.17773
2168	9.17843
2170	9.17823
2172	9.17745
2174	9.17738
2176	9.177
2178	9.17718
2180	9.1773
2182	9.17639
2184	9.17671
2186	9.17748
2188	9.17822
2190	9.17769
2192	9.17786
2194	9.17813
2196	9.17763
2198	9.17765
2200	9.17735
2202	9.17684
2204	9.17689
2206	9.17765
2208	9.17935
2210	9.17935
2212	9.17898
2214	9.17857
2216	9.1793
2218	9.17916
2220	9.179
2222	9.17861
2224	9.17752
2226	9.17462
2228	9.16417
2230	9.14785
2232	9.12836
2234	9.10873
2236	9.08826
2238	9.06887
2240	9.05008
2242	9.03172
2244	9.01672
2246	9.00974
2248	9.01161
2250	9.01992
2252	9.03187
2254	9.04594
2256	9.06047
2258	9.07387
2260	9.08647
2262	9.09917
2264	9.11041
2266	9.11951
2268	9.12706
2270	9.13353
2272	9.13981
2274	9.14554
2276	9.14944
2278	9.15336
2280	9.15707
2282	9.16004
2284	9.16198
2286	9.16375
2288	9.16448
2290	9.16591
2292	9.16726
2294	9.16897
2296	9.16988
2298	9.17071
2300	9.17158
2302	9.1716
2304	9.17171
2306	9.17173
2308	9.17229
2310	9.17285
2312	9.17404
2314	9.17425
2316	9.17475
2318	9.17416
2320	9.17469
2322	9.17573
2324	9.17596
2326	9.17579
2328	9.17594
2330	9.17596
2332	9.17604
2334	9.17627
2336	9.17667
2338	9.1771
2340	9.17641
2342	9.17689
2344	9.17728
2346	9.1776
2348	9.17774
2350	9.17661
2352	9.17629
2354	9.17655
2356	9.17744
2358	9.17805
2360	9.17901
2362	9.17882
2364	9.1783
2366	9.17809
2368	9.1784
2370	9.17899
2372	9.17858
2374	9.17718
2376	9.17674
2378	9.17687
2380	9.17729
2382	9.17776
2384	9.17832
2386	9.17884
2388	9.17859
2390	9.17789
2392	9.1786
2394	9.17907
2396	9.1784
2398	9.17828
2400	9.17896
2402	9.1787
2404	9.17833
2406	9.1788
2408	9.17947
2410	9.17929
2412	9.17815
2414	9.17817
2416	9.17913
2418	9.18059
2420	9.18226
2422	9.18243
2424	9.18265
2426	9.18248
2428	9.18261
2430	9.18232
2432	9.1815
2434	9.18183
2436	9.1821
2438	9.18202
2440	9.18181
2442	9.18225
2444	9.18171
2446	9.18161
2448	9.18171
2450	9.183
2452	9.18306
2454	9.18208
2456	9.18212
2458	9.1828
2460	9.18293
2462	9.18191
2464	9.18099
2466	9.17726
2468	9.16791
2470	9.15265
2472	9.13361
2474	9.11426
2476	9.09496
2478	9.07546
2480	9.05761
2482	9.04198
2484	9.02827
2486	9.02106
2488	9.02205
2490	9.03014
2492	9.04166
2494	9.05492
2496	9.06875
2498	9.08114
2500	9.09329
2502	9.10531
2504	9.11651
2506	9.12501
2508	9.13285
2510	9.13951
2512	9.14485
2514	9.14918
2516	9.153
2518	9.15657
2520	9.15916
2522	9.16129
2524	9.16394
2526	9.16626
2528	9.16795
2530	9.16931
2532	9.17012
2534	9.17053
2536	9.17202
2538	9.1732
2540	9.17377
2542	9.17431
2544	9.17539
2546	9.17622
2548	9.17613
2550	9.17563
2552	9.17615
2554	9.17712
2556	9.17703
2558	9.17722
2560	9.17765
2562	9.1785
2564	9.17905
2566	9.17861
2568	9.17828
2570	9.17772
2572	9.17772
2574	9.17874
2576	9.17841
2578	9.17842
2580	9.179
2582	9.18016
2584	9.18079
2586	9.18106
2588	9.18154
2590	9.18098
2592	9.18079
2594	9.18028
2596	9.18081
2598	9.18153
2600	9.18135
2602	9.18079
2604	9.18134
2606	9.18211
2608	9.1824
2610	9.18248
2612	9.1815
2614	9.18145
2616	9.1821
2618	9.18274
2620	9.18313
2622	9.18297
2624	9.18285
2626	9.18166
2628	9.18122
2630	9.18186
2632	9.18134
2634	9.18071
2636	9.18015
2638	9.18021
2640	9.18121
2642	9.18154
2644	9.18187
2646	9.18324
2648	9.18208
2650	9.18176
2652	9.18324
2654	9.18352
2656	9.18361
2658	9.18344
2660	9.18361
2662	9.18248
2664	9.18309
2666	9.18392
2668	9.1839
2670	9.18309
2672	9.18146
2674	9.18096
2676	9.18159
2678	9.18161
2680	9.181
2682	9.18166
2684	9.1822
2686	9.18159
2688	9.1812
2690	9.18145
2692	9.18207
2694	9.18253
2696	9.18361
2698	9.18412
2700	9.18404
2702	9.18442
2704	9.18417
2706	9.1805
2708	9.17127
2710	9.15707
2712	9.13909
2714	9.12034
2716	9.10106
2718	9.08231
2720	9.06444
2722	9.04784
2724	9.0343
2726	9.02719
2728	9.0282
2730	9.03513
2732	9.04629
2734	9.05903
2736	9.07109
2738	9.08425
2740	9.09696
2742	9.10726
2744	9.11795
2746	9.12682
2748	9.13402
2750	9.14097
2752	9.14644
2754	9.15144
2756	9.15595
2758	9.15978
2760	9.16232
2762	9.16531
2764	9.16684
2766	9.16823
2768	9.17083
2770	9.17155
2772	9.17231
2774	9.17337
2776	9.17439
2778	9.17514
2780	9.17567
2782	9.17576
2784	9.17701
2786	9.17771
2788	9.17793
2790	9.17839
2792	9.17831
2794	9.17834
2796	9.17869
2798	9.17899
2800	9.17887
2802	9.17866
2804	9.17968
2806	9.18038
2808	9.18126
2810	9.18159
2812	9.18178
2814	9.18112
2816	9.18078
2818	9.18157
2820	9.18297
2822	9.18377
2824	9.18298
2826	9.18248
2828	9.18194
2830	9.1813
2832	9.18074
2834	9.18125
2836	9.18211
2838	9.18287
2840	9.18294
2842	9.18277
2844	9.18237
2846	9.18259
2848	9.18243
2850	9.18234
2852	9.18293
2854	9.18291
2856	9.1832
2858	9.1839
2860	9.18486
2862	9.18454
2864	9.18386
2866	9.18329
2868	9.18248
2870	9.18245
2872	9.1823
2874	9.18207
2876	9.18211
2878	9.18148
2880	9.1827
2882	9.18412
2884	9.18583
2886	9.18717
2888	9.18754
2890	9.1878
2892	9.18807
2894	9.18803
2896	9.18747
2898	9.18688
2900	9.18759
2902	9.18813
2904	9.18777
2906	9.18741
2908	9.18649
2910	9.18597
2912	9.18628
2914	9.18656
2916	9.18694
2918	9.18645
2920	9.18616
2922	9.18626
2924	9.18629
2926	9.18604
2928	9.18633
2930	9.1854
2932	9.18575
2934	9.18724
2936	9.18694
2938	9.18717
2940	9.18736
2942	9.18703
2944	9.18599
2946	9.18285
2948	9.17445
2950	9.16116
2952	9.14485
2954	9.12609
2956	9.10685
2958	9.08914
2960	9.07187
2962	9.0567
2964	9.04364
2966	9.03621
2968	9.03659
2970	9.04285
2972	9.05379
2974	9.06622
2976	9.07965
2978	9.09262
2980	9.10411
2982	9.11506
2984	9.12524
2986	9.13328
2988	9.13951
2990	9.14559
2992	9.15095
2994	9.15576
2996	9.15968
2998	9.16432
3000	9.16699
3002	9.16873
3004	9.17122
3006	9.17323
3008	9.17518
3010	9.17619
3012	9.17626
3014	9.17707
3016	9.17787
3018	9.17843
3020	9.17901
3022	9.17987
3024	9.18021
3026	9.1807
3028	9.1814
3030	9.18194
3032	9.18163
3034	9.18156
3036	9.18228
3038	9.18247
3040	9.18302
3042	9.1838
3044	9.18319
3046	9.183
3048	9.18346
3050	9.18406
3052	9.1845
3054	9.1839
3056	9.18424
3058	9.18423
3060	9.18439
3062	9.18484
3064	9.18498
3066	9.18528
3068	9.18492
3070	9.18463
3072	9.1846
3074	9.18465
3076	9.18452
3078	9.18459
3080	9.18415
3082	9.18375
3084	9.1842
3086	9.18511
3088	9.18557
3090	9.18633
3092	9.18725
3094	9.18727
3096	9.18696
3098	9.18619
3100	9.1865
3102	9.18639
3104	9.18621
3106	9.18625
3108	9.18674
3110	9.18707
3112	9.18638
3114	9.18578
3116	9.18577
3118	9.18599
3120	9.18691
3122	9.18741
3124	9.18757
3126	9.18792
3128	9.18748
3130	9.18706
3132	9.18727
3134	9.18768
3136	9.18772
3138	9.18753
3140	9.18741
3142	9.18651
3144	9.18537
3146	9.18574
3148	9.1867
3150	9.18782
3152	9.18719
3154	9.18703
3156	9.18707
3158	9.18762
3160	9.18841
3162	9.18804
3164	9.18726
3166	9.18747
3168	9.18774
3170	9.18811
3172	9.18869
3174	9.18879
3176	9.18744
3178	9.18731
3180	9.18795
3182	9.18845
3184	9.18913
3186	9.18623
3188	9.17874
3190	9.16475
3192	9.14794
3194	9.13062
3196	9.11268
3198	9.09455
3200	9.07796
3202	9.06324
3204	9.04909
3206	9.04122
3208	9.04262
3210	9.049
3212	9.05949
3214	9.07267
3216	9.0854
3218	9.09653
3220	9.10767
3222	9.11885
3224	9.12818
3226	9.13589
3228	9.14301
3230	9.14951
3232	9.15539
3234	9.15947
3236	9.16467
3238	9.16886
3240	9.17135
3242	9.17276
3244	9.17456
3246	9.17595
3248	9.17703
3250	9.17831
3252	9.17906
3254	9.17897
3256	9.17885
3258	9.17969
3260	9.18094
3262	9.1824
3264	9.18368
3266	9.18393
3268	9.18371
3270	9.18379
3272	9.18449
3274	9.18476
3276	9.18489
3278	9.1848
3280	9.18563
3282	9.18595
3284	9.1859
3286	9.18661
3288	9.18627
3290	9.18665
3292	9.18669
3294	9.18586
3296	9.18624
3298	9.18683
3300	9.18805
3302	9.18811
3304	9.18796
3306	9.18789
3308	9.18785
3310	9.18675
3312	9.18643
3314	9.18697
3316	9.18685
3318	9.1878
3320	9.18845
3322	9.18783
3324	9.18854
3326	9.18882
3328	9.18953
3330	9.18954
3332	9.18842
3334	9.1879
3336	9.18798
3338	9.18845
3340	9.18802
3342	9.18817
3344	9.18807
3346	9.18724
3348	9.18815
3350	9.18921
3352	9.19046
3354	9.19129
3356	9.19239
3358	9.19359
3360	9.194
3362	9.19313
3364	9.19219
3366	9.19186
3368	9.19115
3370	9.19083
3372	9.19152
3374	9.19199
3376	9.1916
3378	9.19103
3380	9.19116
3382	9.19145
3384	9.1912
3386	9.19056
3388	9.1905
3390	9.19042
3392	9.19007
3394	9.19018
3396	9.18989
3398	9.18991
3400	9.18938
3402	9.18923
3404	9.19008
3406	9.19032
3408	9.19027
3410	9.18992
3412	9.1901
3414	9.18973
3416	9.18948
3418	9.19018
3420	9.19016
3422	9.18998
3424	9.19011
3426	9.18726
3428	9.18009
3430	9.16843
3432	9.15254
3434	9.13574
3436	9.11901
3438	9.10174
3440	9.08559
3442	9.0712
3444	9.05743
3446	9.04956
3448	9.05012
3450	9.05656
3452	9.0658
3454	9.07716
3456	9.08959
3458	9.10147
3460	9.11242
3462	9.12203
3464	9.13066
3466	9.1387
3468	9.14602
3470	9.1522
3472	9.15811
3474	9.16292
3476	9.16595
3478	9.16936
3480	9.17246
3482	9.17434
3484	9.17604
3486	9.17703
3488	9.17831
3490	9.17998
3492	9.18093
3494	9.1818
3496	9.18268
3498	9.18318
3500	9.18349
3502	9.18375
3504	9.18419
3506	9.18593
3508	9.18684
3510	9.18723
3512	9.18732
3514	9.18718
3516	9.1877
3518	9.18693
3520	9.18709
3522	9.18772
3524	9.18733
3526	9.18847
3528	9.18922
3530	9.18834
3532	9.18815
3534	9.18814
3536	9.18869
3538	9.18972
3540	9.19008
3542	9.19076
3544	9.19087
3546	9.19081
3548	9.18976
3550	9.18984
3552	9.18917
3554	9.19
3556	9.19017
3558	9.1901
3560	9.18968
3562	9.1905
3564	9.19027
3566	9.19023
3568	9.18987
3570	9.18999
3572	9.18997
3574	9.19053
3576	9.19093
3578	9.19121
3580	9.18945
3582	9.18943
3584	9.1898
3586	9.19096
3588	9.1914
3590	9.19039
3592	9.19086
3594	9.19162
3596	9.19106
3598	9.19128
3600	9.19096
3602	9.19081
3604	9.19076
3606	9.19067
3608	9.19091
3610	9.19089
3612	9.19096
3614	9.19129
3616	9.1917
3618	9.19181
3620	9.19138
3622	9.19133
3624	9.19227
3626	9.19243
3628	9.19267
3630	9.19242
3632	9.19212
3634	9.19194
3636	9.19201
3638	9.19215
3640	9.19249
3642	9.19246
3644	9.19118
3646	9.19141
3648	9.19118
3650	9.19175
3652	9.19133
3654	9.19151
3656	9.19235
3658	9.19261
3660	9.19235
3662	9.19212
3664	9.19111
3666	9.1887
3668	9.18211
3670	9.17194
3672	9.15733
3674	9.14072
3676	9.123
3678	9.10707
3680	9.09194
3682	9.07696
3684	9.06458
3686	9.0562
3688	9.05608
3690	9.06106
3692	9.07003
3694	9.08104
3696	9.09263
3698	9.10396
3700	9.11456
3702	9.12473
3704	9.13365
3706	9.14279
3708	9.14971
3710	9.1551
3712	9.1603
3714	9.16457
3716	9.16882
3718	9.17291
3720	9.17532
3722	9.17793
3724	9.18002
3726	9.18095
3728	9.18282
3730	9.18335
3732	9.18485
3734	9.18517
3736	9.18545
3738	9.18547
3740	9.18541
3742	9.18477
3744	9.18545
3746	9.18698
3748	9.18721
3750	9.18804
3752	9.18865
3754	9.18881
3756	9.18963
3758	9.19013
3760	9.19031
3762	9.19051
3764	9.19049
3766	9.19099
3768	9.19036
3770	9.1897
3772	9.19005
3774	9.19056
3776	9.1913
3778	9.19154
3780	9.19125
3782	9.19113
3784	9.19171
3786	9.19127
3788	9.19176
3790	9.19228
3792	9.19258
3794	9.19225
3796	9.19287
3798	9.19395
3800	9.19522
3802	9.19538
3804	9.19627
3806	9.19653
3808	9.19576
3810	9.19497
3812	9.19507
3814	9.19506
3816	9.19488
3818	9.19457
3820	9.19451
3822	9.1945
3824	9.19415
3826	9.19372
3828	9.19377
3830	9.19398
3832	9.19445
3834	9.19485
3836	9.19436
3838	9.19461
3840	9.19487
3842	9.19428
3844	9.19387
3846	9.19428
3848	9.19484
3850	9.19489
3852	9.19484
3854	9.19383
3856	9.19403
3858	9.1942
3860	9.19409
3862	9.19427
3864	9.1949
3866	9.19469
3868	9.19509
3870	9.19376
3872	9.19326
3874	9.19384
3876	9.1942
3878	9.19476
3880	9.19413
3882	9.19366
3884	9.19363
3886	9.19384
3888	9.19412
3890	9.19488
3892	9.19475
3894	9.19476
3896	9.19555
3898	9.19559
3900	9.19514
3902	9.19455
3904	9.19304
3906	9.1906
3908	9.18469
3910	9.17422
3912	9.16018
3914	9.14432
3916	9.12784
3918	9.11244
3920	9.09725
3922	9.08311
3924	9.07101
3926	9.0637
3928	9.06389
3930	9.06921
3932	9.07707
3934	9.08726
3936	9.09884
3938	9.10984
3940	9.11995
3942	9.12931
3944	9.13824
3946	9.14646
3948	9.15283
3950	9.15896
3952	9.16351
3954	9.16743
3956	9.17148
3958	9.17438
3960	9.17624
3962	9.17772
3964	9.18069
3966	9.18313
3968	9.18393
3970	9.18468
3972	9.1854
3974	9.18636
3976	9.18696
3978	9.18699
3980	9.18706
3982	9.18782
3984	9.18913
3986	9.1898
3988	9.18981
3990	9.18949
3992	9.18979
3994	9.18934
3996	9.1902
3998	9.19062
4000	9.19162
[truncated: 2,832 more rows]

## Sheet: WT_VIFS(x4.5)
2	9.16416
4	9.16374
6	9.16295
8	9.16203
10	9.16251
12	9.16267
14	9.16224
16	9.1624
18	9.1622
20	9.16098
22	9.16104
24	9.16091
26	9.16096
28	9.16103
30	9.16059
32	9.15971
34	9.15927
36	9.15919
38	9.15801
40	9.1581
42	9.15852
44	9.15911
46	9.15811
48	9.15656
50	9.15523
52	9.15566
54	9.15462
56	9.15416
58	9.15403
60	9.15306
62	9.15195
64	9.15152
66	9.15158
68	9.1505
70	9.14839
72	9.14706
74	9.14599
76	9.14529
78	9.14489
80	9.14351
82	9.1427
84	9.14213
86	9.14127
88	9.14078
90	9.14051
92	9.14019
94	9.13979
96	9.14022
98	9.14078
100	9.14034
102	9.14051
104	9.14217
106	9.14475
108	9.14672
110	9.14767
112	9.14635
114	9.14505
116	9.14383
118	9.1415
120	9.14035
122	9.13994
124	9.13945
126	9.13894
128	9.13834
130	9.13823
132	9.13817
134	9.13783
136	9.13726
138	9.13784
140	9.13801
142	9.13774
144	9.13761
146	9.13765
148	9.13734
150	9.13662
152	9.1366
154	9.13681
156	9.13632
158	9.13614
160	9.13634
162	9.13591
164	9.1349
166	9.13554
168	9.13568
170	9.13565
172	9.13439
174	9.134
176	9.13476
178	9.13437
180	9.13392
182	9.1336
184	9.13376
186	9.13288
188	9.13264
190	9.13261
192	9.13209
194	9.1313
196	9.13139
198	9.13119
200	9.13067
202	9.1302
204	9.12913
206	9.12897
208	9.12872
210	9.12767
212	9.1265
214	9.12538
216	9.12584
218	9.12581
220	9.12529
222	9.12492
224	9.12449
226	9.12467
228	9.12391
230	9.12386
232	9.12408
234	9.12336
236	9.12248
238	9.12194
240	9.122
242	9.12192
244	9.1212
246	9.12035
248	9.11996
250	9.12036
252	9.1206
254	9.12026
256	9.11997
258	9.12032
260	9.12021
262	9.11976
264	9.119
266	9.11866
268	9.11782
270	9.11813
272	9.1179
274	9.1172
276	9.11701
278	9.11744
280	9.11639
282	9.11648
284	9.11671
286	9.11682
288	9.1167
290	9.11648
292	9.1165
294	9.11596
296	9.11588
298	9.11495
300	9.11495
302	9.11446
304	9.11332
306	9.11312
308	9.11692
310	9.12475
312	9.13479
314	9.14406
316	9.15418
318	9.16415
320	9.17219
322	9.18056
324	9.18738
326	9.1903
328	9.18902
330	9.18286
332	9.17506
334	9.16605
336	9.15757
338	9.14982
340	9.14389
342	9.13778
344	9.13199
346	9.12814
348	9.12438
350	9.11995
352	9.11659
354	9.11447
356	9.11344
358	9.11243
360	9.11097
362	9.10965
364	9.10896
366	9.10777
368	9.10684
370	9.10603
372	9.10555
374	9.10524
376	9.10418
378	9.10403
380	9.10346
382	9.10359
384	9.10379
386	9.10357
388	9.10295
390	9.10135
392	9.10088
394	9.09994
396	9.09928
398	9.09839
400	9.09787
402	9.09798
404	9.09818
406	9.09878
408	9.09805
410	9.09808
412	9.09657
414	9.0964
416	9.0965
418	9.09632
420	9.09707
422	9.09714
424	9.09643
426	9.09507
428	9.09421
430	9.09381
432	9.09361
434	9.09342
436	9.09313
438	9.09289
440	9.09217
442	9.09192
444	9.09236
446	9.09179
448	9.09224
450	9.09269
452	9.09236
454	9.09162
456	9.09172
458	9.0919
460	9.0913
462	9.09079
464	9.08979
466	9.08931
468	9.08917
470	9.08948
472	9.08928
474	9.08837
476	9.08869
478	9.08878
480	9.08785
482	9.08717
484	9.08635
486	9.08638
488	9.0868
490	9.0855
492	9.08523
494	9.08479
496	9.08404
498	9.0837
500	9.08412
502	9.08383
504	9.08335
506	9.08217
508	9.08219
510	9.08291
512	9.08192
514	9.08036
516	9.0795
518	9.07999
520	9.07992
522	9.07927
524	9.07919
526	9.07869
528	9.07867
530	9.07891
532	9.07934
534	9.07838
536	9.07728
538	9.07608
540	9.07597
542	9.07623
544	9.07551
546	9.07696
548	9.08239
550	9.09082
552	9.10076
554	9.11244
556	9.12192
558	9.13146
560	9.14098
562	9.14766
564	9.15413
566	9.1573
568	9.1543
570	9.14721
572	9.13866
574	9.12976
576	9.12048
578	9.11171
580	9.10447
582	9.09738
584	9.09102
586	9.08634
588	9.08261
590	9.07922
592	9.07535
594	9.07198
596	9.06974
598	9.06733
600	9.06589
602	9.06497
604	9.06372
606	9.06226
608	9.06089
610	9.06009
612	9.05941
614	9.05865
616	9.05853
618	9.05832
620	9.05768
622	9.05703
624	9.0572
626	9.05661
628	9.05594
630	9.05602
632	9.05613
634	9.05569
636	9.05531
638	9.05505
640	9.05451
642	9.05372
644	9.05318
646	9.05236
648	9.05191
650	9.05251
652	9.0516
654	9.05143
656	9.05078
658	9.04911
660	9.04877
662	9.04889
664	9.04798
666	9.0479
668	9.04844
670	9.04757
672	9.04685
674	9.04661
676	9.04683
678	9.0458
680	9.04624
682	9.04656
684	9.04665
686	9.04631
688	9.04554
690	9.04584
692	9.04528
694	9.04423
696	9.04403
698	9.04355
700	9.04323
702	9.04315
704	9.04275
706	9.04264
708	9.04266
710	9.04246
712	9.04276
714	9.04256
716	9.04073
718	9.03985
720	9.03988
722	9.04017
724	9.04004
726	9.03953
728	9.03867
730	9.03813
732	9.03702
734	9.03678
736	9.03631
738	9.03694
740	9.03719
742	9.03651
744	9.03643
746	9.03667
748	9.03598
750	9.03471
752	9.03424
754	9.03462
756	9.03508
758	9.03434
760	9.03462
762	9.03477
764	9.03384
766	9.03359
768	9.0329
770	9.03243
772	9.03218
774	9.03155
776	9.0314
778	9.03171
780	9.03176
782	9.03131
784	9.03033
786	9.02982
788	9.03547
790	9.04449
792	9.05616
794	9.06822
796	9.07882
798	9.08805
800	9.0966
802	9.10518
804	9.11171
806	9.11469
808	9.11163
810	9.10481
812	9.09524
814	9.08498
816	9.0763
818	9.06757
820	9.06044
822	9.05219
824	9.04567
826	9.04054
828	9.03631
830	9.03177
832	9.02915
834	9.02733
836	9.02581
838	9.02319
840	9.02181
842	9.02082
844	9.0197
846	9.01837
848	9.01783
850	9.01668
852	9.01491
854	9.01442
856	9.01543
858	9.01488
860	9.01458
862	9.01445
864	9.01413
866	9.0137
868	9.01364
870	9.01375
872	9.01292
874	9.01204
876	9.01127
878	9.01169
880	9.01024
882	9.00904
884	9.00845
886	9.00828
888	9.00888
890	9.00867
892	9.00875
894	9.0083
896	9.00778
898	9.00765
900	9.00754
902	9.00763
904	9.00834
906	9.00882
908	9.00882
910	9.00862
912	9.00678
914	9.00552
916	9.00522
918	9.00423
920	9.00334
922	9.00265
924	9.00224
926	9.00222
928	9.0018
930	9.00029
932	9.00014
934	9.0001
936	8.99933
938	8.99897
940	8.99822
942	8.9978
944	8.99781
946	8.99726
948	8.99728
950	8.99693
952	8.99684
954	8.99727
956	8.99689
958	8.99584
960	8.99513
962	8.99547
964	8.99504
966	8.99436
968	8.99373
970	8.99384
972	8.99346
974	8.99319
976	8.99302
978	8.99264
980	8.99093
982	8.99034
984	8.99042
986	8.98975
988	8.98955
990	8.98931
992	8.98904
994	8.98838
996	8.9887
998	8.98793
1000	8.98716
1002	8.98813
1004	8.98918
1006	8.98804
1008	8.98723
1010	8.98738
1012	8.98699
1014	8.98655
1016	8.98627
1018	8.98575
1020	8.986
1022	8.98585
1024	8.98546
1026	8.98606
1028	8.99318
1030	9.0017
1032	9.01221
1034	9.02359
1036	9.03534
1038	9.04618
1040	9.05547
1042	9.06293
1044	9.07014
1046	9.07386
1048	9.07076
1050	9.06373
1052	9.05448
1054	9.04434
1056	9.0345
1058	9.02508
1060	9.01662
1062	9.00934
1064	9.00244
1066	8.9973
1068	8.99314
1070	8.98918
1072	8.98586
1074	8.98382
1076	8.98217
1078	8.97938
1080	8.97874
1082	8.97751
1084	8.97532
1086	8.97458
1088	8.9745
1090	8.97443
1092	8.97434
1094	8.97433
1096	8.97341
1098	8.97255
1100	8.97164
1102	8.97163
1104	8.97133
1106	8.97034
1108	8.96984
1110	8.97029
1112	8.97015
1114	8.96925
1116	8.96898
1118	8.96891
1120	8.96936
1122	8.96903
1124	8.96868
1126	8.96912
1128	8.96825
1130	8.9679
1132	8.96745
1134	8.96704
1136	8.96667
1138	8.96639
1140	8.96651
1142	8.96626
1144	8.96638
1146	8.96565
1148	8.96494
1150	8.96448
1152	8.96493
1154	8.96461
1156	8.96457
1158	8.96405
1160	8.96271
1162	8.9627
1164	8.96309
1166	8.96378
1168	8.96288
1170	8.96295
1172	8.96309
1174	8.9623
1176	8.9622
1178	8.96214
1180	8.96185
1182	8.96204
1184	8.96181
1186	8.96131
1188	8.9615
1190	8.96076
1192	8.95959
1194	8.95972
1196	8.95915
1198	8.9595
1200	8.95904
1202	8.95887
1204	8.9595
1206	8.95902
1208	8.95819
1210	8.95662
1212	8.95471
1214	8.9549
1216	8.95423
1218	8.95283
1220	8.95245
1222	8.95264
1224	8.95336
1226	8.95343
1228	8.9521
1230	8.95179
1232	8.95196
1234	8.95236
1236	8.95295
1238	8.95313
1240	8.95303
1242	8.95391
1244	8.95307
1246	8.95226
1248	8.95205
1250	8.95186
1252	8.95026
1254	8.94971
1256	8.95084
1258	8.95114
1260	8.95009
1262	8.94925
1264	8.94812
1266	8.94952
1268	8.9564
1270	8.96593
1272	8.97814
1274	8.98959
1276	9.00083
1278	9.0119
1280	9.02188
1282	9.02946
1284	9.03726
1286	9.04201
1288	9.03941
1290	9.0323
1292	9.02272
1294	9.01268
1296	9.00248
1298	8.99221
1300	8.98302
1302	8.97626
1304	8.97049
1306	8.96534
1308	8.96033
1310	8.95539
1312	8.95167
1314	8.94797
1316	8.94595
1318	8.94397
1320	8.94294
1322	8.94198
1324	8.94135
1326	8.93978
1328	8.93925
1330	8.93925
1332	8.93883
1334	8.93776
1336	8.93688
1338	8.93564
1340	8.93544
1342	8.93536
1344	8.93509
1346	8.93428
1348	8.93426
1350	8.93446
1352	8.93429
1354	8.93451
1356	8.93335
1358	8.93352
1360	8.93389
1362	8.93357
1364	8.93306
1366	8.93243
1368	8.9318
1370	8.93137
1372	8.93155
1374	8.93234
1376	8.93171
1378	8.93023
1380	8.92965
1382	8.92817
1384	8.9279
1386	8.92862
1388	8.92847
1390	8.9293
1392	8.92983
1394	8.92853
1396	8.92854
1398	8.92847
1400	8.9283
1402	8.92833
1404	8.92793
1406	8.92725
1408	8.92758
1410	8.92745
1412	8.92704
1414	8.92739
1416	8.92761
1418	8.92783
1420	8.92764
1422	8.92683
1424	8.92641
1426	8.92563
1428	8.92529
1430	8.92458
1432	8.92504
1434	8.92541
1436	8.92626
1438	8.9259
1440	8.92456
1442	8.92419
1444	8.92454
1446	8.92443
1448	8.92367
1450	8.92333
1452	8.92397
1454	8.92363
1456	8.92327
1458	8.92335
1460	8.92341
1462	8.9229
1464	8.92295
1466	8.92266
1468	8.92255
1470	8.92195
1472	8.92207
1474	8.92261
1476	8.92227
1478	8.92194
1480	8.92155
1482	8.92164
1484	8.92248
1486	8.92272
1488	8.92248
1490	8.92222
1492	8.92169
1494	8.92083
1496	8.92025
1498	8.91994
1500	8.92012
1502	8.91984
1504	8.91816
1506	8.91923
1508	8.92566
1510	8.93549
1512	8.94643
1514	8.95877
1516	8.97041
1518	8.98208
1520	8.99209
1522	9.00027
1524	9.00774
1526	9.01143
1528	9.01009
1530	9.00375
1532	8.99424
1534	8.98393
1536	8.97422
1538	8.96456
1540	8.95563
1542	8.94746
1544	8.94143
1546	8.93593
1548	8.93066
1550	8.92661
1552	8.92416
1554	8.92143
1556	8.91877
1558	8.91641
1560	8.91372
1562	8.91226
1564	8.91207
1566	8.91058
1568	8.91034
1570	8.9095
1572	8.90879
1574	8.90827
1576	8.90866
1578	8.90783
1580	8.90705
1582	8.90778
1584	8.90654
1586	8.90667
1588	8.90731
1590	8.90667
1592	8.90632
1594	8.90611
1596	8.90658
1598	8.90683
1600	8.90631
1602	8.90636
1604	8.9064
1606	8.90651
1608	8.90581
1610	8.90483
1612	8.90489
1614	8.90447
1616	8.90355
1618	8.90401
1620	8.90378
1622	8.9034
1624	8.90387
1626	8.90428
1628	8.90493
1630	8.9046
1632	8.90393
1634	8.90382
1636	8.9027
1638	8.90249
1640	8.90291
1642	8.90277
1644	8.90365
1646	8.90387
1648	8.90356
1650	8.90338
1652	8.90278
1654	8.90228
1656	8.90163
1658	8.90196
1660	8.90247
1662	8.90174
1664	8.9015
1666	8.90151
1668	8.9013
1670	8.90136
1672	8.90143
1674	8.90011
1676	8.90041
1678	8.9002
1680	8.89978
1682	8.90004
1684	8.90025
1686	8.89961
1688	8.90039
1690	8.90048
1692	8.90053
1694	8.90031
1696	8.89989
1698	8.89877
1700	8.8988
1702	8.89868
1704	8.89899
1706	8.89846
1708	8.89818
1710	8.89826
1712	8.89829
1714	8.89908
1716	8.8991
1718	8.89842
1720	8.89785
1722	8.89795
1724	8.89812
1726	8.89812
1728	8.89762
1730	8.89785
1732	8.8974
1734	8.89744
1736	8.8971
1738	8.89621
1740	8.89625
1742	8.89609
1744	8.89583
1746	8.89682
1748	8.90247
1750	8.91261
1752	8.92456
1754	8.93736
1756	8.94935
1758	8.96153
1760	8.97184
1762	8.97908
1764	8.98733
1766	8.99202
1768	8.99036
1770	8.98388
1772	8.97426
1774	8.96447
1776	8.95456
1778	8.94488
1780	8.9361
1782	8.92821
1784	8.9208
1786	8.91463
1788	8.90905
1790	8.90427
1792	8.90093
1794	8.89791
1796	8.89537
1798	8.89206
1800	8.89138
1802	8.89149
1804	8.89066
1806	8.88941
1808	8.88816
1810	8.88758
1812	8.88741
1814	8.88748
1816	8.88694
1818	8.88634
1820	8.88612
1822	8.88673
1824	8.88657
1826	8.88519
1828	8.88532
1830	8.88558
1832	8.88534
1834	8.88486
1836	8.88521
1838	8.88476
1840	8.8839
1842	8.88324
1844	8.88262
1846	8.883
1848	8.88366
1850	8.88361
1852	8.88261
1854	8.88254
1856	8.88303
1858	8.88246
1860	8.88348
1862	8.88394
1864	8.88237
1866	8.88217
1868	8.88273
1870	8.88204
1872	8.8824
1874	8.88213
1876	8.88184
1878	8.88111
1880	8.88168
1882	8.88405
1884	8.88521
1886	8.88501
1888	8.88672
1890	8.88725
1892	8.88769
1894	8.88859
1896	8.88852
1898	8.88981
1900	8.89007
1902	8.88964
1904	8.88947
1906	8.88936
1908	8.88914
1910	8.88861
1912	8.88847
1914	8.88884
1916	8.88877
1918	8.88812
1920	8.88841
1922	8.88835
1924	8.88773
1926	8.88634
1928	8.88597
1930	8.88599
1932	8.88673
1934	8.88684
1936	8.88612
1938	8.88527
1940	8.88562
1942	8.88532
1944	8.88564
1946	8.8855
1948	8.88514
1950	8.88493
1952	8.88487
1954	8.88477
1956	8.88476
1958	8.88366
1960	8.88332
1962	8.88302
1964	8.88375
1966	8.88403
1968	8.88301
1970	8.88246
1972	8.88222
1974	8.88303
1976	8.88432
1978	8.8829
1980	8.88243
1982	8.88238
1984	8.88179
1986	8.88255
1988	8.88822
1990	8.89884
1992	8.91159
1994	8.92477
1996	8.93674
1998	8.94766
2000	8.95823
2002	8.96761
2004	8.97692
2006	8.98291
2008	8.98103
2010	8.97485
2012	8.96554
2014	8.95504
2016	8.94479
2018	8.9349
2020	8.92424
2022	8.91549
2024	8.90834
2026	8.90237
2028	8.89729
2030	8.89246
2032	8.88874
2034	8.88606
2036	8.88336
2038	8.88122
2040	8.87984
2042	8.87832
2044	8.8773
2046	8.87596
2048	8.8756
2050	8.8748
2052	8.8736
2054	8.87327
2056	8.87314
2058	8.87309
2060	8.87364
2062	8.87348
2064	8.87313
2066	8.87271
2068	8.87196
2070	8.87227
2072	8.87231
2074	8.87158
2076	8.87129
2078	8.87168
2080	8.87198
2082	8.87231
2084	8.87248
2086	8.87174
2088	8.871
2090	8.87055
2092	8.87098
2094	8.87236
2096	8.87272
2098	8.87182
2100	8.8705
2102	8.87081
2104	8.87186
2106	8.8715
2108	8.87135
2110	8.87131
2112	8.87034
2114	8.87057
2116	8.87115
2118	8.87075
2120	8.8698
2122	8.87015
2124	8.87145
2126	8.87159
2128	8.87102
2130	8.87008
2132	8.86956
2134	8.86999
2136	8.87113
2138	8.87171
2140	8.87153
2142	8.87139
2144	8.87233
2146	8.87102
2148	8.86999
2150	8.87025
2152	8.87062
2154	8.87048
2156	8.86952
2158	8.86944
2160	8.86907
2162	8.86976
2164	8.86921
2166	8.86928
2168	8.86936
2170	8.86862
2172	8.86855
2174	8.86945
2176	8.87001
2178	8.87065
2180	8.87105
2182	8.87045
2184	8.86969
2186	8.86948
2188	8.86927
2190	8.86958
2192	8.8692
2194	8.8693
2196	8.86973
2198	8.86932
2200	8.86904
2202	8.86931
2204	8.86982
2206	8.86931
2208	8.86826
2210	8.86772
2212	8.86764
2214	8.86798
2216	8.86737
2218	8.8671
2220	8.86716
2222	8.86768
2224	8.8668
2226	8.86687
2228	8.87252
2230	8.8823
2232	8.89496
2234	8.90869
2236	8.92198
2238	8.93484
2240	8.9456
2242	8.95561
2244	8.96454
2246	8.97044
2248	8.96938
2250	8.96343
2252	8.95463
2254	8.94387
2256	8.93243
2258	8.92128
2260	8.91105
2262	8.90252
2264	8.89564
2266	8.88916
2268	8.88388
2270	8.87862
2272	8.87528
2274	8.87291
2276	8.87038
2278	8.86787
2280	8.86615
2282	8.86509
2284	8.86444
2286	8.86423
2288	8.86405
2290	8.86309
2292	8.86231
2294	8.86229
2296	8.8623
2298	8.86155
2300	8.8605
2302	8.85986
2304	8.86067
2306	8.86065
2308	8.85996
2310	8.8603
2312	8.8604
2314	8.85933
2316	8.85911
2318	8.85947
2320	8.85938
2322	8.85985
2324	8.85934
2326	8.85897
2328	8.85883
2330	8.85855
2332	8.85935
2334	8.85854
2336	8.85824
2338	8.85873
2340	8.85867
2342	8.85842
2344	8.85836
2346	8.85933
2348	8.8587
2350	8.85824
2352	8.85806
2354	8.85786
2356	8.85793
2358	8.8587
2360	8.85854
2362	8.85835
2364	8.85756
2366	8.85679
2368	8.85783
2370	8.85796
2372	8.85765
2374	8.85841
2376	8.85812
2378	8.85803
2380	8.85806
2382	8.85764
2384	8.85818
2386	8.859
2388	8.85836
2390	8.85815
2392	8.85852
2394	8.85881
2396	8.85849
2398	8.8586
2400	8.85777
2402	8.8571
2404	8.85787
2406	8.85845
2408	8.85719
2410	8.85754
2412	8.85848
2414	8.85814
2416	8.85772
2418	8.8582
2420	8.85788
2422	8.8583
2424	8.85773
2426	8.85711
2428	8.85622
2430	8.8568
2432	8.85677
2434	8.85654
2436	8.85723
2438	8.85612
2440	8.85646
2442	8.85744
2444	8.85825
2446	8.85778
2448	8.85703
2450	8.85759
2452	8.8577
2454	8.85817
2456	8.85816
2458	8.85756
2460	8.85751
2462	8.85729
2464	8.85623
2466	8.8555
2468	8.8614
2470	8.87186
2472	8.88514
2474	8.89882
2476	8.91277
2478	8.92595
2480	8.93734
2482	8.94789
2484	8.95749
2486	8.96275
2488	8.96253
2490	8.95636
2492	8.94613
2494	8.9357
2496	8.92438
2498	8.91317
2500	8.90297
2502	8.89369
2504	8.88612
2506	8.8798
2508	8.87433
2510	8.87046
2512	8.86624
2514	8.86264
2516	8.85994
2518	8.8581
2520	8.8573
2522	8.85589
2524	8.85413
2526	8.85338
2528	8.85301
2530	8.85271
2532	8.85143
2534	8.85117
2536	8.85015
2538	8.85032
2540	8.84999
2542	8.85007
2544	8.85063
2546	8.85001
2548	8.84903
2550	8.84954
2552	8.84949
2554	8.84912
2556	8.84849
2558	8.84775
2560	8.84713
2562	8.84761
2564	8.84772
2566	8.84797
2568	8.84852
2570	8.84834
2572	8.84799
2574	8.8486
2576	8.84868
2578	8.84907
2580	8.84936
2582	8.849
2584	8.84936
2586	8.84993
2588	8.84936
2590	8.84923
2592	8.84896
2594	8.84886
2596	8.8489
2598	8.84885
2600	8.84824
2602	8.84786
2604	8.84749
2606	8.8474
2608	8.84815
2610	8.84891
2612	8.84956
2614	8.85
2616	8.84976
2618	8.84847
2620	8.84878
2622	8.84935
2624	8.84889
2626	8.84853
2628	8.84862
2630	8.84839
2632	8.84916
2634	8.84902
2636	8.8484
2638	8.84973
2640	8.84986
2642	8.84953
2644	8.84893
2646	8.84858
2648	8.84917
2650	8.84844
2652	8.84915
2654	8.85021
2656	8.84964
2658	8.84869
2660	8.84859
2662	8.84951
2664	8.84899
2666	8.84858
2668	8.84864
2670	8.84835
2672	8.84859
2674	8.84923
2676	8.84854
2678	8.8482
2680	8.84886
2682	8.84907
2684	8.84875
2686	8.84877
2688	8.84944
2690	8.84871
2692	8.84818
2694	8.84876
2696	8.84921
2698	8.84879
2700	8.84833
2702	8.84867
2704	8.8489
2706	8.84848
2708	8.85468
2710	8.86532
2712	8.8781
2714	8.89133
2716	8.90454
2718	8.9171
2720	8.92836
2722	8.93848
2724	8.94814
2726	8.95459
2728	8.95483
2730	8.9495
2732	8.93998
2734	8.92882
2736	8.91676
2738	8.90577
2740	8.89593
2742	8.88688
2744	8.87858
2746	8.87236
2748	8.86665
2750	8.86206
2752	8.85821
2754	8.85421
2756	8.85146
2758	8.84876
2760	8.84751
2762	8.84573
2764	8.84537
2766	8.84461
2768	8.84499
2770	8.84458
2772	8.8426
2774	8.84151
2776	8.84148
2778	8.8421
2780	8.84197
2782	8.84046
2784	8.83899
2786	8.83966
2788	8.841
2790	8.8409
2792	8.84042
2794	8.84087
2796	8.8402
2798	8.84074
2800	8.84178
2802	8.842
2804	8.84132
2806	8.84123
2808	8.84032
2810	8.8409
2812	8.84105
2814	8.84047
2816	8.84045
2818	8.84084
2820	8.84122
2822	8.84088
2824	8.84068
2826	8.84156
2828	8.84111
2830	8.84141
2832	8.84111
2834	8.8405
2836	8.84106
2838	8.84175
2840	8.842
2842	8.84216
2844	8.84216
2846	8.84111
2848	8.8413
2850	8.84152
2852	8.84143
2854	8.8414
2856	8.84086
2858	8.84053
2860	8.84022
2862	8.84016
2864	8.84099
2866	8.84157
2868	8.84182
2870	8.84116
2872	8.84168
2874	8.84186
2876	8.84211
2878	8.84231
2880	8.84161
2882	8.84148
2884	8.84186
2886	8.84243
2888	8.8423
2890	8.84254
2892	8.84172
2894	8.84116
2896	8.84122
2898	8.84102
2900	8.84254
2902	8.84292
2904	8.84226
2906	8.84332
2908	8.84417
2910	8.84319
2912	8.84319
2914	8.84282
2916	8.84249
2918	8.84257
2920	8.8431
2922	8.84253
2924	8.84207
2926	8.8423
2928	8.8426
2930	8.84294
2932	8.84335
2934	8.84365
2936	8.8426
2938	8.8426
2940	8.84204
2942	8.84128
2944	8.84196
2946	8.84202
2948	8.84676
2950	8.85807
2952	8.87134
2954	8.8858
2956	8.90046
2958	8.91363
2960	8.92479
2962	8.93534
2964	8.94495
2966	8.9526
2968	8.95217
2970	8.94549
2972	8.93596
2974	8.92498
2976	8.91377
2978	8.90264
2980	8.89213
2982	8.88291
2984	8.87493
2986	8.86788
2988	8.8623
2990	8.85669
2992	8.85319
2994	8.84969
2996	8.84682
2998	8.84455
3000	8.84281
3002	8.84109
3004	8.83947
3006	8.83796
3008	8.8369
3010	8.83615
3012	8.83529
3014	8.83543
3016	8.83593
3018	8.83635
3020	8.8364
3022	8.83612
3024	8.83637
3026	8.8362
3028	8.83542
3030	8.83487
3032	8.83491
3034	8.83514
3036	8.83597
3038	8.83609
3040	8.83606
3042	8.83598
3044	8.83668
3046	8.83662
3048	8.83686
3050	8.83713
3052	8.83695
3054	8.83683
3056	8.83684
3058	8.83649
3060	8.83629
3062	8.83575
3064	8.83612
3066	8.837
3068	8.83833
3070	8.84036
3072	8.84419
3074	8.84694
3076	8.84773
3078	8.84904
3080	8.84948
3082	8.84917
3084	8.84916
3086	8.84909
3088	8.84876
3090	8.84683
3092	8.84558
3094	8.84409
3096	8.84362
3098	8.84378
3100	8.8431
3102	8.84186
3104	8.84152
3106	8.84092
3108	8.84132
3110	8.84029
3112	8.84081
3114	8.84013
3116	8.8399
3118	8.83973
3120	8.83965
3122	8.84007
3124	8.83983
3126	8.83993
3128	8.83977
3130	8.84053
3132	8.84106
3134	8.84062
3136	8.83947
3138	8.83924
3140	8.83943
3142	8.83969
3144	8.83941
3146	8.83966
3148	8.83981
3150	8.84072
3152	8.84069
3154	8.84045
3156	8.84017
3158	8.84021
3160	8.84075
3162	8.84091
3164	8.84104
3166	8.84055
3168	8.84004
3170	8.83977
3172	8.83944
3174	8.83918
3176	8.84059
3178	8.84103
3180	8.84065
3182	8.84073
3184	8.84082
3186	8.83935
3188	8.84465
3190	8.85542
3192	8.86941
3194	8.88405
3196	8.89862
3198	8.91158
3200	8.922
3202	8.93238
3204	8.94183
3206	8.94917
3208	8.94924
3210	8.94288
3212	8.93362
3214	8.9227
3216	8.91055
3218	8.89879
3220	8.8875
3222	8.87799
3224	8.87074
3226	8.86369
3228	8.85822
3230	8.85286
3232	8.84798
3234	8.84497
3236	8.84257
3238	8.84071
3240	8.83903
3242	8.83775
3244	8.83695
3246	8.83565
3248	8.83491
3250	8.83436
3252	8.83416
3254	8.83348
3256	8.83406
3258	8.83496
3260	8.83461
3262	8.83365
3264	8.83328
3266	8.83451
3268	8.83441
3270	8.83511
3272	8.83384
3274	8.83361
3276	8.83348
3278	8.83363
3280	8.83352
3282	8.83379
3284	8.83428
3286	8.83413
3288	8.83433
3290	8.83456
3292	8.83461
3294	8.83487
3296	8.83413
3298	8.83403
3300	8.83405
3302	8.83419
3304	8.8344
3306	8.8345
3308	8.83422
3310	8.83368
3312	8.83357
3314	8.83378
3316	8.83333
3318	8.83402
3320	8.83458
3322	8.83447
3324	8.83475
3326	8.83465
3328	8.83437
3330	8.83474
3332	8.83593
3334	8.83566
3336	8.8352
3338	8.83545
3340	8.83582
3342	8.83566
3344	8.83535
3346	8.83591
3348	8.83606
3350	8.83596
3352	8.83632
3354	8.83543
3356	8.83546
3358	8.83507
3360	8.83578
3362	8.83625
3364	8.8362
3366	8.83593
3368	8.83511
3370	8.83539
3372	8.83666
3374	8.83734
3376	8.83744
3378	8.83757
3380	8.83731
3382	8.83724
3384	8.83771
3386	8.83871
3388	8.83832
3390	8.8388
3392	8.83839
3394	8.83826
3396	8.83762
3398	8.83706
3400	8.83667
3402	8.83707
3404	8.83752
3406	8.83707
3408	8.83669
3410	8.83747
3412	8.83663
3414	8.83642
3416	8.83684
3418	8.83709
3420	8.83732
3422	8.83803
3424	8.83754
3426	8.83728
3428	8.84323
3430	8.85314
3432	8.86565
3434	8.88014
3436	8.89514
3438	8.90883
3440	8.92171
3442	8.93295
3444	8.94271
3446	8.95035
3448	8.95093
3450	8.9449
3452	8.93573
3454	8.92448
3456	8.91188
3458	8.89999
3460	8.8888
3462	8.87973
3464	8.87157
3466	8.86458
3468	8.85835
3470	8.85301
3472	8.84867
3474	8.84464
3476	8.84261
3478	8.84009
3480	8.83817
3482	8.83593
3484	8.83408
3486	8.83329
3488	8.83336
3490	8.83304
3492	8.83299
3494	8.83345
3496	8.83298
3498	8.83305
3500	8.83194
3502	8.83226
3504	8.83199
3506	8.83195
3508	8.83294
3510	8.83313
3512	8.8317
3514	8.83124
3516	8.83102
3518	8.83101
3520	8.83097
3522	8.83224
3524	8.83219
3526	8.83213
3528	8.83217
3530	8.8329
3532	8.83337
3534	8.83343
3536	8.8333
3538	8.83254
3540	8.83207
3542	8.8329
3544	8.83283
3546	8.83316
3548	8.83212
3550	8.83199
3552	8.8322
3554	8.83215
3556	8.83251
3558	8.83341
3560	8.83362
3562	8.83358
3564	8.83379
3566	8.83296
3568	8.83324
3570	8.83304
3572	8.83232
3574	8.83271
3576	8.83278
3578	8.83288
3580	8.83343
3582	8.83361
3584	8.83426
3586	8.83419
3588	8.83383
3590	8.83345
3592	8.83374
3594	8.83531
3596	8.83524
3598	8.83383
3600	8.83426
3602	8.83396
3604	8.83385
3606	8.83404
3608	8.83453
3610	8.83485
3612	8.83527
3614	8.83588
3616	8.83625
3618	8.83638
3620	8.83641
3622	8.83631
3624	8.83691
3626	8.83653
3628	8.83646
3630	8.83659
3632	8.83588
3634	8.83641
3636	8.83603
3638	8.83562
3640	8.83545
3642	8.8349
3644	8.83418
3646	8.83449
3648	8.83469
3650	8.83441
3652	8.83524
3654	8.83534
3656	8.83546
3658	8.83599
3660	8.83754
3662	8.83756
3664	8.83735
3666	8.83695
3668	8.84248
3670	8.85298
3672	8.86635
3674	8.88096
3676	8.89547
3678	8.90946
3680	8.92136
3682	8.93296
3684	8.94324
3686	8.95085
3688	8.9525
3690	8.94698
3692	8.93699
3694	8.92551
3696	8.91316
3698	8.90118
3700	8.89019
3702	8.87959
3704	8.87086
3706	8.86375
3708	8.85737
3710	8.8517
3712	8.8469
3714	8.84414
3716	8.84161
3718	8.83848
3720	8.83604
3722	8.83506
3724	8.83388
3726	8.83276
3728	8.8324
3730	8.83232
3732	8.83185
3734	8.83194
3736	8.83288
3738	8.83273
3740	8.83259
3742	8.83285
3744	8.83233
3746	8.83204
3748	8.83176
3750	8.83225
3752	8.83238
3754	8.83151
3756	8.83192
3758	8.83227
3760	8.83264
3762	8.83213
3764	8.83069
3766	8.83061
3768	8.83158
3770	8.83265
3772	8.83211
3774	8.83167
3776	8.83191
3778	8.83261
3780	8.83347
3782	8.83438
3784	8.8335
3786	8.8331
3788	8.83351
3790	8.83305
3792	8.83338
3794	8.83317
3796	8.83319
3798	8.83322
3800	8.83284
3802	8.83305
3804	8.83259
3806	8.83294
3808	8.83366
3810	8.83265
3812	8.83224
3814	8.83266
3816	8.83453
3818	8.83444
3820	8.8334
3822	8.83377
3824	8.83465
3826	8.83513
3828	8.83487
3830	8.83445
3832	8.83412
3834	8.83419
3836	8.83481
3838	8.83523
3840	8.83538
3842	8.83501
3844	8.8344
3846	8.83443
3848	8.8341
3850	8.83466
3852	8.83468
3854	8.83499
3856	8.83527
3858	8.83537
3860	8.83585
3862	8.83578
3864	8.83625
3866	8.83576
3868	8.83555
3870	8.83565
3872	8.83587
3874	8.8358
3876	8.83577
3878	8.83571
3880	8.83562
3882	8.83621
3884	8.83625
3886	8.83687
3888	8.83624
3890	8.83604
3892	8.8371
3894	8.83633
3896	8.83641
3898	8.83698
3900	8.8369
3902	8.83604
3904	8.83518
3906	8.83473
3908	8.83885
3910	8.84882
3912	8.8632
3914	8.87958
3916	8.89508
3918	8.90953
3920	8.922
3922	8.93392
3924	8.94431
3926	8.95294
3928	8.95408
3930	8.94876
3932	8.94012
3934	8.9277
3936	8.91486
3938	8.90225
3940	8.89036
3942	8.8805
3944	8.87132
3946	8.86391
3948	8.85724
3950	8.85243
3952	8.84891
3954	8.84547
3956	8.84311
3958	8.83999
3960	8.83746
3962	8.83536
3964	8.83444
3966	8.83352
3968	8.83309
3970	8.83312
3972	8.83272
3974	8.83236
3976	8.83135
3978	8.83178
3980	8.83208
3982	8.83199
3984	8.83233
3986	8.83267
3988	8.83246
3990	8.83258
3992	8.83205
3994	8.83262
3996	8.83362
3998	8.83287
4000	8.83295
[truncated: 2,832 more rows]

## Sheet: WT_YDFS(x4.5)
2	9.18992
4	9.19025
6	9.18974
8	9.19012
10	9.19056
12	9.19131
14	9.18991
16	9.18928
18	9.18868
20	9.18894
22	9.18923
24	9.18961
26	9.18984
28	9.18921
30	9.18868
32	9.18845
34	9.18745
36	9.18732
38	9.18744
40	9.18695
42	9.18642
44	9.18605
46	9.186
48	9.18639
50	9.18566
52	9.18346
54	9.18294
56	9.18395
58	9.18459
60	9.18461
62	9.18449
64	9.1848
66	9.18499
68	9.18454
70	9.18353
72	9.18305
74	9.18282
76	9.18148
78	9.18101
80	9.17975
82	9.17918
84	9.17805
86	9.17292
88	9.16667
90	9.16249
92	9.16111
94	9.16041
96	9.16078
98	9.16143
100	9.16239
102	9.16413
104	9.1658
106	9.16785
108	9.16965
110	9.17117
112	9.17148
114	9.17185
116	9.17374
118	9.17399
120	9.17446
122	9.17418
124	9.17418
126	9.17441
128	9.17512
130	9.17505
132	9.17501
134	9.17548
136	9.17555
138	9.17559
140	9.17454
142	9.17489
144	9.17485
146	9.17497
148	9.1745
150	9.17436
152	9.17387
154	9.17379
156	9.17389
158	9.17395
160	9.17399
162	9.17342
164	9.17263
166	9.17174
168	9.16974
170	9.16819
172	9.16737
174	9.1672
176	9.16653
178	9.16599
180	9.16549
182	9.16433
184	9.16354
186	9.16328
188	9.16284
190	9.16307
192	9.16322
194	9.16411
196	9.16249
198	9.16252
200	9.16327
202	9.16333
204	9.16374
206	9.16393
208	9.16283
210	9.1617
212	9.16108
214	9.15903
216	9.15785
218	9.15742
220	9.15521
222	9.15426
224	9.15435
226	9.15375
228	9.15262
230	9.15098
232	9.15064
234	9.15059
236	9.15095
238	9.14995
240	9.14995
242	9.14927
244	9.1477
246	9.14794
248	9.14711
250	9.14621
252	9.14556
254	9.14534
256	9.14537
258	9.14526
260	9.14384
262	9.14348
264	9.14352
266	9.14342
268	9.14344
270	9.14247
272	9.14196
274	9.14157
276	9.14122
278	9.14124
280	9.14099
282	9.14027
284	9.13992
286	9.13902
288	9.13864
290	9.13748
292	9.1369
294	9.13732
296	9.13809
298	9.13705
300	9.13655
302	9.13638
304	9.13477
306	9.11222
308	9.03702
310	8.91724
312	8.77873
314	8.63401
316	8.49032
318	8.35713
320	8.23793
322	8.13007
324	8.03924
326	7.98629
328	7.99158
330	8.04369
332	8.1256
334	8.22259
336	8.32474
338	8.42386
340	8.51754
342	8.60182
344	8.67686
346	8.74219
348	8.79846
350	8.8478
352	8.88925
354	8.92419
356	8.95286
358	8.97666
360	8.99603
362	9.01212
364	9.02575
366	9.03653
368	9.04625
370	9.05483
372	9.06137
374	9.06758
376	9.07287
378	9.07671
380	9.08007
382	9.08287
384	9.08564
386	9.08794
388	9.08995
390	9.09174
392	9.09345
394	9.0953
396	9.09716
398	9.09801
400	9.09901
402	9.09956
404	9.09982
406	9.10116
408	9.10124
410	9.10149
412	9.10188
414	9.10248
416	9.103
418	9.10266
420	9.10348
422	9.10408
424	9.10459
426	9.10466
428	9.10445
430	9.1049
432	9.10529
434	9.10461
436	9.10362
438	9.10369
440	9.1041
442	9.10438
444	9.10301
446	9.10275
448	9.10205
450	9.10149
452	9.10188
454	9.10211
456	9.10223
458	9.10206
460	9.10067
462	9.10014
464	9.09969
466	9.10026
468	9.10088
470	9.10011
472	9.10048
474	9.10032
476	9.0995
478	9.09974
480	9.10023
482	9.10014
484	9.09925
486	9.09906
488	9.09825
490	9.09797
492	9.09717
494	9.09688
496	9.09688
498	9.09676
500	9.09623
502	9.09638
504	9.0959
506	9.09475
508	9.09359
510	9.09187
512	9.09064
514	9.08964
516	9.08899
518	9.08852
520	9.08693
522	9.0869
524	9.08609
526	9.0852
528	9.0848
530	9.08462
532	9.08399
534	9.08357
536	9.08326
538	9.083
540	9.08212
542	9.08256
544	9.08143
546	9.06001
548	8.98913
550	8.88001
552	8.75022
554	8.6114
556	8.47293
558	8.34627
560	8.23338
562	8.13281
564	8.04864
566	7.99731
568	8.00085
570	8.04969
572	8.12768
574	8.21956
576	8.31597
578	8.40883
580	8.49559
582	8.57544
584	8.64557
586	8.70788
588	8.76198
590	8.80703
592	8.84517
594	8.87785
596	8.90514
598	8.92752
600	8.94634
602	8.96246
604	8.97535
606	8.98592
608	8.99544
610	9.00344
612	9.01053
614	9.01641
616	9.02163
618	9.02635
620	9.03013
622	9.03376
624	9.03644
626	9.0389
628	9.04048
630	9.04147
632	9.0429
634	9.04492
636	9.0471
638	9.04833
640	9.04945
642	9.05022
644	9.05083
646	9.05142
648	9.05198
650	9.05238
652	9.05248
654	9.0524
656	9.05246
658	9.0535
660	9.05419
662	9.05373
664	9.05317
666	9.05284
668	9.05257
670	9.05373
672	9.05626
674	9.06204
676	9.06997
678	9.0747
680	9.07761
682	9.07836
684	9.07736
686	9.07599
688	9.07413
690	9.07202
692	9.06969
694	9.06782
696	9.06594
698	9.06414
700	9.06268
702	9.0614
704	9.06034
706	9.05911
708	9.05805
710	9.05706
712	9.05602
714	9.05582
716	9.05496
718	9.055
720	9.05438
722	9.05396
724	9.054
726	9.05368
728	9.05349
730	9.05397
732	9.0535
734	9.05319
736	9.05196
738	9.051
740	9.05125
742	9.05061
744	9.05007
746	9.04931
748	9.049
750	9.04881
752	9.04893
754	9.0484
756	9.04767
758	9.04753
760	9.04743
762	9.04777
764	9.04774
766	9.04827
768	9.04843
770	9.04793
772	9.04711
774	9.04619
776	9.04626
778	9.04577
780	9.04449
782	9.04486
784	9.04436
786	9.02744
788	8.96491
790	8.86504
792	8.74395
794	8.6124
796	8.48409
798	8.36656
800	8.2597
802	8.1637
804	8.08359
806	8.03364
808	8.03418
810	8.07756
812	8.14785
814	8.23293
816	8.32303
818	8.40973
820	8.49287
822	8.56834
824	8.63583
826	8.69334
828	8.74422
830	8.78768
832	8.82471
834	8.85589
836	8.88221
838	8.90459
840	8.92268
842	8.93704
844	8.9493
846	8.9592
848	8.96763
850	8.97439
852	8.97957
854	8.98413
856	8.98882
858	8.99183
860	8.99435
862	8.9979
864	9.00022
866	9.00166
868	9.00362
870	9.00556
872	9.00619
874	9.00734
876	9.00864
878	9.0099
880	9.01088
882	9.01147
884	9.01229
886	9.01277
888	9.01318
890	9.01449
892	9.01582
894	9.01629
896	9.01647
898	9.01642
900	9.01637
902	9.01693
904	9.01722
906	9.01797
908	9.01792
910	9.0184
912	9.01829
914	9.01711
916	9.0169
918	9.01703
920	9.01677
922	9.01587
924	9.01618
926	9.01638
928	9.01528
930	9.01486
932	9.01551
934	9.01606
936	9.01538
938	9.01554
940	9.01538
942	9.0147
944	9.01459
946	9.01441
948	9.01438
950	9.0143
952	9.0148
954	9.01467
956	9.01435
958	9.01318
960	9.01261
962	9.01173
964	9.01107
966	9.01067
968	9.01073
970	9.01088
972	9.01134
974	9.01073
976	9.00966
978	9.01013
980	9.01036
982	9.00943
984	9.00924
986	9.00919
988	9.00845
990	9.00827
992	9.00824
994	9.00845
996	9.00791
998	9.00753
1000	9.00775
1002	9.00794
1004	9.00725
1006	9.00713
1008	9.00654
1010	9.00542
1012	9.0053
1014	9.00606
1016	9.0064
1018	9.00484
1020	9.0045
1022	9.00412
1024	9.00311
1026	8.987
1028	8.92884
1030	8.83657
1032	8.7259
1034	8.60883
1036	8.49272
1038	8.38391
1040	8.2852
1042	8.19687
1044	8.12187
1046	8.07231
1048	8.07008
1050	8.10781
1052	8.17095
1054	8.24962
1056	8.33263
1058	8.41306
1060	8.48798
1062	8.55734
1064	8.62007
1066	8.67396
1068	8.72124
1070	8.76088
1072	8.79455
1074	8.82404
1076	8.84808
1078	8.86858
1080	8.88518
1082	8.89889
1084	8.91065
1086	8.92089
1088	8.92801
1090	8.93466
1092	8.94097
1094	8.94524
1096	8.94936
1098	8.95223
1100	8.9556
1102	8.95919
1104	8.9617
1106	8.96351
1108	8.96467
1110	8.96534
1112	8.96765
1114	8.96921
1116	8.97061
1118	8.97175
1120	8.97222
1122	8.97342
1124	8.97392
1126	8.97454
1128	8.97477
1130	8.97524
1132	8.97614
1134	8.97593
1136	8.97574
1138	8.97573
1140	8.97612
1142	8.977
1144	8.9778
1146	8.97753
1148	8.97825
1150	8.97794
1152	8.9755
1154	8.9735
1156	8.97159
1158	8.96993
1160	8.96902
1162	8.96837
1164	8.9676
1166	8.96819
1168	8.96887
1170	8.96927
1172	8.96864
1174	8.96916
1176	8.96925
1178	8.96948
1180	8.97043
1182	8.97048
1184	8.97043
1186	8.97059
1188	8.97047
1190	8.97111
1192	8.97083
1194	8.97022
1196	8.97075
1198	8.97122
1200	8.97122
1202	8.97077
1204	8.97029
1206	8.96999
1208	8.97076
1210	8.97063
1212	8.97072
1214	8.97009
1216	8.96983
1218	8.97047
1220	8.97054
1222	8.96974
1224	8.96929
1226	8.9693
1228	8.96913
1230	8.96919
1232	8.96853
1234	8.96851
1236	8.96913
1238	8.9691
1240	8.96883
1242	8.96814
1244	8.96738
1246	8.96746
1248	8.96783
1250	8.96759
1252	8.96698
1254	8.96599
1256	8.96594
1258	8.96637
1260	8.96559
1262	8.96439
1264	8.9629
1266	8.94964
1268	8.89741
1270	8.81268
1272	8.70838
1274	8.59715
1276	8.48836
1278	8.38595
1280	8.29253
1282	8.21107
1284	8.14267
1286	8.09616
1288	8.09259
1290	8.1272
1292	8.1868
1294	8.25899
1296	8.33521
1298	8.41193
1300	8.48364
1302	8.5488
1304	8.60671
1306	8.65614
1308	8.6994
1310	8.73667
1312	8.76845
1314	8.79528
1316	8.8176
1318	8.83696
1320	8.85403
1322	8.86621
1324	8.87708
1326	8.88679
1328	8.89446
1330	8.90026
1332	8.90553
1334	8.91079
1336	8.9145
1338	8.91728
1340	8.91943
1342	8.92201
1344	8.92439
1346	8.92637
1348	8.92822
1350	8.92956
1352	8.93112
1354	8.93305
1356	8.93405
1358	8.93506
1360	8.93633
1362	8.93636
1364	8.93676
1366	8.93723
1368	8.93683
1370	8.93801
1372	8.93928
1374	8.93955
1376	8.93995
1378	8.94063
1380	8.94049
1382	8.93968
1384	8.93969
1386	8.94038
1388	8.94131
1390	8.94132
1392	8.94148
1394	8.94084
1396	8.94057
1398	8.94058
1400	8.94118
1402	8.94227
1404	8.94182
1406	8.9418
1408	8.94144
1410	8.94144
1412	8.94126
1414	8.94171
1416	8.9422
1418	8.9419
1420	8.94179
1422	8.94182
1424	8.9414
1426	8.94124
1428	8.94179
1430	8.94098
1432	8.93911
1434	8.93939
1436	8.93993
1438	8.93966
1440	8.939
1442	8.93952
1444	8.93965
1446	8.94031
1448	8.94004
1450	8.93969
1452	8.93938
1454	8.93771
1456	8.93747
1458	8.93786
1460	8.93773
1462	8.93756
1464	8.93792
1466	8.93831
1468	8.93899
1470	8.93906
1472	8.93846
1474	8.93834
1476	8.93818
1478	8.93753
1480	8.93699
1482	8.9368
1484	8.93678
1486	8.9369
1488	8.93739
1490	8.93717
1492	8.93682
1494	8.93647
1496	8.93626
1498	8.93523
1500	8.93512
1502	8.93588
1504	8.93496
1506	8.92364
1508	8.87888
1510	8.80251
1512	8.70704
1514	8.6043
1516	8.50246
1518	8.40695
1520	8.31965
1522	8.24382
1524	8.17837
1526	8.13202
1528	8.12481
1530	8.15444
1532	8.20803
1534	8.2741
1536	8.34447
1538	8.41568
1540	8.48247
1542	8.54302
1544	8.59822
1546	8.64631
1548	8.68745
1550	8.72283
1552	8.75336
1554	8.77901
1556	8.8
1558	8.81779
1560	8.83276
1562	8.84533
1564	8.856
1566	8.86477
1568	8.87144
1570	8.87673
1572	8.88127
1574	8.88621
1576	8.89057
1578	8.89384
1580	8.89695
1582	8.89877
1584	8.89935
1586	8.9008
1588	8.90283
1590	8.9041
1592	8.90635
1594	8.90704
1596	8.9081
1598	8.90867
1600	8.91047
1602	8.91124
1604	8.91133
1606	8.91249
1608	8.91309
1610	8.91376
1612	8.9142
1614	8.91577
1616	8.91621
1618	8.91607
1620	8.9162
1622	8.91629
1624	8.91652
1626	8.91727
1628	8.91737
1630	8.91743
1632	8.91741
1634	8.91766
1636	8.91756
1638	8.91766
1640	8.91714
1642	8.91727
1644	8.91733
1646	8.91676
1648	8.91758
1650	8.91725
1652	8.91656
1654	8.91719
1656	8.91685
1658	8.91685
1660	8.91741
1662	8.91741
1664	8.91759
1666	8.91756
1668	8.91762
1670	8.91757
1672	8.91707
1674	8.91676
1676	8.91679
1678	8.91649
1680	8.91584
1682	8.91587
1684	8.91632
1686	8.91697
1688	8.91615
1690	8.91572
1692	8.91552
1694	8.91585
1696	8.91637
1698	8.91631
1700	8.91618
1702	8.91573
1704	8.91609
1706	8.91547
1708	8.91532
1710	8.91493
1712	8.91435
1714	8.91443
1716	8.91471
1718	8.91498
1720	8.91652
1722	8.91599
1724	8.91567
1726	8.91557
1728	8.91603
1730	8.91536
1732	8.91431
1734	8.91356
1736	8.91336
1738	8.91384
1740	8.91299
1742	8.91235
1744	8.91203
1746	8.9019
1748	8.86115
1750	8.79053
1752	8.70125
1754	8.60613
1756	8.51095
1758	8.42218
1760	8.34202
1762	8.27213
1764	8.21114
1766	8.16891
1768	8.16278
1770	8.18935
1772	8.23994
1774	8.30246
1776	8.36826
1778	8.43345
1780	8.49455
1782	8.55124
1784	8.60132
1786	8.64523
1788	8.68301
1790	8.71572
1792	8.7434
1794	8.76664
1796	8.78604
1798	8.80235
1800	8.81541
1802	8.82664
1804	8.83672
1806	8.84523
1808	8.85142
1810	8.85739
1812	8.86165
1814	8.86523
1816	8.86977
1818	8.87443
1820	8.878
1822	8.88093
1824	8.88397
1826	8.88572
1828	8.88685
1830	8.88807
1832	8.88921
1834	8.89027
1836	8.89141
1838	8.8917
1840	8.89225
1842	8.89311
1844	8.8938
1846	8.8939
1848	8.89385
1850	8.89521
1852	8.89564
1854	8.89606
1856	8.89583
1858	8.896
1860	8.89652
1862	8.89738
1864	8.89827
1866	8.89841
1868	8.89804
1870	8.8976
1872	8.89811
1874	8.89899
1876	8.89905
1878	8.89912
1880	8.89838
1882	8.89823
1884	8.89833
1886	8.89959
1888	8.899
1890	8.89872
1892	8.89855
1894	8.89861
1896	8.89862
1898	8.89878
1900	8.89924
1902	8.89903
1904	8.8993
1906	8.8993
1908	8.89882
1910	8.89823
1912	8.8986
1914	8.89952
1916	8.89996
1918	8.89975
1920	8.89994
1922	8.89976
1924	8.89976
1926	8.90064
1928	8.90025
1930	8.89975
1932	8.90018
1934	8.89985
1936	8.899
1938	8.89913
1940	8.89806
1942	8.89856
1944	8.89894
1946	8.89924
1948	8.89896
1950	8.89871
1952	8.89865
1954	8.89904
1956	8.89968
1958	8.89873
1960	8.89796
1962	8.89851
1964	8.89824
1966	8.89673
1968	8.89737
1970	8.89754
1972	8.89804
1974	8.89781
1976	8.89756
1978	8.8982
1980	8.89757
1982	8.89645
1984	8.89662
1986	8.88921
1988	8.85466
1990	8.79065
1992	8.70877
1994	8.62135
1996	8.533
1998	8.44913
2000	8.37393
2002	8.30783
2004	8.24936
2006	8.208
2008	8.19813
2010	8.22068
2012	8.26541
2014	8.32209
2016	8.38359
2018	8.44523
2020	8.50246
2022	8.55546
2024	8.60346
2026	8.64535
2028	8.68174
2030	8.71252
2032	8.73949
2034	8.76101
2036	8.7799
2038	8.79519
2040	8.80785
2042	8.81921
2044	8.82827
2046	8.83461
2048	8.84089
2050	8.84605
2052	8.85048
2054	8.85418
2056	8.85696
2058	8.85997
2060	8.86206
2062	8.86318
2064	8.86546
2066	8.86811
2068	8.86953
2070	8.86974
2072	8.87054
2074	8.87094
2076	8.87214
2078	8.87266
2080	8.87331
2082	8.87429
2084	8.87496
2086	8.87605
2088	8.87706
2090	8.87721
2092	8.878
2094	8.87861
2096	8.87893
2098	8.87884
2100	8.87845
2102	8.87897
2104	8.8796
2106	8.87956
2108	8.88014
2110	8.88146
2112	8.88137
2114	8.88126
2116	8.88103
2118	8.88084
2120	8.88084
2122	8.88057
2124	8.88108
2126	8.88211
2128	8.88214
2130	8.88265
2132	8.88254
2134	8.88216
2136	8.88221
2138	8.88236
2140	8.8815
2142	8.8815
2144	8.88219
2146	8.88253
2148	8.88245
2150	8.88265
2152	8.88279
2154	8.88211
2156	8.88212
2158	8.88203
2160	8.88181
2162	8.88199
2164	8.88188
2166	8.88157
2168	8.88113
2170	8.8813
2172	8.88205
2174	8.88206
2176	8.88175
2178	8.88175
2180	8.88183
2182	8.88204
2184	8.88172
2186	8.88178
2188	8.88179
2190	8.88154
2192	8.88116
2194	8.88034
2196	8.88071
2198	8.88141
2200	8.88102
2202	8.88136
2204	8.88157
2206	8.88147
2208	8.88236
2210	8.88309
2212	8.88278
2214	8.88275
2216	8.88211
2218	8.88153
2220	8.88194
2222	8.88156
2224	8.88108
2226	8.87426
2228	8.84081
2230	8.78083
2232	8.70577
2234	8.62401
2236	8.54298
2238	8.46617
2240	8.39611
2242	8.3343
2244	8.28122
2246	8.24264
2248	8.23259
2250	8.25258
2252	8.29366
2254	8.34644
2256	8.4041
2258	8.46065
2260	8.51414
2262	8.56359
2264	8.60707
2266	8.64597
2268	8.67965
2270	8.70913
2272	8.73364
2274	8.75415
2276	8.77129
2278	8.78545
2280	8.79802
2282	8.80866
2284	8.81685
2286	8.8231
2288	8.82822
2290	8.83226
2292	8.83687
2294	8.84027
2296	8.84381
2298	8.8467
2300	8.84797
2302	8.85046
2304	8.85277
2306	8.85501
2308	8.85637
2310	8.85777
2312	8.85825
2314	8.85869
2316	8.85952
2318	8.86022
2320	8.86199
2322	8.86223
2324	8.86131
2326	8.86272
2328	8.86367
2330	8.86404
2332	8.86397
2334	8.86476
2336	8.86597
2338	8.86586
2340	8.86642
2342	8.86639
2344	8.86623
2346	8.86626
2348	8.86536
2350	8.8659
2352	8.86674
2354	8.86645
2356	8.86675
2358	8.86699
2360	8.86729
2362	8.86722
2364	8.86795
2366	8.86746
2368	8.86777
2370	8.86846
2372	8.86897
2374	8.86879
2376	8.86828
2378	8.86931
2380	8.86865
2382	8.86828
2384	8.86779
2386	8.86777
2388	8.86757
2390	8.86824
2392	8.86785
2394	8.86707
2396	8.86725
2398	8.8676
2400	8.86801
2402	8.86844
2404	8.86889
2406	8.8689
2408	8.86885
2410	8.86922
2412	8.86841
2414	8.86788
2416	8.86805
2418	8.86864
2420	8.86859
2422	8.86729
2424	8.8679
2426	8.86845
2428	8.8684
2430	8.86768
2432	8.86769
2434	8.86844
2436	8.86933
2438	8.86968
2440	8.86933
2442	8.86905
2444	8.86889
2446	8.86811
2448	8.8676
2450	8.86777
2452	8.8689
2454	8.86871
2456	8.86868
2458	8.86918
2460	8.8683
2462	8.86842
2464	8.86764
2466	8.86145
2468	8.83362
2470	8.78067
2472	8.71056
2474	8.6341
2476	8.55776
2478	8.48576
2480	8.42224
2482	8.36338
2484	8.31324
2486	8.27704
2488	8.26719
2490	8.28442
2492	8.32117
2494	8.36994
2496	8.42298
2498	8.4754
2500	8.52527
2502	8.57103
2504	8.61194
2506	8.64783
2508	8.67957
2510	8.70675
2512	8.73
2514	8.74922
2516	8.76645
2518	8.78087
2520	8.79203
2522	8.80084
2524	8.80779
2526	8.81359
2528	8.8181
2530	8.82329
2532	8.827
2534	8.82924
2536	8.83279
2538	8.83612
2540	8.83856
2542	8.83994
2544	8.84156
2546	8.84311
2548	8.84424
2550	8.84471
2552	8.84739
2554	8.84819
2556	8.84865
2558	8.84982
2560	8.85033
2562	8.85123
2564	8.85162
2566	8.85228
2568	8.85304
2570	8.85301
2572	8.8537
2574	8.85417
2576	8.85498
2578	8.85402
2580	8.85448
2582	8.85505
2584	8.85489
2586	8.85457
2588	8.85455
2590	8.85509
2592	8.85482
2594	8.85506
2596	8.85572
2598	8.8565
2600	8.85628
2602	8.85601
2604	8.85658
2606	8.85752
2608	8.85698
2610	8.8567
2612	8.85747
2614	8.858
2616	8.85739
2618	8.85709
2620	8.8576
2622	8.85808
2624	8.85859
2626	8.85885
2628	8.85774
2630	8.85797
2632	8.85784
2634	8.85676
2636	8.85689
2638	8.85721
2640	8.85837
2642	8.85802
2644	8.85802
2646	8.85691
2648	8.85686
2650	8.8568
2652	8.85733
2654	8.85731
2656	8.85757
2658	8.85745
2660	8.85774
2662	8.85808
2664	8.85854
2666	8.85823
2668	8.85824
2670	8.85787
2672	8.85818
2674	8.85778
2676	8.85745
2678	8.85725
2680	8.85752
2682	8.85784
2684	8.85835
2686	8.85864
2688	8.85845
2690	8.85843
2692	8.85777
2694	8.85824
2696	8.85802
2698	8.85798
2700	8.85793
2702	8.85806
2704	8.85768
2706	8.85301
2708	8.82956
2710	8.78152
2712	8.71735
2714	8.64738
2716	8.57663
2718	8.50942
2720	8.44952
2722	8.39481
2724	8.3469
2726	8.31043
2728	8.29967
2730	8.31428
2732	8.34776
2734	8.39206
2736	8.4404
2738	8.48907
2740	8.53676
2742	8.58088
2744	8.61857
2746	8.65184
2748	8.68109
2750	8.7063
2752	8.72823
2754	8.74621
2756	8.76177
2758	8.77479
2760	8.78474
2762	8.79405
2764	8.80141
2766	8.80762
2768	8.81217
2770	8.81616
2772	8.81975
2774	8.82339
2776	8.82617
2778	8.82759
2780	8.82957
2782	8.83088
2784	8.83247
2786	8.83428
2788	8.83596
2790	8.83666
2792	8.83784
2794	8.83947
2796	8.83975
2798	8.83969
2800	8.84022
2802	8.8415
2804	8.84284
2806	8.84353
2808	8.84411
2810	8.84497
2812	8.84458
2814	8.84496
2816	8.84453
2818	8.84448
2820	8.84545
2822	8.84626
2824	8.8466
2826	8.84658
2828	8.84665
2830	8.84661
2832	8.84737
2834	8.8485
2836	8.84829
2838	8.84771
2840	8.84808
2842	8.84768
2844	8.84732
2846	8.84767
2848	8.84873
2850	8.84926
2852	8.84958
2854	8.84881
2856	8.84814
2858	8.84907
2860	8.8495
2862	8.85007
2864	8.85015
2866	8.84975
2868	8.84878
2870	8.84873
2872	8.84853
2874	8.84772
2876	8.84733
2878	8.8468
2880	8.84767
2882	8.84819
2884	8.84918
2886	8.84944
2888	8.84948
2890	8.84949
2892	8.85085
2894	8.85046
2896	8.85058
2898	8.85043
2900	8.85009
2902	8.84954
2904	8.8501
2906	8.84987
2908	8.84969
2910	8.84956
2912	8.85045
2914	8.85068
2916	8.85031
2918	8.84957
2920	8.84988
2922	8.85045
2924	8.85027
2926	8.84981
2928	8.84961
2930	8.85021
2932	8.84975
2934	8.8499
2936	8.85009
2938	8.84985
2940	8.85004
2942	8.85001
2944	8.85034
2946	8.84584
2948	8.82197
2950	8.77622
2952	8.71803
2954	8.65259
2956	8.58715
2958	8.5258
2960	8.46935
2962	8.4187
2964	8.37493
2966	8.34188
2968	8.33211
2970	8.34611
2972	8.37726
2974	8.4182
2976	8.463
2978	8.50798
2980	8.55142
2982	8.59221
2984	8.62809
2986	8.65943
2988	8.68644
2990	8.71028
2992	8.73015
2994	8.74638
2996	8.76079
2998	8.77225
3000	8.78177
3002	8.79015
3004	8.79693
3006	8.80284
3008	8.80744
3010	8.81104
3012	8.81388
3014	8.81693
3016	8.81956
3018	8.82166
3020	8.82366
3022	8.825
3024	8.82669
3026	8.82779
3028	8.82855
3030	8.82974
3032	8.8314
3034	8.83186
3036	8.83301
3038	8.83328
3040	8.83218
3042	8.83243
3044	8.83369
3046	8.83442
3048	8.83492
3050	8.83656
3052	8.83658
3054	8.83712
3056	8.83692
3058	8.83717
3060	8.83682
3062	8.83744
3064	8.83831
3066	8.83904
3068	8.83982
3070	8.83907
3072	8.83923
3074	8.8404
3076	8.84021
3078	8.84058
3080	8.84101
3082	8.84063
3084	8.84103
3086	8.84133
3088	8.84133
3090	8.84119
3092	8.84084
3094	8.84098
3096	8.84125
3098	8.84088
3100	8.84126
3102	8.84198
3104	8.84217
3106	8.84149
3108	8.84089
3110	8.84041
3112	8.84158
3114	8.84133
3116	8.84099
3118	8.84141
3120	8.84192
3122	8.84148
3124	8.84253
3126	8.84265
3128	8.84263
3130	8.84258
3132	8.84228
3134	8.84137
3136	8.84097
3138	8.84185
3140	8.8428
3142	8.84292
3144	8.84258
3146	8.84145
3148	8.84204
3150	8.84174
3152	8.84245
3154	8.84237
3156	8.8417
3158	8.84156
3160	8.84144
3162	8.84136
3164	8.84125
3166	8.84137
3168	8.84194
3170	8.84173
3172	8.84169
3174	8.84172
3176	8.84206
3178	8.84208
3180	8.84192
3182	8.8423
3184	8.84249
3186	8.83785
3188	8.81651
3190	8.77542
3192	8.72145
3194	8.66061
3196	8.60018
3198	8.54326
3200	8.48993
3202	8.44165
3204	8.40105
3206	8.37057
3208	8.36162
3210	8.37476
3212	8.40347
3214	8.44152
3216	8.48302
3218	8.52365
3220	8.56421
3222	8.60116
3224	8.63502
3226	8.66404
3228	8.68849
3230	8.71057
3232	8.72938
3234	8.74537
3236	8.75923
3238	8.76954
3240	8.77827
3242	8.78537
3244	8.79152
3246	8.7972
3248	8.80253
3250	8.80561
3252	8.80857
3254	8.81077
3256	8.81381
3258	8.81523
3260	8.81677
3262	8.8186
3264	8.81989
3266	8.82128
3268	8.82226
3270	8.82401
3272	8.82478
3274	8.8253
3276	8.82616
3278	8.82617
3280	8.82707
3282	8.82754
3284	8.82764
3286	8.82836
3288	8.82945
3290	8.82961
3292	8.82973
3294	8.82951
3296	8.8299
3298	8.83067
3300	8.83059
3302	8.83015
3304	8.82993
3306	8.83013
3308	8.83184
3310	8.83252
3312	8.83264
3314	8.83234
3316	8.83203
3318	8.83274
3320	8.8332
3322	8.83342
3324	8.83407
3326	8.83362
3328	8.83327
3330	8.83389
3332	8.83493
3334	8.8344
3336	8.83498
3338	8.83449
3340	8.83447
3342	8.8343
3344	8.83509
3346	8.8343
3348	8.83426
3350	8.83419
3352	8.83452
3354	8.83491
3356	8.83525
3358	8.8351
3360	8.83444
3362	8.83484
3364	8.83465
3366	8.83474
3368	8.83493
3370	8.83481
3372	8.83497
3374	8.83491
3376	8.83475
3378	8.83572
3380	8.83573
3382	8.83478
3384	8.8342
3386	8.83493
3388	8.83579
3390	8.83664
3392	8.83643
3394	8.83651
3396	8.83614
3398	8.83536
3400	8.83394
3402	8.83464
3404	8.83516
3406	8.83534
3408	8.83539
3410	8.83573
3412	8.83584
3414	8.83597
3416	8.83571
3418	8.83505
3420	8.83527
3422	8.83526
3424	8.83509
3426	8.83198
3428	8.81313
3430	8.7765
3432	8.72715
3434	8.67315
3436	8.61658
3438	8.56224
3440	8.51259
3442	8.46892
3444	8.43069
3446	8.40083
3448	8.38938
3450	8.39931
3452	8.4242
3454	8.45859
3456	8.49747
3458	8.53659
3460	8.57488
3462	8.61004
3464	8.64009
3466	8.66733
3468	8.6915
3470	8.71224
3472	8.72915
3474	8.74356
3476	8.75611
3478	8.76686
3480	8.77552
3482	8.78268
3484	8.78794
3486	8.79316
3488	8.79806
3490	8.80125
3492	8.80303
3494	8.80549
3496	8.80836
3498	8.80985
3500	8.81223
3502	8.81428
3504	8.81519
3506	8.81579
3508	8.81713
3510	8.81789
3512	8.81835
3514	8.81859
3516	8.82
3518	8.8206
3520	8.82113
3522	8.82133
3524	8.82181
3526	8.82155
3528	8.82221
3530	8.82386
3532	8.82459
3534	8.82496
3536	8.82553
3538	8.82548
3540	8.82616
3542	8.82649
3544	8.82731
3546	8.82705
3548	8.82696
3550	8.8269
3552	8.82699
3554	8.82702
3556	8.82748
3558	8.82748
3560	8.82796
3562	8.82835
3564	8.8289
3566	8.82849
3568	8.8283
3570	8.82717
3572	8.82616
3574	8.82692
3576	8.82672
3578	8.8271
3580	8.82775
3582	8.8277
3584	8.8279
3586	8.82849
3588	8.8286
3590	8.82893
3592	8.82861
3594	8.82867
3596	8.82896
3598	8.82856
3600	8.82911
3602	8.82986
3604	8.83002
3606	8.82977
3608	8.82919
3610	8.82964
3612	8.83002
3614	8.82971
3616	8.82931
3618	8.82943
3620	8.82978
3622	8.82917
3624	8.83002
3626	8.82968
3628	8.82851
3630	8.82836
3632	8.82882
3634	8.83029
3636	8.83093
3638	8.83146
3640	8.83094
3642	8.83052
3644	8.83081
3646	8.83073
3648	8.82988
3650	8.82912
3652	8.82956
3654	8.829
3656	8.82961
3658	8.83098
3660	8.8318
3662	8.8321
3664	8.83183
3666	8.82836
3668	8.81281
3670	8.779
3672	8.73282
3674	8.68082
3676	8.62869
3678	8.5793
3680	8.53274
3682	8.49159
3684	8.45607
3686	8.42746
3688	8.41547
3690	8.42412
3692	8.44663
3694	8.4792
3696	8.51557
3698	8.55243
3700	8.58761
3702	8.61931
3704	8.64754
3706	8.67351
3708	8.69633
3710	8.71489
3712	8.7318
3714	8.74551
3716	8.75774
3718	8.76732
3720	8.77518
3722	8.78148
3724	8.78597
3726	8.79157
3728	8.79609
3730	8.79787
3732	8.79974
3734	8.80161
3736	8.80431
3738	8.80639
3740	8.80747
3742	8.80978
3744	8.81174
3746	8.81284
3748	8.81379
3750	8.81561
3752	8.81683
3754	8.81674
3756	8.81789
3758	8.81845
3760	8.81912
3762	8.81928
3764	8.81936
3766	8.81861
3768	8.81913
3770	8.81978
3772	8.81973
3774	8.81953
3776	8.81992
3778	8.81944
3780	8.81998
3782	8.82155
3784	8.82184
3786	8.82282
3788	8.82346
3790	8.82313
3792	8.82309
3794	8.82314
3796	8.82302
3798	8.82323
3800	8.82259
3802	8.82329
3804	8.82356
3806	8.82336
3808	8.82344
3810	8.82313
3812	8.82409
3814	8.82397
3816	8.82499
3818	8.82533
3820	8.82453
3822	8.82444
3824	8.8246
3826	8.82437
3828	8.82389
3830	8.82376
3832	8.82407
3834	8.82429
3836	8.82475
3838	8.82478
3840	8.82531
3842	8.82549
3844	8.82558
3846	8.82614
3848	8.8274
3850	8.82676
3852	8.82704
3854	8.82629
3856	8.82615
3858	8.82643
3860	8.82557
3862	8.8256
3864	8.82669
3866	8.82599
3868	8.8262
3870	8.82605
3872	8.82698
3874	8.8265
3876	8.82624
3878	8.82566
3880	8.82568
3882	8.82593
3884	8.82558
3886	8.82592
3888	8.82612
3890	8.82566
3892	8.82641
3894	8.82705
3896	8.82749
3898	8.82695
3900	8.82646
3902	8.82571
3904	8.82547
3906	8.82323
3908	8.80979
3910	8.78044
3912	8.73757
3914	8.68885
3916	8.64093
3918	8.59406
3920	8.551
3922	8.51179
3924	8.47773
3926	8.45198
3928	8.43862
3930	8.44515
3932	8.46621
3934	8.49651
3936	8.52934
3938	8.5623
3940	8.59591
3942	8.62724
3944	8.65478
3946	8.6797
3948	8.701
3950	8.71873
3952	8.73297
3954	8.74588
3956	8.75741
3958	8.76747
3960	8.77544
3962	8.7815
3964	8.78622
3966	8.78911
3968	8.79248
3970	8.79686
3972	8.79992
3974	8.8017
3976	8.80341
3978	8.8044
3980	8.80503
3982	8.8066
3984	8.80878
3986	8.80901
3988	8.81
3990	8.8118
3992	8.81266
3994	8.81252
3996	8.81335
3998	8.81346
4000	8.81478
[truncated: 2,832 more rows]

## Sheet: WT_YEFS
2	9.29844
4	9.29936
6	9.2991
8	9.29867
10	9.29776
12	9.29764
14	9.29679
16	9.29606
18	9.29514
20	9.29454
22	9.29384
24	9.29287
26	9.29329
28	9.2928
30	9.29169
32	9.29161
34	9.29176
36	9.29201
38	9.29083
40	9.29046
42	9.29068
44	9.29078
46	9.29034
48	9.29015
50	9.28937
52	9.28837
54	9.28798
56	9.28824
58	9.28799
60	9.28776
62	9.28793
64	9.28724
66	9.28668
68	9.28592
70	9.28614
72	9.28628
74	9.28659
76	9.28588
78	9.28517
80	9.28438
82	9.28474
84	9.27901
86	9.27107
88	9.26539
90	9.26273
92	9.26219
94	9.26249
96	9.26441
98	9.26658
100	9.2681
102	9.26971
104	9.27141
106	9.27313
108	9.27491
110	9.27624
112	9.27734
114	9.27815
116	9.27894
118	9.27866
120	9.2794
122	9.27876
124	9.2779
126	9.27917
128	9.27879
130	9.27849
132	9.27848
134	9.27797
136	9.27792
138	9.27775
140	9.27777
142	9.27723
144	9.27715
146	9.27626
148	9.27538
150	9.27472
152	9.27428
154	9.27435
156	9.27467
158	9.27484
160	9.27594
162	9.27628
164	9.27471
166	9.27359
168	9.27302
170	9.27364
172	9.27347
174	9.27317
176	9.27312
178	9.27291
180	9.27291
182	9.27226
184	9.27149
186	9.27244
188	9.27159
190	9.27106
192	9.27074
194	9.27053
196	9.26924
198	9.26896
200	9.26851
202	9.26924
204	9.26893
206	9.2683
208	9.26837
210	9.26825
212	9.26788
214	9.26808
216	9.26825
218	9.268
220	9.26722
222	9.267
224	9.26682
226	9.26664
228	9.26647
230	9.26657
232	9.26591
234	9.26541
236	9.26491
238	9.26538
240	9.26577
242	9.26551
244	9.26491
246	9.26398
248	9.26331
250	9.26299
252	9.26298
254	9.26229
256	9.26115
258	9.25988
260	9.25946
262	9.25957
264	9.25966
266	9.25881
268	9.25796
270	9.25719
272	9.25685
274	9.25653
276	9.25632
278	9.25634
280	9.2559
282	9.25617
284	9.25689
286	9.25693
288	9.25732
290	9.25743
292	9.25699
294	9.25693
296	9.25701
298	9.25794
300	9.25721
302	9.25604
304	9.24902
306	9.21337
308	9.13218
310	9.02008
312	8.89818
314	8.77521
316	8.65504
318	8.54702
320	8.45204
322	8.36718
324	8.30227
326	8.28025
328	8.30935
330	8.37553
332	8.46098
334	8.55227
336	8.64201
338	8.72654
340	8.80271
342	8.86937
344	8.92841
346	8.97843
348	9.01959
350	9.05421
352	9.08321
354	9.10713
356	9.12666
358	9.14233
360	9.15477
362	9.16467
364	9.17425
366	9.18231
368	9.18772
370	9.19271
372	9.19736
374	9.20122
376	9.20449
378	9.2074
380	9.21023
382	9.21262
384	9.21432
386	9.21605
388	9.21693
390	9.21836
392	9.2193
394	9.22063
396	9.22185
398	9.22278
400	9.22328
402	9.22376
404	9.22569
406	9.22646
408	9.22661
410	9.22716
412	9.2276
414	9.22781
416	9.23011
418	9.23399
420	9.23691
422	9.23872
424	9.24145
426	9.24238
428	9.24277
430	9.24321
432	9.24151
434	9.23973
436	9.23781
438	9.2361
440	9.23414
442	9.23281
444	9.23091
446	9.22969
448	9.2284
450	9.22774
452	9.22681
454	9.22518
456	9.22486
458	9.22498
460	9.22463
462	9.22449
464	9.22406
466	9.22386
468	9.22337
470	9.22415
472	9.22474
474	9.22338
476	9.22284
478	9.22226
480	9.2221
482	9.22148
484	9.22115
486	9.22052
488	9.2204
490	9.21962
492	9.21975
494	9.21925
496	9.21864
498	9.2179
500	9.21786
502	9.21804
504	9.21751
506	9.21666
508	9.21611
510	9.21518
512	9.21432
514	9.21374
516	9.2133
518	9.21439
520	9.21511
522	9.21446
524	9.21368
526	9.2131
528	9.21318
530	9.21224
532	9.21168
534	9.21172
536	9.21248
538	9.21186
540	9.21103
542	9.21154
544	9.20672
546	9.17179
548	9.09488
550	8.99046
552	8.87457
554	8.7548
556	8.63983
558	8.53663
560	8.44365
562	8.36299
564	8.30084
566	8.28077
568	8.30642
570	8.36652
572	8.44568
574	8.53255
576	8.61957
578	8.7017
580	8.77593
582	8.83996
584	8.89597
586	8.94452
588	8.98569
590	9.02106
592	9.04952
594	9.07196
596	9.09155
598	9.10766
600	9.11977
602	9.13069
604	9.13991
606	9.14804
608	9.15443
610	9.15937
612	9.1632
614	9.16667
616	9.16937
618	9.17171
620	9.17363
622	9.17635
624	9.17808
626	9.1798
628	9.1815
630	9.18368
632	9.18582
634	9.18769
636	9.18756
638	9.18845
640	9.18962
642	9.19055
644	9.19105
646	9.19095
648	9.1917
650	9.19217
652	9.1927
654	9.19372
656	9.1938
658	9.19421
660	9.19449
662	9.19444
664	9.19525
666	9.19588
668	9.19589
670	9.1951
672	9.19496
674	9.19485
676	9.19552
678	9.1945
680	9.19418
682	9.19434
684	9.19395
686	9.19332
688	9.19238
690	9.19317
692	9.19398
694	9.19336
696	9.19468
698	9.19419
700	9.19449
702	9.19452
704	9.19536
706	9.19551
708	9.19538
710	9.19531
712	9.19419
714	9.19291
716	9.19225
718	9.19229
720	9.19214
722	9.19257
724	9.1932
726	9.19277
728	9.19253
730	9.19305
732	9.19352
734	9.19344
736	9.19341
738	9.19335
740	9.19306
742	9.19313
744	9.19212
746	9.19191
748	9.19167
750	9.19198
752	9.1917
754	9.19186
756	9.19136
758	9.19208
760	9.19151
762	9.19194
764	9.19116
766	9.19025
768	9.18957
770	9.18961
772	9.19017
774	9.19084
776	9.19025
778	9.19078
780	9.19118
782	9.1908
784	9.18756
786	9.15653
788	9.08581
790	8.98789
792	8.87808
794	8.76305
796	8.65418
798	8.55707
800	8.46814
802	8.39142
804	8.33405
806	8.31392
808	8.33641
810	8.39206
812	8.46623
814	8.54798
816	8.62935
818	8.70612
820	8.77642
822	8.83891
824	8.89246
826	8.93807
828	8.97644
830	9.00854
832	9.03568
834	9.05801
836	9.07697
838	9.09226
840	9.10495
842	9.11568
844	9.12411
846	9.13028
848	9.13715
850	9.14248
852	9.14681
854	9.15029
856	9.15383
858	9.15617
860	9.15825
862	9.15926
864	9.16043
866	9.16283
868	9.16578
870	9.16656
872	9.16775
874	9.16837
876	9.16976
878	9.1699
880	9.17124
882	9.17225
884	9.17341
886	9.17482
888	9.17548
890	9.17609
892	9.17727
894	9.17691
896	9.17695
898	9.17659
900	9.17633
902	9.17664
904	9.1776
906	9.17766
908	9.17686
910	9.17678
912	9.17707
914	9.17727
916	9.17749
918	9.17723
920	9.17682
922	9.17721
924	9.17777
926	9.17783
928	9.17788
930	9.17681
932	9.17769
934	9.17783
936	9.17758
938	9.17826
940	9.17861
942	9.1778
944	9.17764
946	9.17819
948	9.17778
950	9.17712
952	9.17616
954	9.17535
956	9.17437
958	9.17326
960	9.17308
962	9.17267
964	9.17312
966	9.17336
968	9.1734
970	9.17285
972	9.17309
974	9.17342
976	9.17389
978	9.17451
980	9.17442
982	9.17479
984	9.17463
986	9.17522
988	9.17507
990	9.17585
992	9.17606
994	9.17607
996	9.17505
998	9.17465
1000	9.17453
1002	9.17476
1004	9.17562
1006	9.1757
1008	9.17582
1010	9.17539
1012	9.17469
1014	9.17477
1016	9.17513
1018	9.17463
1020	9.17401
1022	9.17408
1024	9.16948
1026	9.14032
1028	9.0751
1030	8.98512
1032	8.88301
1034	8.77668
1036	8.67642
1038	8.58604
1040	8.50442
1042	8.43411
1044	8.38
1046	8.35793
1048	8.37642
1050	8.42661
1052	8.49482
1054	8.57091
1056	8.64588
1058	8.71579
1060	8.782
1062	8.84031
1064	8.89063
1066	8.9339
1068	8.97057
1070	9.00092
1072	9.02673
1074	9.04837
1076	9.06627
1078	9.08079
1080	9.09264
1082	9.10256
1084	9.10997
1086	9.11638
1088	9.12258
1090	9.12706
1092	9.1304
1094	9.13411
1096	9.13772
1098	9.14139
1100	9.14298
1102	9.14515
1104	9.14602
1106	9.14804
1108	9.14948
1110	9.1507
1112	9.15185
1114	9.15345
1116	9.1537
1118	9.1556
1120	9.15597
1122	9.15617
1124	9.15708
1126	9.15726
1128	9.15707
1130	9.15755
1132	9.15816
1134	9.15855
1136	9.15878
1138	9.15849
1140	9.1593
1142	9.15977
1144	9.16002
1146	9.15995
1148	9.15958
1150	9.15977
1152	9.15996
1154	9.15989
1156	9.1592
1158	9.16053
1160	9.16187
1162	9.16168
1164	9.16152
1166	9.16095
1168	9.1602
1170	9.1599
1172	9.15999
1174	9.15941
1176	9.15904
1178	9.15801
1180	9.15861
1182	9.15781
1184	9.1567
1186	9.15549
1188	9.15482
1190	9.1545
1192	9.15416
1194	9.15357
1196	9.15285
1198	9.15259
1200	9.15312
1202	9.15306
1204	9.15312
1206	9.15415
1208	9.15389
1210	9.15335
1212	9.15302
1214	9.15219
1216	9.15295
1218	9.15312
1220	9.15314
1222	9.15217
1224	9.15255
1226	9.15251
1228	9.15215
1230	9.15216
1232	9.15266
1234	9.1525
1236	9.1529
1238	9.15281
1240	9.15301
1242	9.15251
1244	9.15275
1246	9.1532
1248	9.15407
1250	9.15273
1252	9.15183
1254	9.15235
1256	9.15215
1258	9.15206
1260	9.15236
1262	9.1511
1264	9.14731
1266	9.12191
1268	9.06485
1270	8.98358
1272	8.88795
1274	8.78882
1276	8.69556
1278	8.61046
1280	8.5336
1282	8.4665
1284	8.4138
1286	8.38918
1288	8.40363
1290	8.44795
1292	8.50931
1294	8.57901
1296	8.64988
1298	8.71745
1300	8.77892
1302	8.83347
1304	8.88126
1306	8.92263
1308	8.95666
1310	8.98553
1312	9.00969
1314	9.03007
1316	9.04682
1318	9.0611
1320	9.07225
1322	9.08202
1324	9.08978
1326	9.09561
1328	9.1008
1330	9.10595
1332	9.10856
1334	9.11201
1336	9.115
1338	9.11742
1340	9.11962
1342	9.12163
1344	9.12358
1346	9.12406
1348	9.12537
1350	9.12643
1352	9.12829
1354	9.12935
1356	9.1298
1358	9.13116
1360	9.1321
1362	9.13283
1364	9.13399
1366	9.13546
1368	9.13546
1370	9.13538
1372	9.13584
1374	9.13594
1376	9.13619
1378	9.13702
1380	9.13605
1382	9.13644
1384	9.13705
1386	9.13748
1388	9.1382
1390	9.13705
1392	9.13704
1394	9.1367
1396	9.13752
1398	9.13862
1400	9.13914
1402	9.13918
1404	9.13972
1406	9.14024
1408	9.14065
1410	9.1394
1412	9.13817
1414	9.13842
1416	9.13854
1418	9.13864
1420	9.13849
1422	9.13755
1424	9.13725
1426	9.13768
1428	9.13745
1430	9.13609
1432	9.13704
1434	9.13683
1436	9.13641
1438	9.13582
1440	9.13614
1442	9.13717
1444	9.13743
1446	9.13768
1448	9.13737
1450	9.13615
1452	9.13607
1454	9.13629
1456	9.13637
1458	9.13639
1460	9.1364
1462	9.13506
1464	9.13546
1466	9.13544
1468	9.13499
1470	9.13415
1472	9.13263
1474	9.13265
1476	9.13286
1478	9.13347
1480	9.13377
1482	9.13354
1484	9.13378
1486	9.13339
1488	9.13227
1490	9.13293
1492	9.13261
1494	9.13188
1496	9.1325
1498	9.13283
1500	9.13315
1502	9.13259
1504	9.12976
1506	9.1085
1508	9.05732
1510	8.98224
1512	8.89394
1514	8.80233
1516	8.71462
1518	8.6339
1520	8.56115
1522	8.50048
1524	8.45087
1526	8.4265
1528	8.43716
1530	8.47662
1532	8.53304
1534	8.59777
1536	8.66267
1538	8.72482
1540	8.78238
1542	8.83443
1544	8.87968
1546	8.91748
1548	8.94975
1550	8.9765
1552	8.99995
1554	9.01944
1556	9.03574
1558	9.04894
1560	9.0587
1562	9.06666
1564	9.07459
1566	9.08109
1568	9.0848
1570	9.08765
1572	9.09076
1574	9.09327
1576	9.09516
1578	9.09739
1580	9.09912
1582	9.10082
1584	9.10264
1586	9.10439
1588	9.1049
1590	9.10422
1592	9.10393
1594	9.10449
1596	9.10521
1598	9.10715
1600	9.10801
1602	9.10941
1604	9.11078
1606	9.11115
1608	9.11145
1610	9.11222
1612	9.11267
1614	9.1131
1616	9.11371
1618	9.11476
1620	9.11543
1622	9.1162
1624	9.11686
1626	9.11712
1628	9.117
1630	9.1167
1632	9.11718
1634	9.11722
1636	9.11626
1638	9.1154
1640	9.11594
1642	9.11511
1644	9.11506
1646	9.11552
1648	9.11491
1650	9.1156
1652	9.11654
1654	9.11717
1656	9.11743
1658	9.11825
1660	9.11793
1662	9.11815
1664	9.11853
1666	9.11795
1668	9.11769
1670	9.11795
1672	9.11802
1674	9.11791
1676	9.1179
1678	9.11616
1680	9.11546
1682	9.11442
1684	9.11441
1686	9.11448
1688	9.11396
1690	9.11394
1692	9.11373
1694	9.11504
1696	9.11547
1698	9.1147
1700	9.114
1702	9.11384
1704	9.11385
1706	9.1139
1708	9.11434
1710	9.11432
1712	9.11366
1714	9.11412
1716	9.11467
1718	9.11499
1720	9.11387
1722	9.11427
1724	9.11459
1726	9.11429
1728	9.11346
1730	9.1137
1732	9.11421
1734	9.11432
1736	9.11309
1738	9.11265
1740	9.11249
1742	9.11271
1744	9.10984
1746	9.09226
1748	9.04757
1750	8.97957
1752	8.8967
1754	8.81174
1756	8.73078
1758	8.65687
1760	8.58999
1762	8.5322
1764	8.48518
1766	8.46234
1768	8.47203
1770	8.50816
1772	8.56024
1774	8.6197
1776	8.68019
1778	8.73816
1780	8.79144
1782	8.83874
1784	8.88021
1786	8.91598
1788	8.9451
1790	8.96942
1792	8.99008
1794	9.00722
1796	9.02218
1798	9.03399
1800	9.04314
1802	9.05153
1804	9.05918
1806	9.06558
1808	9.06998
1810	9.07377
1812	9.07748
1814	9.08016
1816	9.08271
1818	9.08456
1820	9.08659
1822	9.08842
1824	9.08992
1826	9.09198
1828	9.09259
1830	9.09383
1832	9.09478
1834	9.09581
1836	9.09647
1838	9.09639
1840	9.09661
1842	9.09714
1844	9.09853
1846	9.09871
1848	9.09896
1850	9.09953
1852	9.10061
1854	9.1002
1856	9.10116
1858	9.10063
1860	9.09947
1862	9.09981
1864	9.10095
1866	9.10142
1868	9.10155
1870	9.10181
1872	9.10209
1874	9.10244
1876	9.10314
1878	9.10409
1880	9.10387
1882	9.10326
1884	9.103
1886	9.10302
1888	9.10232
1890	9.10194
1892	9.10221
1894	9.10232
1896	9.10224
1898	9.10202
1900	9.10214
1902	9.10239
1904	9.10231
1906	9.10297
1908	9.1042
1910	9.10347
1912	9.10262
1914	9.10229
1916	9.10223
1918	9.10294
1920	9.10266
1922	9.10243
1924	9.10262
1926	9.10291
1928	9.10284
1930	9.1027
1932	9.10317
1934	9.10288
1936	9.1023
1938	9.10204
1940	9.10196
1942	9.10201
1944	9.10147
1946	9.10084
1948	9.10039
1950	9.10049
1952	9.09936
1954	9.09923
1956	9.09952
1958	9.10033
1960	9.10022
1962	9.1009
1964	9.10108
1966	9.10017
1968	9.10026
1970	9.10129
1972	9.10091
1974	9.10096
1976	9.10099
1978	9.10207
1980	9.10132
1982	9.10111
1984	9.10075
1986	9.0851
1988	9.04368
1990	8.97898
1992	8.90339
1994	8.82661
1996	8.75075
1998	8.68096
2000	8.62151
2002	8.56884
2004	8.52438
2006	8.50155
2008	8.50887
2010	8.5419
2012	8.58958
2014	8.64353
2016	8.69833
2018	8.75165
2020	8.80036
2022	8.84492
2024	8.88342
2026	8.91528
2028	8.9421
2030	8.96534
2032	8.9857
2034	9.00243
2036	9.01558
2038	9.02654
2040	9.03467
2042	9.04241
2044	9.04923
2046	9.05559
2048	9.05953
2050	9.06226
2052	9.06504
2054	9.06765
2056	9.07118
2058	9.07356
2060	9.07442
2062	9.07516
2064	9.07698
2066	9.07938
2068	9.07977
2070	9.07989
2072	9.08117
2074	9.08159
2076	9.08265
2078	9.08349
2080	9.08365
2082	9.08437
2084	9.08484
2086	9.0852
2088	9.08635
2090	9.08663
2092	9.08723
2094	9.08754
2096	9.08687
2098	9.08715
2100	9.08718
2102	9.08779
2104	9.08755
2106	9.0878
2108	9.0878
2110	9.08794
2112	9.08939
2114	9.08939
2116	9.0886
2118	9.08903
2120	9.08996
2122	9.09016
2124	9.08959
2126	9.08941
2128	9.09046
2130	9.09077
2132	9.09078
2134	9.09063
2136	9.08995
2138	9.08911
2140	9.08921
2142	9.08961
2144	9.08875
2146	9.08831
2148	9.08833
2150	9.08776
2152	9.08791
2154	9.08816
2156	9.08843
2158	9.08897
2160	9.08984
2162	9.08962
2164	9.08855
2166	9.08882
2168	9.08919
2170	9.08919
2172	9.08874
2174	9.08778
2176	9.08822
2178	9.08971
2180	9.08927
2182	9.08764
2184	9.08741
2186	9.08706
2188	9.08742
2190	9.08678
2192	9.08702
2194	9.0878
2196	9.08892
2198	9.08876
2200	9.08772
2202	9.08698
2204	9.08792
2206	9.08757
2208	9.08769
2210	9.08725
2212	9.08698
2214	9.08644
2216	9.08548
2218	9.08586
2220	9.08716
2222	9.08802
2224	9.08764
2226	9.07404
2228	9.037
2230	8.97807
2232	8.90879
2234	8.83698
2236	8.76769
2238	8.70409
2240	8.64778
2242	8.59929
2244	8.55863
2246	8.53662
2248	8.54178
2250	8.57021
2252	8.61322
2254	8.66285
2256	8.71451
2258	8.7632
2260	8.80814
2262	8.8487
2264	8.88311
2266	8.91267
2268	8.93813
2270	8.96028
2272	8.97889
2274	8.99386
2276	9.0077
2278	9.01829
2280	9.02592
2282	9.0327
2284	9.03791
2286	9.04314
2288	9.04754
2290	9.05024
2292	9.05327
2294	9.05566
2296	9.05764
2298	9.05971
2300	9.0609
2302	9.06254
2304	9.06348
2306	9.06532
2308	9.06692
2310	9.06706
2312	9.06826
2314	9.06979
2316	9.07089
2318	9.0708
2320	9.07163
2322	9.0721
2324	9.07276
2326	9.07334
2328	9.07447
2330	9.07563
2332	9.07587
2334	9.07488
2336	9.07531
2338	9.07583
2340	9.07571
2342	9.07515
2344	9.07492
2346	9.07475
2348	9.07541
2350	9.07605
2352	9.07671
2354	9.07703
2356	9.07629
2358	9.0757
2360	9.07647
2362	9.07681
2364	9.07594
2366	9.07631
2368	9.07695
2370	9.07672
2372	9.07683
2374	9.07725
2376	9.07753
2378	9.07768
2380	9.07795
2382	9.07768
2384	9.07701
2386	9.07639
2388	9.07648
2390	9.07741
2392	9.07714
2394	9.07637
2396	9.07591
2398	9.07539
2400	9.07453
2402	9.07378
2404	9.07272
2406	9.07305
2408	9.07385
2410	9.07419
2412	9.0742
2414	9.07351
2416	9.07369
2418	9.07387
2420	9.07373
2422	9.07402
2424	9.07449
2426	9.07456
2428	9.0745
2430	9.07453
2432	9.0746
2434	9.07501
2436	9.0751
2438	9.07461
2440	9.07407
2442	9.07436
2444	9.07333
2446	9.07288
2448	9.07415
2450	9.07458
2452	9.07368
2454	9.07264
2456	9.07268
2458	9.07303
2460	9.07264
2462	9.07283
2464	9.07154
2466	9.0603
2468	9.02742
2470	8.97553
2472	8.91424
2474	8.85001
2476	8.78705
2478	8.72883
2480	8.67682
2482	8.63124
2484	8.59411
2486	8.57332
2488	8.57754
2490	8.60167
2492	8.63903
2494	8.68365
2496	8.7296
2498	8.77445
2500	8.81542
2502	8.85285
2504	8.88604
2506	8.91406
2508	8.93671
2510	8.95605
2512	8.97242
2514	8.98645
2516	8.99845
2518	9.00813
2520	9.01675
2522	9.02376
2524	9.02827
2526	9.03317
2528	9.03773
2530	9.04093
2532	9.04319
2534	9.04501
2536	9.04674
2538	9.04847
2540	9.05023
2542	9.05284
2544	9.05487
2546	9.05615
2548	9.05645
2550	9.05711
2552	9.05813
2554	9.05888
2556	9.06023
2558	9.06101
2560	9.06155
2562	9.0622
2564	9.06211
2566	9.06225
2568	9.06264
2570	9.06349
2572	9.06329
2574	9.06421
2576	9.06551
2578	9.06515
2580	9.06507
2582	9.06425
2584	9.06419
2586	9.0646
2588	9.06457
2590	9.06503
2592	9.06498
2594	9.06508
2596	9.06571
2598	9.06563
2600	9.06544
2602	9.06625
2604	9.06563
2606	9.06501
2608	9.06484
2610	9.0648
2612	9.06507
2614	9.06512
2616	9.06608
2618	9.06658
2620	9.06582
2622	9.06648
2624	9.06537
2626	9.0656
2628	9.06685
2630	9.06766
2632	9.0676
2634	9.06692
2636	9.06601
2638	9.06543
2640	9.06562
2642	9.06645
2644	9.06591
2646	9.06525
2648	9.06564
2650	9.06563
2652	9.06572
2654	9.06593
2656	9.06636
2658	9.06695
2660	9.06781
2662	9.06836
2664	9.06746
2666	9.06665
2668	9.06677
2670	9.06729
2672	9.06611
2674	9.06587
2676	9.06581
2678	9.06472
2680	9.06411
2682	9.06476
2684	9.06391
2686	9.06271
2688	9.0636
2690	9.06338
2692	9.06292
2694	9.06294
2696	9.06297
2698	9.06328
2700	9.06334
2702	9.06421
2704	9.0635
2706	9.05372
2708	9.02369
2710	8.97661
2712	8.91947
2714	8.85999
2716	8.80199
2718	8.74875
2720	8.70062
2722	8.65959
2724	8.62536
2726	8.60547
2728	8.6094
2730	8.6311
2732	8.66541
2734	8.70603
2736	8.74741
2738	8.7889
2740	8.82578
2742	8.85936
2744	8.88913
2746	8.91465
2748	8.93724
2750	8.95641
2752	8.97208
2754	8.98588
2756	8.99578
2758	9.00456
2760	9.0119
2762	9.01784
2764	9.02286
2766	9.02726
2768	9.03146
2770	9.03488
2772	9.03666
2774	9.03821
2776	9.04061
2778	9.04303
2780	9.04442
2782	9.04505
2784	9.0462
2786	9.04798
2788	9.04808
2790	9.04813
2792	9.04786
2794	9.0493
2796	9.05071
2798	9.05096
2800	9.05189
2802	9.05263
2804	9.0529
2806	9.05463
2808	9.05435
2810	9.05407
2812	9.05452
2814	9.055
2816	9.05523
2818	9.05601
2820	9.05578
2822	9.05502
2824	9.05364
2826	9.0536
2828	9.05323
2830	9.0522
2832	9.05243
2834	9.05342
2836	9.05336
2838	9.05409
2840	9.05559
2842	9.0565
2844	9.05781
2846	9.05806
2848	9.05879
2850	9.05904
2852	9.05813
2854	9.05747
2856	9.05704
2858	9.05704
2860	9.05679
2862	9.05666
2864	9.057
2866	9.05732
2868	9.05719
2870	9.05715
2872	9.05808
2874	9.05792
2876	9.0576
2878	9.05705
2880	9.05622
2882	9.05649
2884	9.05656
2886	9.0562
2888	9.05619
2890	9.0567
2892	9.05713
2894	9.05679
2896	9.05596
2898	9.05518
2900	9.05645
2902	9.05681
2904	9.0566
2906	9.0555
2908	9.0559
2910	9.05683
2912	9.057
2914	9.05844
2916	9.05831
2918	9.05768
2920	9.05794
2922	9.05818
2924	9.05774
2926	9.05781
2928	9.05739
2930	9.05705
2932	9.05724
2934	9.05667
2936	9.05698
2938	9.0579
2940	9.05858
2942	9.05885
2944	9.05763
2946	9.04815
2948	9.02142
2950	8.98076
2952	8.92994
2954	8.87568
2956	8.82209
2958	8.77229
2960	8.72827
2962	8.68919
2964	8.65767
2966	8.64001
2968	8.64122
2970	8.65928
2972	8.68973
2974	8.72674
2976	8.76531
2978	8.80285
2980	8.83715
2982	8.86802
2984	8.89497
2986	8.91799
2988	8.93797
2990	8.95501
2992	8.9692
2994	8.98119
2996	8.99086
2998	8.99888
3000	9.0064
3002	9.01324
3004	9.01796
3006	9.02291
3008	9.02555
3010	9.02858
3012	9.03021
3014	9.03172
3016	9.03403
3018	9.0359
3020	9.03751
3022	9.03847
3024	9.03898
3026	9.04003
3028	9.04023
3030	9.04194
3032	9.04275
3034	9.04342
3036	9.04457
3038	9.04473
3040	9.04445
3042	9.04488
3044	9.04487
3046	9.04609
3048	9.04752
3050	9.04858
3052	9.04907
3054	9.04794
3056	9.0489
3058	9.04999
3060	9.04906
3062	9.04957
3064	9.04998
3066	9.04963
3068	9.04973
3070	9.04967
3072	9.04922
3074	9.04964
3076	9.0496
3078	9.049
3080	9.04884
3082	9.04889
3084	9.04914
3086	9.04899
3088	9.04964
3090	9.05019
3092	9.04958
3094	9.0491
3096	9.04994
3098	9.05008
3100	9.05054
3102	9.05049
3104	9.05014
3106	9.05015
3108	9.05075
3110	9.04967
3112	9.04939
3114	9.05091
3116	9.05138
3118	9.05032
3120	9.04999
3122	9.04954
3124	9.05137
3126	9.05048
3128	9.04977
3130	9.05002
3132	9.04984
3134	9.05005
3136	9.04975
3138	9.0496
3140	9.04955
3142	9.05011
3144	9.05004
3146	9.04861
3148	9.0486
3150	9.04893
3152	9.04931
3154	9.04865
3156	9.04924
3158	9.04962
3160	9.05055
3162	9.0507
3164	9.05063
3166	9.0488
3168	9.04877
3170	9.04872
3172	9.0489
3174	9.04917
3176	9.04937
3178	9.04868
3180	9.04915
3182	9.04953
3184	9.04965
3186	9.04225
3188	9.01968
3190	8.98254
3192	8.93585
3194	8.88649
3196	8.83774
3198	8.792
3200	8.75208
3202	8.71699
3204	8.68795
3206	8.66997
3208	8.67078
3210	8.68717
3212	8.71492
3214	8.74843
3216	8.78342
3218	8.81653
3220	8.84802
3222	8.87659
3224	8.90198
3226	8.92409
3228	8.94344
3230	8.95927
3232	8.97244
3234	8.98326
3236	8.99213
3238	8.9993
3240	9.00571
3242	9.01076
3244	9.01471
3246	9.01812
3248	9.0214
3250	9.02406
3252	9.02619
3254	9.0279
3256	9.02964
3258	9.02946
3260	9.03062
3262	9.03163
3264	9.03266
3266	9.03345
3268	9.03415
3270	9.03515
3272	9.03546
3274	9.03689
3276	9.03781
3278	9.03805
3280	9.03932
3282	9.0397
3284	9.0398
3286	9.03988
3288	9.04047
3290	9.0403
3292	9.04107
3294	9.04031
3296	9.03891
3298	9.03947
3300	9.04106
3302	9.04189
3304	9.042
3306	9.04131
3308	9.04219
3310	9.04225
3312	9.04205
3314	9.04217
3316	9.04219
3318	9.04231
3320	9.04203
3322	9.04178
3324	9.04147
3326	9.04173
3328	9.04266
3330	9.04199
3332	9.04229
3334	9.04242
3336	9.04195
3338	9.04208
3340	9.04247
3342	9.04188
3344	9.04093
3346	9.04103
3348	9.04107
3350	9.04203
3352	9.04161
3354	9.04213
3356	9.04256
3358	9.04262
3360	9.04286
3362	9.04325
3364	9.04319
3366	9.04302
3368	9.04207
3370	9.04153
3372	9.04093
3374	9.04085
3376	9.04123
3378	9.04161
3380	9.04225
3382	9.04276
3384	9.04231
3386	9.04193
3388	9.04129
3390	9.04152
3392	9.04145
3394	9.0417
3396	9.04159
3398	9.04229
3400	9.04257
3402	9.04229
3404	9.04185
3406	9.0418
3408	9.04205
3410	9.04162
3412	9.04179
3414	9.04122
3416	9.04116
3418	9.04209
3420	9.04352
3422	9.04301
3424	9.04161
3426	9.03611
3428	9.01619
3430	8.98305
3432	8.94157
3434	8.89722
3436	8.85345
3438	8.8137
3440	8.77756
3442	8.74503
3444	8.71836
3446	8.70111
3448	8.70017
3450	8.71476
3452	8.73993
3454	8.76813
3456	8.79885
3458	8.83018
3460	8.85779
3462	8.8834
3464	8.9064
3466	8.92561
3468	8.9421
3470	8.95687
3472	8.96882
3474	8.97899
3476	8.98814
3478	8.99521
3480	9.00114
3482	9.00508
3484	9.00859
3486	9.01265
3488	9.01589
3490	9.01804
3492	9.01967
3494	9.02138
3496	9.02308
3498	9.02473
3500	9.02596
3502	9.0266
3504	9.02738
3506	9.02795
3508	9.02897
3510	9.03006
3512	9.03103
3514	9.03139
3516	9.03149
3518	9.03184
3520	9.03264
3522	9.03251
3524	9.0329
3526	9.03239
3528	9.0327
3530	9.034
3532	9.03461
3534	9.03421
3536	9.03357
3538	9.03458
3540	9.0355
3542	9.03578
3544	9.03512
3546	9.03548
3548	9.03713
3550	9.0374
3552	9.03706
3554	9.03658
3556	9.03681
3558	9.03757
3560	9.03682
3562	9.03632
3564	9.0364
3566	9.03621
3568	9.03615
3570	9.03587
3572	9.03633
3574	9.03628
3576	9.03625
3578	9.03625
3580	9.03703
3582	9.03654
3584	9.0358
3586	9.03565
3588	9.03534
3590	9.03475
3592	9.0345
3594	9.03482
3596	9.03557
3598	9.03555
3600	9.03534
3602	9.03525
3604	9.03515
3606	9.03522
3608	9.03494
3610	9.03377
3612	9.03458
3614	9.0354
3616	9.03612
3618	9.03681
3620	9.0364
3622	9.03663
3624	9.03696
3626	9.03631
3628	9.03606
3630	9.03569
3632	9.03553
3634	9.03556
3636	9.03495
3638	9.03547
3640	9.03521
3642	9.03518
3644	9.03486
3646	9.03526
3648	9.03571
3650	9.03524
3652	9.03575
3654	9.03589
3656	9.03531
3658	9.03585
3660	9.03602
3662	9.03592
3664	9.0368
3666	9.03119
3668	9.01289
3670	8.98291
3672	8.94508
3674	8.90584
3676	8.867
3678	8.83049
3680	8.79792
3682	8.76834
3684	8.74438
3686	8.73058
3688	8.73055
3690	8.74344
3692	8.76506
3694	8.79251
3696	8.82131
3698	8.84957
3700	8.87547
3702	8.89769
3704	8.91762
3706	8.93491
3708	8.95029
3710	8.96358
3712	8.97373
3714	8.98194
3716	8.98866
3718	8.9944
3720	8.99893
3722	9.00206
3724	9.00517
3726	9.00884
3728	9.01169
3730	9.01496
3732	9.01681
3734	9.01863
3736	9.0206
3738	9.02079
3740	9.02036
3742	9.02067
3744	9.02228
3746	9.02394
3748	9.02536
3750	9.02597
3752	9.02617
3754	9.02573
3756	9.0251
3758	9.02589
3760	9.02645
3762	9.02694
3764	9.02695
3766	9.02579
3768	9.0263
3770	9.02667
3772	9.02648
3774	9.02703
3776	9.02862
3778	9.02837
3780	9.02866
3782	9.02936
3784	9.03025
3786	9.0302
3788	9.02976
3790	9.02967
3792	9.02936
3794	9.02805
3796	9.02754
3798	9.02739
3800	9.02819
3802	9.02935
3804	9.0301
3806	9.02965
3808	9.02976
3810	9.03098
3812	9.03046
3814	9.02995
3816	9.03011
3818	9.02983
3820	9.02987
3822	9.03073
3824	9.03152
3826	9.02999
3828	9.03044
3830	9.03109
3832	9.03147
3834	9.03147
3836	9.0313
3838	9.0319
3840	9.03185
3842	9.03077
3844	9.03061
3846	9.03041
3848	9.03033
3850	9.03009
3852	9.03036
3854	9.02972
3856	9.02963
3858	9.02946
3860	9.03022
3862	9.03078
3864	9.03094
3866	9.0301
3868	9.03109
3870	9.03061
3872	9.0302
3874	9.02902
3876	9.02887
3878	9.02926
3880	9.03032
3882	9.02978
3884	9.03031
3886	9.02962
3888	9.02992
3890	9.0293
3892	9.02811
3894	9.02768
3896	9.02757
3898	9.02797
3900	9.02898
3902	9.0294
3904	9.02843
3906	9.02385
3908	9.00878
3910	8.98242
3912	8.94875
3914	8.91373
3916	8.87862
3918	8.84432
3920	8.8141
3922	8.78709
3924	8.7659
3926	8.75315
3928	8.75216
3930	8.76412
3932	8.78424
3934	8.80803
3936	8.83412
3938	8.85876
3940	8.88152
3942	8.90302
3944	8.9216
3946	8.93706
3948	8.95039
3950	8.96129
3952	8.97102
3954	8.97969
3956	8.98571
3958	8.99056
3960	8.99551
3962	9.00054
3964	9.00442
3966	9.00569
3968	9.00734
3970	9.00931
3972	9.01017
3974	9.01152
3976	9.01304
3978	9.01469
3980	9.01531
3982	9.01676
3984	9.01804
3986	9.01927
3988	9.01943
3990	9.0183
3992	9.01782
3994	9.01837
3996	9.01842
3998	9.01956
4000	9.02074
[truncated: 2,832 more rows]

## Sheet: WT_WEFS
2	9.20909
4	9.20813
6	9.20784
8	9.2085
10	9.2086
12	9.20851
14	9.20756
16	9.20592
18	9.20544
20	9.20541
22	9.20359
24	9.20325
26	9.20302
28	9.20339
30	9.2033
32	9.20378
34	9.20462
36	9.20497
38	9.20465
40	9.20496
42	9.20444
44	9.20397
46	9.20401
48	9.20345
50	9.2029
52	9.20275
54	9.20351
56	9.20358
58	9.20299
60	9.20248
62	9.20185
64	9.20106
66	9.20088
68	9.20059
70	9.20003
72	9.19947
74	9.1988
76	9.19846
78	9.19973
80	9.1994
82	9.19829
84	9.19301
86	9.18191
88	9.17268
90	9.16796
92	9.16765
94	9.16748
96	9.16958
98	9.17319
100	9.17622
102	9.17827
104	9.18042
106	9.18244
108	9.18456
110	9.18568
112	9.18585
114	9.18657
116	9.18717
118	9.1878
120	9.18781
122	9.18787
124	9.18905
126	9.18909
128	9.1889
130	9.18864
132	9.18842
134	9.18841
136	9.18821
138	9.18721
140	9.1869
142	9.18741
144	9.18744
146	9.1868
148	9.18684
150	9.1868
152	9.18642
154	9.18603
156	9.18568
158	9.18695
160	9.18814
162	9.1877
164	9.18737
166	9.18646
168	9.1867
170	9.18658
172	9.18517
174	9.18425
176	9.1845
178	9.18581
180	9.18632
182	9.18481
184	9.18488
186	9.18425
188	9.18394
190	9.18366
192	9.18347
194	9.1833
196	9.18325
198	9.18322
200	9.1836
202	9.18356
204	9.18237
206	9.1817
208	9.18145
210	9.18073
212	9.18102
214	9.18121
216	9.18101
218	9.18159
220	9.18155
222	9.18041
224	9.18058
226	9.18031
228	9.17922
230	9.17933
232	9.17918
234	9.17921
236	9.17955
238	9.17921
240	9.17896
242	9.17886
244	9.17954
246	9.17959
248	9.17891
250	9.17793
252	9.17746
254	9.17824
256	9.17889
258	9.17786
260	9.17625
262	9.17603
264	9.1762
266	9.17504
268	9.17307
270	9.17289
272	9.17377
274	9.17368
276	9.17391
278	9.17463
280	9.17527
282	9.17402
284	9.17314
286	9.17192
288	9.1721
290	9.17234
292	9.17166
294	9.17099
296	9.17073
298	9.17103
300	9.17184
302	9.17142
304	9.16806
306	9.13932
308	9.06845
310	8.96865
312	8.85891
314	8.74656
316	8.63977
318	8.54184
320	8.45419
322	8.37622
324	8.31441
326	8.29119
328	8.31351
330	8.37073
332	8.44626
334	8.53022
336	8.61392
338	8.69098
340	8.76195
342	8.82539
344	8.88062
346	8.92718
348	8.96564
350	8.9985
352	9.02489
354	9.04684
356	9.06435
358	9.07854
360	9.09024
362	9.09944
364	9.10648
366	9.1118
368	9.11577
370	9.11956
372	9.12359
374	9.12655
376	9.12889
378	9.13088
380	9.13196
382	9.13271
384	9.13402
386	9.13406
388	9.13471
390	9.13604
392	9.13724
394	9.13823
396	9.13911
398	9.13963
400	9.13974
402	9.1407
404	9.14132
406	9.14184
408	9.14226
410	9.14242
412	9.14306
414	9.14367
416	9.14301
418	9.14273
420	9.14321
422	9.14378
424	9.14346
426	9.14406
428	9.14376
430	9.14328
432	9.14242
434	9.14213
436	9.14159
438	9.14123
440	9.14193
442	9.14198
444	9.14224
446	9.14253
448	9.14235
450	9.14236
452	9.1423
454	9.14203
456	9.14126
458	9.13994
460	9.1395
462	9.13918
464	9.1386
466	9.1384
468	9.1387
470	9.13798
472	9.13778
474	9.13761
476	9.13679
478	9.13582
480	9.13515
482	9.13572
484	9.13657
486	9.13713
488	9.13716
490	9.13773
492	9.13748
494	9.13652
496	9.13634
498	9.13621
500	9.13565
502	9.13513
504	9.13509
506	9.13531
508	9.13415
510	9.13315
512	9.13283
514	9.13294
516	9.13419
518	9.13373
520	9.13351
522	9.1329
524	9.132
526	9.13192
528	9.13188
530	9.13215
532	9.13207
534	9.13145
536	9.13189
538	9.13226
540	9.13201
542	9.13102
544	9.12682
546	9.09945
548	9.03264
550	8.93818
552	8.83151
554	8.72193
556	8.61588
558	8.51968
560	8.433
562	8.35629
564	8.29817
566	8.27463
568	8.29429
570	8.3494
572	8.42365
574	8.50459
576	8.58581
578	8.66252
580	8.73243
582	8.79559
584	8.84929
586	8.89481
588	8.9327
590	8.9647
592	8.99055
594	9.01186
596	9.03036
598	9.04488
600	9.05614
602	9.06518
604	9.07216
606	9.07831
608	9.08237
610	9.08588
612	9.08904
614	9.09147
616	9.09348
618	9.09561
620	9.09776
622	9.09945
624	9.09964
626	9.10133
628	9.10275
630	9.10349
632	9.10336
634	9.10412
636	9.10541
638	9.10633
640	9.10682
642	9.1075
644	9.10804
646	9.10902
648	9.10922
650	9.11045
652	9.1116
654	9.11178
656	9.11123
658	9.11111
660	9.11152
662	9.11209
664	9.11269
666	9.11313
668	9.11246
670	9.11241
672	9.11278
674	9.11312
676	9.11346
678	9.11314
680	9.11378
682	9.11209
684	9.11123
686	9.11038
688	9.11058
690	9.11154
692	9.11238
694	9.11241
696	9.1122
698	9.11231
700	9.11208
702	9.11192
704	9.11148
706	9.11086
708	9.11072
710	9.11068
712	9.11004
714	9.1093
716	9.10935
718	9.10953
720	9.10929
722	9.10907
724	9.10826
726	9.10801
728	9.10799
730	9.10802
732	9.10824
734	9.10763
736	9.10811
738	9.10893
740	9.10856
742	9.10754
744	9.10808
746	9.10776
748	9.10702
750	9.10695
752	9.10622
754	9.10622
756	9.10617
758	9.10525
760	9.10479
762	9.10472
764	9.10598
766	9.10661
768	9.10611
770	9.10563
772	9.10595
774	9.10602
776	9.10616
778	9.10551
780	9.1053
782	9.10584
784	9.10322
786	9.07867
788	9.01642
790	8.92729
792	8.82463
794	8.71702
796	8.6152
798	8.52412
800	8.44132
802	8.36858
804	8.31236
806	8.28941
808	8.30775
810	8.35821
812	8.42787
814	8.50503
816	8.5823
818	8.65511
820	8.72124
822	8.78018
824	8.83198
826	8.87545
828	8.91243
830	8.94306
832	8.96859
834	8.9895
836	9.00638
838	9.02028
840	9.03182
842	9.04034
844	9.04748
846	9.0534
848	9.05864
850	9.06283
852	9.06518
854	9.06832
856	9.06993
858	9.07267
860	9.07486
862	9.07559
864	9.07718
866	9.07888
868	9.07999
870	9.08156
872	9.08237
874	9.08343
876	9.0842
878	9.08427
880	9.08405
882	9.08406
884	9.0849
886	9.08571
888	9.08546
890	9.08639
892	9.08754
894	9.08713
896	9.08783
898	9.08869
900	9.08819
902	9.08884
904	9.08896
906	9.08912
908	9.08987
910	9.0901
912	9.08914
914	9.08932
916	9.08958
918	9.09011
920	9.09017
922	9.09023
924	9.08977
926	9.09
928	9.08981
930	9.09005
932	9.09098
934	9.09082
936	9.09176
938	9.09158
940	9.09054
942	9.08964
944	9.08845
946	9.08815
948	9.08829
950	9.08869
952	9.08859
954	9.08881
956	9.0886
958	9.08817
960	9.08788
962	9.08817
964	9.08826
966	9.08884
968	9.08923
970	9.08828
972	9.08904
974	9.08865
976	9.08784
978	9.08686
980	9.08606
982	9.08654
984	9.08598
986	9.08521
988	9.08611
990	9.08572
992	9.08643
994	9.08655
996	9.08665
998	9.08672
1000	9.08644
1002	9.08582
1004	9.08566
1006	9.08543
1008	9.0855
1010	9.08451
1012	9.08393
1014	9.08374
1016	9.08342
1018	9.084
1020	9.08448
1022	9.08491
1024	9.08145
1026	9.05788
1028	8.99998
1030	8.91701
1032	8.82076
1034	8.72074
1036	8.62612
1038	8.53932
1040	8.46179
1042	8.39554
1044	8.3424
1046	8.31875
1048	8.33474
1050	8.38156
1052	8.44605
1054	8.51833
1056	8.59009
1058	8.65913
1060	8.72171
1062	8.77778
1064	8.82672
1066	8.86824
1068	8.90335
1070	8.93235
1072	8.95701
1074	8.97725
1076	8.99355
1078	9.00671
1080	9.01742
1082	9.0254
1084	9.03102
1086	9.03621
1088	9.04189
1090	9.04635
1092	9.04948
1094	9.05122
1096	9.05437
1098	9.05586
1100	9.05755
1102	9.05872
1104	9.05981
1106	9.06056
1108	9.06087
1110	9.06186
1112	9.06399
1114	9.06559
1116	9.06811
1118	9.06965
1120	9.06938
1122	9.06987
1124	9.07016
1126	9.07049
1128	9.07105
1130	9.07136
1132	9.07089
1134	9.07021
1136	9.07056
1138	9.0712
1140	9.07215
1142	9.07183
1144	9.07172
1146	9.07293
1148	9.07324
1150	9.07453
1152	9.07477
1154	9.07537
1156	9.07416
1158	9.07385
1160	9.07205
1162	9.07141
1164	9.07216
1166	9.07287
1168	9.07354
1170	9.07259
1172	9.07356
1174	9.0737
1176	9.07267
1178	9.07293
1180	9.07338
1182	9.07329
1184	9.07363
1186	9.07357
1188	9.07339
1190	9.07211
1192	9.07208
1194	9.07264
1196	9.07251
1198	9.07172
1200	9.07085
1202	9.07133
1204	9.07162
1206	9.0723
1208	9.07255
1210	9.07265
1212	9.07176
1214	9.07226
1216	9.07238
1218	9.07153
1220	9.07161
1222	9.07137
1224	9.07123
1226	9.07112
1228	9.07083
1230	9.07066
1232	9.0706
1234	9.0706
1236	9.07079
1238	9.07065
1240	9.07059
1242	9.07073
1244	9.07044
1246	9.07076
1248	9.07105
1250	9.07104
1252	9.0713
1254	9.07054
1256	9.06904
1258	9.06901
1260	9.0692
1262	9.06925
1264	9.06689
1266	9.04669
1268	8.99405
1270	8.91752
1272	8.82758
1274	8.73413
1276	8.64575
1278	8.56357
1280	8.4907
1282	8.42701
1284	8.37559
1286	8.35098
1288	8.36224
1290	8.40357
1292	8.46424
1294	8.53168
1296	8.59993
1298	8.66478
1300	8.72585
1302	8.77915
1304	8.82561
1306	8.86444
1308	8.8978
1310	8.92605
1312	8.94924
1314	8.96817
1316	8.98389
1318	8.99552
1320	9.00463
1322	9.01314
1324	9.01921
1326	9.02479
1328	9.02995
1330	9.03345
1332	9.03573
1334	9.03898
1336	9.04062
1338	9.04125
1340	9.04273
1342	9.04399
1344	9.04611
1346	9.0469
1348	9.04853
1350	9.0501
1352	9.05165
1354	9.05164
1356	9.0525
1358	9.05327
1360	9.05389
1362	9.05485
1364	9.05528
1366	9.05589
1368	9.05674
1370	9.05682
1372	9.05681
1374	9.05782
1376	9.05791
1378	9.05834
1380	9.05875
1382	9.0587
1384	9.05963
1386	9.05964
1388	9.05902
1390	9.05986
1392	9.05958
1394	9.05911
1396	9.05942
1398	9.05903
1400	9.05899
1402	9.05914
1404	9.05889
1406	9.0586
1408	9.05901
1410	9.05875
1412	9.05828
1414	9.05809
1416	9.05839
1418	9.0587
1420	9.05908
1422	9.06006
1424	9.0606
1426	9.05896
1428	9.05868
1430	9.05935
1432	9.05826
1434	9.05779
1436	9.05784
1438	9.05889
1440	9.0593
1442	9.05898
1444	9.05902
1446	9.05936
1448	9.05902
1450	9.0595
1452	9.05919
1454	9.05914
1456	9.05972
1458	9.05925
1460	9.05909
1462	9.0587
1464	9.05881
1466	9.05925
1468	9.05914
1470	9.05936
1472	9.05902
1474	9.05712
1476	9.05749
1478	9.05748
1480	9.05726
1482	9.05729
1484	9.05724
1486	9.05715
1488	9.05816
1490	9.05846
1492	9.05829
1494	9.05822
1496	9.05813
1498	9.05808
1500	9.05765
1502	9.05771
1504	9.05565
1506	9.03922
1508	8.99246
1510	8.92112
1512	8.83575
1514	8.74795
1516	8.6639
1518	8.58577
1520	8.51638
1522	8.45751
1524	8.40798
1526	8.3809
1528	8.38995
1530	8.42912
1532	8.48454
1534	8.54689
1536	8.61101
1538	8.6718
1540	8.72803
1542	8.77815
1544	8.82254
1546	8.85968
1548	8.89104
1550	8.91786
1552	8.94021
1554	8.95875
1556	8.97388
1558	8.9858
1560	8.99518
1562	9.00238
1564	9.00921
1566	9.0143
1568	9.01824
1570	9.02229
1572	9.02512
1574	9.02734
1576	9.02968
1578	9.03132
1580	9.03391
1582	9.03555
1584	9.03622
1586	9.03708
1588	9.03863
1590	9.03931
1592	9.04071
1594	9.04198
1596	9.042
1598	9.04253
1600	9.04285
1602	9.04395
1604	9.04538
1606	9.04592
1608	9.04539
1610	9.04524
1612	9.04505
1614	9.04613
1616	9.04717
1618	9.04678
1620	9.04699
1622	9.04747
1624	9.04786
1626	9.04812
1628	9.04794
1630	9.04897
1632	9.04944
1634	9.05006
1636	9.04947
1638	9.04811
1640	9.04719
1642	9.04669
1644	9.04687
1646	9.04711
1648	9.04796
1650	9.04758
1652	9.04702
1654	9.04714
1656	9.0475
1658	9.04768
1660	9.0488
1662	9.04941
1664	9.04972
1666	9.04892
1668	9.04895
1670	9.049
1672	9.04867
1674	9.0486
1676	9.0485
1678	9.0483
1680	9.04939
1682	9.05021
1684	9.049
1686	9.04871
1688	9.04959
1690	9.04897
1692	9.04856
1694	9.04829
1696	9.04777
1698	9.04774
1700	9.04816
1702	9.04765
1704	9.04736
1706	9.0474
1708	9.04765
1710	9.0477
1712	9.04778
1714	9.04762
1716	9.04802
1718	9.04826
1720	9.047
1722	9.04501
1724	9.04458
1726	9.0441
1728	9.0445
1730	9.04474
1732	9.04475
1734	9.04528
1736	9.04643
1738	9.04659
1740	9.04754
1742	9.04834
1744	9.04611
1746	9.03279
1748	8.99292
1750	8.92862
1752	8.84943
1754	8.76626
1756	8.68697
1758	8.61286
1760	8.54675
1762	8.4903
1764	8.44259
1766	8.41583
1768	8.42151
1770	8.4551
1772	8.50493
1774	8.56445
1776	8.6244
1778	8.68143
1780	8.7333
1782	8.78023
1784	8.8225
1786	8.85777
1788	8.88729
1790	8.91221
1792	8.93369
1794	8.95145
1796	8.96635
1798	8.97791
1800	8.98739
1802	8.99447
1804	9.00052
1806	9.00609
1808	9.01011
1810	9.01378
1812	9.01691
1814	9.01816
1816	9.01907
1818	9.02174
1820	9.024
1822	9.02475
1824	9.02582
1826	9.02654
1828	9.02745
1830	9.02852
1832	9.03021
1834	9.03132
1836	9.0316
1838	9.0313
1840	9.03099
1842	9.03034
1844	9.0308
1846	9.03189
1848	9.03374
1850	9.0361
1852	9.03722
1854	9.03764
1856	9.03752
1858	9.03878
1860	9.03972
1862	9.03968
1864	9.03915
1866	9.03862
1868	9.03814
1870	9.03861
1872	9.03831
1874	9.03864
1876	9.03894
1878	9.03924
1880	9.03869
1882	9.03871
1884	9.03899
1886	9.03952
1888	9.03965
1890	9.03918
1892	9.03861
1894	9.03859
1896	9.03774
1898	9.03772
1900	9.03824
1902	9.03952
1904	9.03889
1906	9.03729
1908	9.03832
1910	9.0394
1912	9.03928
1914	9.04005
1916	9.03966
1918	9.03928
1920	9.03855
1922	9.03835
1924	9.03777
1926	9.03761
1928	9.03843
1930	9.03963
1932	9.03977
1934	9.03858
1936	9.03846
1938	9.03832
1940	9.03872
1942	9.03919
1944	9.04015
1946	9.0395
1948	9.03985
1950	9.0394
1952	9.03888
1954	9.03944
1956	9.0394
1958	9.03901
1960	9.03843
1962	9.03709
1964	9.03588
1966	9.03547
1968	9.03499
1970	9.03503
1972	9.03641
1974	9.03741
1976	9.03798
1978	9.0379
1980	9.03786
1982	9.03828
1984	9.03681
1986	9.02478
1988	8.98842
1990	8.92782
1992	8.85473
1994	8.77838
1996	8.70445
1998	8.63432
2000	8.5733
2002	8.52009
2004	8.47569
2006	8.45047
2008	8.4553
2010	8.48702
2012	8.53497
2014	8.58964
2016	8.64519
2018	8.69846
2020	8.74719
2022	8.79081
2024	8.83014
2026	8.86244
2028	8.89087
2030	8.91423
2032	8.93359
2034	8.94966
2036	8.96259
2038	8.97323
2040	8.98189
2042	8.98897
2044	8.99539
2046	8.99917
2048	9.00306
2050	9.00555
2052	9.0077
2054	9.01001
2056	9.01151
2058	9.0127
2060	9.01422
2062	9.01596
2064	9.01791
2066	9.02002
2068	9.0217
2070	9.02236
2072	9.02339
2074	9.02508
2076	9.02598
2078	9.02528
2080	9.02474
2082	9.02517
2084	9.02478
2086	9.02566
2088	9.02663
2090	9.02742
2092	9.02787
2094	9.02809
2096	9.02963
2098	9.03046
2100	9.03061
2102	9.03077
2104	9.03079
2106	9.03048
2108	9.02986
2110	9.03036
2112	9.03091
2114	9.03174
2116	9.03219
2118	9.0324
2120	9.03089
2122	9.02921
2124	9.02934
2126	9.03025
2128	9.03047
2130	9.0306
2132	9.03179
2134	9.032
2136	9.03142
2138	9.03189
2140	9.03289
2142	9.03297
2144	9.0324
2146	9.03248
2148	9.03238
2150	9.03283
2152	9.03303
2154	9.03283
2156	9.03181
2158	9.03152
2160	9.03129
2162	9.03155
2164	9.03084
2166	9.02987
2168	9.03069
2170	9.03097
2172	9.03116
2174	9.03032
2176	9.0303
2178	9.03022
2180	9.03053
2182	9.03091
2184	9.03065
2186	9.03006
2188	9.03027
2190	9.02958
2192	9.02962
2194	9.0296
2196	9.02975
2198	9.03037
2200	9.03006
2202	9.02909
2204	9.02956
2206	9.0293
2208	9.03001
2210	9.03001
2212	9.02936
2214	9.0294
2216	9.02923
2218	9.0298
2220	9.0294
2222	9.02985
2224	9.02859
2226	9.01826
2228	8.98373
2230	8.92817
2232	8.86104
2234	8.78991
2236	8.72095
2238	8.65735
2240	8.60061
2242	8.55098
2244	8.50929
2246	8.48547
2248	8.48992
2250	8.51723
2252	8.56003
2254	8.6103
2256	8.66143
2258	8.71145
2260	8.75735
2262	8.79851
2264	8.83473
2266	8.86551
2268	8.8911
2270	8.91295
2272	8.93101
2274	8.9468
2276	8.95926
2278	8.96975
2280	8.97805
2282	8.98475
2284	8.98935
2286	8.99374
2288	8.99825
2290	9.00095
2292	9.0023
2294	9.00455
2296	9.00672
2298	9.00818
2300	9.00987
2302	9.01114
2304	9.01323
2306	9.01466
2308	9.01596
2310	9.01729
2312	9.01724
2314	9.01703
2316	9.01665
2318	9.01743
2320	9.01804
2322	9.01838
2324	9.01895
2326	9.01915
2328	9.02004
2330	9.02083
2332	9.02122
2334	9.02181
2336	9.02107
2338	9.02044
2340	9.02132
2342	9.02101
2344	9.02147
2346	9.02285
2348	9.02269
2350	9.02313
2352	9.02318
2354	9.02425
2356	9.02474
2358	9.02555
2360	9.02585
2362	9.02598
2364	9.02573
2366	9.02465
2368	9.0245
2370	9.02362
2372	9.0238
2374	9.02372
2376	9.02456
2378	9.02456
2380	9.02481
2382	9.02575
2384	9.02578
2386	9.02496
2388	9.02526
2390	9.02549
2392	9.02501
2394	9.02478
2396	9.02215
2398	9.01949
2400	9.01901
2402	9.01978
2404	9.02141
2406	9.02234
2408	9.0227
2410	9.02238
2412	9.02228
2414	9.02161
2416	9.02168
2418	9.02237
2420	9.02322
2422	9.0229
2424	9.02289
2426	9.02362
2428	9.02545
2430	9.02547
2432	9.02479
2434	9.02459
2436	9.02372
2438	9.02348
2440	9.02366
2442	9.0243
2444	9.02434
2446	9.02465
2448	9.02496
2450	9.02449
2452	9.02428
2454	9.02467
2456	9.02428
2458	9.02388
2460	9.02299
2462	9.02274
2464	9.02204
2466	9.01312
2468	8.98269
2470	8.93134
2472	8.87006
2474	8.80549
2476	8.74187
2478	8.68251
2480	8.63032
2482	8.58442
2484	8.54456
2486	8.51944
2488	8.52016
2490	8.54339
2492	8.58207
2494	8.62704
2496	8.67485
2498	8.72148
2500	8.76486
2502	8.80433
2504	8.8377
2506	8.86626
2508	8.89144
2510	8.91252
2512	8.92948
2514	8.94438
2516	8.95634
2518	8.96572
2520	8.97291
2522	8.97809
2524	8.98309
2526	8.98751
2528	8.99121
2530	8.9932
2532	8.99478
2534	8.99704
2536	8.9983
2538	9.00013
2540	9.00254
2542	9.00434
2544	9.00607
2546	9.00831
2548	9.00949
2550	9.01028
2552	9.01069
2554	9.01176
2556	9.01176
2558	9.01246
2560	9.01259
2562	9.01419
2564	9.01528
2566	9.01579
2568	9.01681
2570	9.01774
2572	9.01767
2574	9.01659
2576	9.0165
2578	9.01621
2580	9.01561
2582	9.01541
2584	9.01468
2586	9.01332
2588	9.0127
2590	9.01244
2592	9.01149
2594	9.01156
2596	9.01055
2598	9.0103
2600	9.0111
2602	9.011
2604	9.01253
2606	9.01509
2608	9.0176
2610	9.01844
2612	9.01879
2614	9.01896
2616	9.01748
2618	9.01761
2620	9.01738
2622	9.01662
2624	9.01627
2626	9.01731
2628	9.01872
2630	9.01806
2632	9.01805
2634	9.01876
2636	9.02012
2638	9.02094
2640	9.02055
2642	9.01974
2644	9.02029
2646	9.01936
2648	9.01816
2650	9.0166
2652	9.01605
2654	9.01612
2656	9.01551
2658	9.01395
2660	9.01403
2662	9.01456
2664	9.01483
2666	9.01496
2668	9.0145
2670	9.01295
2672	9.01189
2674	9.01148
2676	9.01081
2678	9.01082
2680	9.01359
2682	9.0156
2684	9.01811
2686	9.01961
2688	9.01835
2690	9.01906
2692	9.01839
2694	9.01459
2696	9.01154
2698	9.00998
2700	9.00954
2702	9.00938
2704	9.01072
2706	9.00485
2708	8.97936
2710	8.93545
2712	8.87904
2714	8.81785
2716	8.75871
2718	8.70536
2720	8.65783
2722	8.61494
2724	8.57996
2726	8.55811
2728	8.55813
2730	8.57876
2732	8.61398
2734	8.65586
2736	8.69847
2738	8.73999
2740	8.77791
2742	8.81146
2744	8.84118
2746	8.86849
2748	8.89183
2750	8.91077
2752	8.92633
2754	8.94079
2756	8.95247
2758	8.96082
2760	8.96727
2762	8.97335
2764	8.97819
2766	8.98285
2768	8.98578
2770	8.98823
2772	8.99156
2774	8.99425
2776	8.99673
2778	8.9994
2780	9.00268
2782	9.0045
2784	9.00586
2786	9.00727
2788	9.00752
2790	9.00733
2792	9.00671
2794	9.00756
2796	9.00771
2798	9.00657
2800	9.00685
2802	9.00832
2804	9.01002
2806	9.0115
2808	9.013
2810	9.01295
2812	9.01265
2814	9.01157
2816	9.00885
2818	9.00617
2820	9.00399
2822	9.00225
2824	9.00168
2826	9.00169
2828	9.00156
2830	9.00206
2832	9.0039
2834	9.00621
2836	9.00982
2838	9.01077
2840	9.00863
2842	9.00658
2844	9.0043
2846	9.0005
2848	8.99876
2850	8.99988
2852	8.9995
2854	9.00005
2856	9.0027
2858	9.00485
2860	9.00699
2862	9.0089
2864	9.01016
2866	9.01183
2868	9.01262
2870	9.01138
2872	9.01192
2874	9.01316
2876	9.01298
2878	9.01235
2880	9.0099
2882	9.00722
2884	9.00476
2886	9.00381
2888	9.00375
2890	9.00473
2892	9.00726
2894	9.0098
2896	9.01211
2898	9.01317
2900	9.01237
2902	9.01062
2904	9.0072
2906	9.00461
2908	9.003
2910	9.00242
2912	9.0035
2914	9.00437
2916	9.00406
2918	9.00544
2920	9.00496
2922	9.00285
2924	8.99747
2926	8.99357
2928	8.99058
2930	8.98995
2932	8.99349
2934	8.99949
2936	9.0041
2938	9.00852
2940	9.01156
2942	9.0126
2944	9.0136
2946	9.00818
2948	8.98543
2950	8.94668
2952	8.89728
2954	8.84265
2956	8.78823
2958	8.73546
2960	8.68754
2962	8.6465
2964	8.61126
2966	8.58929
2968	8.5877
2970	8.6034
2972	8.63292
2974	8.6703
2976	8.71008
2978	8.74881
2980	8.78607
2982	8.8194
2984	8.84809
2986	8.87237
2988	8.89267
2990	8.90963
2992	8.92338
2994	8.934
2996	8.94274
2998	8.94909
3000	8.9543
3002	8.96104
3004	8.96891
3006	8.9768
3008	8.98388
3010	8.98918
3012	8.99242
3014	8.99594
3016	8.99794
3018	8.99739
3020	8.99769
3022	8.99909
3024	8.99959
3026	8.99932
3028	8.9992
3030	9.0014
3032	9.00067
3034	8.99897
3036	8.9966
3038	8.99342
3040	8.98847
3042	8.98364
3044	8.97864
3046	8.97459
3048	8.97215
3050	8.97296
3052	8.97502
3054	8.97796
3056	8.98127
3058	8.98137
3060	8.98067
3062	8.98184
3064	8.98317
3066	8.98576
3068	8.99128
3070	8.9998
3072	9.00631
3074	9.01056
3076	9.01486
3078	9.01801
3080	9.01886
3082	9.01803
3084	9.01707
3086	9.01618
3088	9.01537
3090	9.01555
3092	9.01615
3094	9.0164
3096	9.01605
3098	9.01436
3100	9.01309
3102	9.01306
3104	9.01277
3106	9.01096
3108	9.00912
3110	9.00859
3112	9.00859
3114	9.00785
3116	9.00624
3118	9.00427
3120	9.00243
3122	9.00025
3124	8.99852
3126	8.99848
3128	9.00012
3130	9.00149
3132	9.00294
3134	9.00255
3136	9.00223
3138	9.00183
3140	9.00277
3142	9.00398
3144	9.00402
3146	9.00339
3148	9.00293
3150	9.00205
3152	9.00241
3154	9.00318
3156	9.00445
3158	9.00649
3160	9.00882
3162	9.01075
3164	9.0111
3166	9.01064
3168	9.01074
3170	9.0106
3172	9.01002
3174	9.0072
3176	9.00441
3178	9.00146
3180	9.00032
3182	8.99959
3184	8.99845
3186	8.99416
3188	8.97435
3190	8.93667
3192	8.8898
3194	8.83865
3196	8.78698
3198	8.73893
3200	8.69721
3202	8.65968
3204	8.62877
3206	8.60763
3208	8.60469
3210	8.61978
3212	8.6466
3214	8.68052
3216	8.71794
3218	8.75524
3220	8.78909
3222	8.82001
3224	8.84814
3226	8.87283
3228	8.89423
3230	8.91438
3232	8.93044
3234	8.94342
3236	8.9539
3238	8.96153
3240	8.96607
3242	8.96985
3244	8.97534
3246	8.98029
3248	8.98303
3250	8.98519
3252	8.98765
3254	8.98927
3256	8.98917
3258	8.98661
3260	8.98459
3262	8.98373
3264	8.98189
3266	8.97936
3268	8.97937
3270	8.98013
3272	8.98259
3274	8.98583
3276	8.98826
3278	8.98981
3280	8.98819
3282	8.9843
3284	8.98047
3286	8.97966
3288	8.98162
3290	8.98493
3292	8.98782
3294	8.98935
3296	8.98817
3298	8.98806
3300	8.99057
3302	8.99126
3304	8.98941
3306	8.98747
3308	8.98807
3310	8.98961
3312	8.98829
3314	8.98751
3316	8.9899
3318	8.99283
3320	8.99545
3322	8.99685
3324	8.99677
3326	8.99774
3328	9.00108
3330	9.00349
3332	9.00571
3334	9.00903
3336	9.01091
3338	9.01196
3340	9.01255
3342	9.01306
3344	9.01394
3346	9.01496
3348	9.01509
3350	9.01416
3352	9.01202
3354	9.009
3356	9.0077
3358	9.00653
3360	9.00574
3362	9.00589
3364	9.00706
3366	9.00754
3368	9.00606
3370	9.00403
3372	9.00043
3374	8.99739
3376	8.99604
3378	8.9963
3380	8.99755
3382	8.99789
3384	8.99871
3386	9.00127
3388	9.00247
3390	9.00093
3392	8.99905
3394	8.99992
3396	9.00104
3398	9.0009
3400	9.00066
3402	8.99973
3404	8.99759
3406	8.99739
3408	8.99795
3410	8.99636
3412	8.9961
3414	8.99408
3416	8.99128
3418	8.98865
3420	8.98753
3422	8.98676
3424	8.98634
3426	8.98366
3428	8.9694
3430	8.94035
3432	8.90073
3434	8.85734
3436	8.81323
3438	8.77119
3440	8.73261
3442	8.69934
3444	8.66971
3446	8.64981
3448	8.64527
3450	8.6563
3452	8.68069
3454	8.71151
3456	8.74228
3458	8.77347
3460	8.8041
3462	8.83032
3464	8.8533
3466	8.8734
3468	8.89274
3470	8.90874
3472	8.92283
3474	8.93338
3476	8.9426
3478	8.95005
3480	8.95459
3482	8.95955
3484	8.96421
3486	8.96846
3488	8.97176
3490	8.97475
3492	8.97828
3494	8.98171
3496	8.98533
3498	8.98865
3500	8.99083
3502	8.9915
3504	8.99289
3506	8.99287
3508	8.99357
3510	8.9936
3512	8.9927
3514	8.99145
3516	8.99207
3518	8.9912
3520	8.99071
3522	8.98906
3524	8.9878
3526	8.98851
3528	8.98986
3530	8.99012
3532	8.99145
3534	8.99143
3536	8.99136
3538	8.99139
3540	8.99051
3542	8.99002
3544	8.98865
3546	8.98716
3548	8.98655
3550	8.98601
3552	8.9852
3554	8.98516
3556	8.98545
3558	8.98727
3560	8.9892
3562	8.99057
3564	8.99071
3566	8.99024
3568	8.98869
3570	8.98941
3572	8.99066
3574	8.99029
3576	8.99143
3578	8.99013
3580	8.98651
3582	8.98348
3584	8.98051
3586	8.97697
3588	8.97548
3590	8.97598
3592	8.97788
3594	8.98174
3596	8.9863
3598	8.99128
3600	8.9941
3602	8.99486
3604	8.9956
3606	8.99727
3608	8.99558
3610	8.99524
3612	8.99657
3614	8.99716
3616	8.99695
3618	8.99743
3620	8.99756
3622	8.99853
3624	8.99982
3626	9.00017
3628	8.99818
3630	8.99559
3632	8.99432
3634	8.99381
3636	8.99241
3638	8.98962
3640	8.98751
3642	8.98663
3644	8.98572
3646	8.98545
3648	8.9847
3650	8.98147
3652	8.97745
3654	8.97403
3656	8.97204
3658	8.9705
3660	8.9706
3662	8.97107
3664	8.97325
3666	8.97516
3668	8.96828
3670	8.94756
3672	8.91454
3674	8.87607
3676	8.83695
3678	8.79904
3680	8.7642
3682	8.73393
3684	8.70731
3686	8.68896
3688	8.68519
3690	8.69583
3692	8.71425
3694	8.73906
3696	8.76727
3698	8.79671
3700	8.82412
3702	8.84788
3704	8.86902
3706	8.88643
3708	8.90249
3710	8.91616
3712	8.92627
3714	8.93534
3716	8.94216
3718	8.94798
3720	8.95247
3722	8.95698
3724	8.96063
3726	8.96222
3728	8.96268
3730	8.9641
3732	8.96477
3734	8.96597
3736	8.96792
3738	8.9705
3740	8.97384
3742	8.97567
3744	8.97551
3746	8.97408
3748	8.97222
3750	8.97055
3752	8.97093
3754	8.97233
3756	8.97243
3758	8.97207
3760	8.9723
3762	8.97278
3764	8.97195
3766	8.96985
3768	8.96685
3770	8.96452
3772	8.96364
3774	8.9658
3776	8.96555
3778	8.96286
3780	8.96329
3782	8.96883
3784	8.97362
3786	8.97715
3788	8.97803
3790	8.97623
3792	8.97499
3794	8.9783
3796	8.98575
3798	8.99327
3800	8.99791
3802	9.00122
3804	9.00356
3806	9.00527
3808	9.00631
3810	9.00465
3812	9.00376
3814	9.00237
3816	8.99989
3818	8.99748
3820	8.99549
3822	8.99353
3824	8.99152
3826	8.99
3828	8.98826
3830	8.98846
3832	8.98843
3834	8.98627
3836	8.98343
3838	8.98018
3840	8.97378
3842	8.96673
3844	8.96144
3846	8.95599
3848	8.9525
3850	8.95239
3852	8.95748
3854	8.96467
3856	8.97117
3858	8.97557
3860	8.98006
3862	8.9842
3864	8.98643
3866	8.9895
3868	8.99136
3870	8.99332
3872	8.99654
3874	8.9988
3876	9.00084
3878	9.00087
3880	9.00006
3882	8.99982
3884	8.99869
3886	8.99682
3888	8.99619
3890	8.99392
3892	8.99242
3894	8.99157
3896	8.99052
3898	8.98869
3900	8.98673
3902	8.98688
3904	8.98849
3906	8.98255
3908	8.96509
3910	8.93603
3912	8.90048
3914	8.86408
3916	8.8276
3918	8.79331
3920	8.76152
3922	8.73451
3924	8.71129
3926	8.6968
3928	8.69553
3930	8.70798
3932	8.72792
3934	8.75182
3936	8.77579
3938	8.79804
3940	8.82123
3942	8.84412
3944	8.8657
3946	8.88504
3948	8.90097
3950	8.91493
3952	8.92662
3954	8.93517
3956	8.94105
3958	8.9465
3960	8.95222
3962	8.95816
3964	8.96248
3966	8.96486
3968	8.9657
3970	8.96717
3972	8.96935
3974	8.97066
3976	8.97095
3978	8.97158
3980	8.97301
3982	8.97463
3984	8.97554
3986	8.97704
3988	8.97748
3990	8.9788
3992	8.97963
3994	8.97982
3996	8.97961
3998	8.97853
4000	8.97657
[truncated: 2,832 more rows]

## Sheet: WT_REFS
2	9.04264
4	9.04287
6	9.04301
8	9.04219
10	9.04138
12	9.04136
14	9.04186
16	9.04087
18	9.04001
20	9.04008
22	9.03941
24	9.03923
26	9.03784
28	9.03741
30	9.03705
32	9.03715
34	9.03697
36	9.0368
38	9.0375
40	9.03771
42	9.03755
44	9.03742
46	9.03724
48	9.03717
50	9.0377
52	9.03757
54	9.0371
56	9.03636
58	9.03645
60	9.03589
62	9.03476
64	9.03515
66	9.03522
68	9.03463
70	9.03539
72	9.0356
74	9.03556
76	9.0348
78	9.03436
80	9.03315
82	9.03209
84	9.03068
86	9.02925
88	9.0297
90	9.03028
92	9.03024
94	9.02952
96	9.02955
98	9.02968
100	9.03
102	9.02991
104	9.0289
106	9.0281
108	9.02796
110	9.02802
112	9.02745
114	9.02718
116	9.02639
118	9.02664
120	9.02602
122	9.02519
124	9.02537
126	9.02486
128	9.02456
130	9.02427
132	9.02434
134	9.02399
136	9.02387
138	9.02326
140	9.02317
142	9.0238
144	9.02308
146	9.022
148	9.02247
150	9.02276
152	9.02237
154	9.02222
156	9.02176
158	9.02226
160	9.0218
162	9.02089
164	9.02106
166	9.02075
168	9.02142
170	9.02109
172	9.02044
174	9.02039
176	9.02052
178	9.02135
180	9.0208
182	9.02014
184	9.02017
186	9.02046
188	9.02002
190	9.01924
192	9.01958
194	9.01976
196	9.01955
198	9.01917
200	9.0183
202	9.01832
204	9.01893
206	9.01814
208	9.01715
210	9.01723
212	9.01764
214	9.01782
216	9.01796
218	9.01747
220	9.01736
222	9.017
224	9.01617
226	9.01619
228	9.01548
230	9.01588
232	9.01603
234	9.01458
236	9.01396
238	9.01288
240	9.01336
242	9.01389
244	9.01385
246	9.0137
248	9.01435
250	9.01433
252	9.01573
254	9.01442
256	9.01268
258	9.01244
260	9.01198
262	9.01199
264	9.01252
266	9.0128
268	9.01295
270	9.01192
272	9.01293
274	9.01284
276	9.01243
278	9.01234
280	9.01145
282	9.01122
284	9.01199
286	9.01169
288	9.01161
290	9.01048
292	9.01096
294	9.01132
296	9.01053
298	9.01041
300	9.00938
302	9.00913
304	9.00877
306	9.00027
308	8.97296
310	8.92478
312	8.86542
314	8.80266
316	8.7389
318	8.68023
320	8.62655
322	8.57761
324	8.53665
326	8.51162
328	8.51298
330	8.53698
332	8.57623
334	8.62212
336	8.6702
338	8.71481
340	8.75618
342	8.79388
344	8.82671
346	8.85426
348	8.87869
350	8.89898
352	8.91581
354	8.92837
356	8.93808
358	8.94704
360	8.95453
362	8.95955
364	8.96387
366	8.96647
368	8.96912
370	8.97102
372	8.9725
374	8.97499
376	8.97679
378	8.97862
380	8.97964
382	8.98018
384	8.98088
386	8.98155
388	8.98164
390	8.98206
392	8.98222
394	8.983
396	8.98355
398	8.98256
400	8.98306
402	8.9839
404	8.98422
406	8.98444
408	8.98416
410	8.98448
412	8.98422
414	8.98269
416	8.98238
418	8.98216
420	8.9822
422	8.98209
424	8.98164
426	8.98197
428	8.98186
430	8.98229
432	8.98328
434	8.98351
436	8.98318
438	8.9823
440	8.98123
442	8.98197
444	8.98216
446	8.98196
448	8.98126
450	8.98091
452	8.97982
454	8.97904
456	8.97893
458	8.97891
460	8.9791
462	8.97851
464	8.97829
466	8.97769
468	8.97809
470	8.97879
472	8.97838
474	8.97805
476	8.97823
478	8.97853
480	8.97796
482	8.97791
484	8.97723
486	8.9771
488	8.97703
490	8.97651
492	8.97548
494	8.97547
496	8.9745
498	8.97508
500	8.97496
502	8.97417
504	8.97381
506	8.97418
508	8.97485
510	8.97541
512	8.97467
514	8.97288
516	8.97216
518	8.97193
520	8.97247
522	8.97267
524	8.97346
526	8.97299
528	8.97294
530	8.97272
532	8.97215
534	8.97113
536	8.97069
538	8.97144
540	8.97155
542	8.97124
544	8.96995
546	8.96102
548	8.93258
550	8.88559
552	8.82752
554	8.7641
556	8.70208
558	8.64355
560	8.59175
562	8.54592
564	8.50792
566	8.48355
568	8.48436
570	8.50803
572	8.54586
574	8.59065
576	8.63703
578	8.68152
580	8.72336
582	8.76058
584	8.79278
586	8.82096
588	8.84289
590	8.86325
592	8.88015
594	8.89355
596	8.90484
598	8.91326
600	8.92067
602	8.92559
604	8.92996
606	8.93568
608	8.93825
610	8.9384
612	8.93759
614	8.93727
616	8.93784
618	8.93833
620	8.93928
622	8.94104
624	8.94101
626	8.94111
628	8.94115
630	8.94122
632	8.94234
634	8.94402
636	8.94494
638	8.94542
640	8.94581
642	8.94565
644	8.94633
646	8.94693
648	8.94741
650	8.94846
652	8.94832
654	8.94824
656	8.9481
658	8.94761
660	8.94757
662	8.94822
664	8.94843
666	8.94852
668	8.94896
670	8.94963
672	8.94971
674	8.94879
676	8.94908
678	8.94878
680	8.9481
682	8.94889
684	8.94888
686	8.94833
688	8.94779
690	8.94649
692	8.94624
694	8.94641
696	8.94694
698	8.9469
700	8.94635
702	8.94596
704	8.94516
706	8.9455
708	8.94682
710	8.94709
712	8.9463
714	8.94607
716	8.94613
718	8.94585
720	8.94568
722	8.94581
724	8.94575
726	8.946
728	8.9462
730	8.9453
732	8.94486
734	8.94509
736	8.94485
738	8.94388
740	8.94315
742	8.94344
744	8.94325
746	8.94279
748	8.94175
750	8.94125
752	8.94118
754	8.94158
756	8.94227
758	8.94206
760	8.94188
762	8.94184
764	8.94212
766	8.94186
768	8.94146
770	8.94057
772	8.9398
774	8.94098
776	8.94174
778	8.9413
780	8.94182
782	8.94118
784	8.93931
786	8.93152
788	8.90537
790	8.85938
792	8.80545
794	8.74553
796	8.68491
798	8.63017
800	8.58083
802	8.53694
804	8.50113
806	8.47862
808	8.47963
810	8.50196
812	8.53836
814	8.58142
816	8.62622
818	8.66799
820	8.70683
822	8.74198
824	8.77268
826	8.7995
828	8.82242
830	8.84201
832	8.85749
834	8.86905
836	8.87966
838	8.88704
840	8.89419
842	8.89957
844	8.90305
846	8.9067
848	8.90959
850	8.91139
852	8.91301
854	8.91497
856	8.9152
858	8.91691
860	8.91863
862	8.91867
864	8.91977
866	8.92084
868	8.92244
870	8.92384
872	8.92367
874	8.9237
876	8.9238
878	8.92439
880	8.9255
882	8.92633
884	8.92575
886	8.92511
888	8.92582
890	8.92614
892	8.92631
894	8.92619
896	8.92602
898	8.92681
900	8.92706
902	8.92679
904	8.92612
906	8.92601
908	8.92483
910	8.92441
912	8.92516
914	8.9259
916	8.92569
918	8.92545
920	8.92514
922	8.92558
924	8.92581
926	8.92589
928	8.9261
930	8.92646
932	8.92729
934	8.92724
936	8.92686
938	8.92637
940	8.92621
942	8.92562
944	8.92555
946	8.9253
948	8.92539
950	8.92519
952	8.92495
954	8.92621
956	8.92611
958	8.92597
960	8.92633
962	8.92596
964	8.9245
966	8.92329
968	8.92352
970	8.92364
972	8.92355
974	8.92336
976	8.92266
978	8.92287
980	8.92275
982	8.92248
984	8.92277
986	8.92268
988	8.92321
990	8.92401
992	8.92384
994	8.92323
996	8.9226
998	8.92314
1000	8.92236
1002	8.92141
1004	8.92068
1006	8.92074
1008	8.92013
1010	8.92024
1012	8.92035
1014	8.91988
1016	8.91957
1018	8.9196
1020	8.92062
1022	8.92001
1024	8.91904
1026	8.91237
1028	8.88787
1030	8.84746
1032	8.79712
1034	8.74097
1036	8.68598
1038	8.63577
1040	8.59056
1042	8.55044
1044	8.5159
1046	8.49371
1048	8.49176
1050	8.51044
1052	8.54247
1054	8.58172
1056	8.6227
1058	8.66248
1060	8.69901
1062	8.73206
1064	8.7618
1066	8.78799
1068	8.80911
1070	8.82628
1072	8.84154
1074	8.85284
1076	8.8619
1078	8.86913
1080	8.87556
1082	8.88067
1084	8.88519
1086	8.88837
1088	8.8912
1090	8.89337
1092	8.8952
1094	8.89691
1096	8.89856
1098	8.89863
1100	8.89935
1102	8.90085
1104	8.90221
1106	8.90208
1108	8.90224
1110	8.90338
1112	8.9038
1114	8.90377
1116	8.90406
1118	8.90443
1120	8.90528
1122	8.90634
1124	8.90686
1126	8.90683
1128	8.90595
1130	8.9069
1132	8.90679
1134	8.90666
1136	8.90619
1138	8.90629
1140	8.90645
1142	8.90763
1144	8.90743
1146	8.90736
1148	8.90853
1150	8.90828
1152	8.90842
1154	8.90884
1156	8.90965
1158	8.90893
1160	8.90779
1162	8.90726
1164	8.90674
1166	8.90656
1168	8.90719
1170	8.90799
1172	8.90794
1174	8.90756
1176	8.90654
1178	8.90697
1180	8.90634
1182	8.90661
1184	8.90672
1186	8.90749
1188	8.90758
1190	8.90771
1192	8.90763
1194	8.9087
1196	8.90818
1198	8.9079
1200	8.90835
1202	8.90741
1204	8.90718
1206	8.90654
1208	8.90569
1210	8.90504
1212	8.90638
1214	8.90604
1216	8.90432
1218	8.9047
1220	8.90487
1222	8.90507
1224	8.90506
1226	8.90493
1228	8.90534
1230	8.90503
1232	8.90534
1234	8.90612
1236	8.90555
1238	8.90564
1240	8.90609
1242	8.90602
1244	8.90471
1246	8.90274
1248	8.90257
1250	8.90328
1252	8.90354
1254	8.90261
1256	8.90223
1258	8.90214
1260	8.90283
1262	8.90336
1264	8.90225
1266	8.89599
1268	8.8747
1270	8.83735
1272	8.79011
1274	8.73809
1276	8.68699
1278	8.64045
1280	8.59653
1282	8.55866
1284	8.52673
1286	8.50466
1288	8.50069
1290	8.51782
1292	8.54731
1294	8.58165
1296	8.61998
1298	8.65792
1300	8.69225
1302	8.72341
1304	8.75118
1306	8.77474
1308	8.79447
1310	8.80992
1312	8.82315
1314	8.83399
1316	8.8429
1318	8.85117
1320	8.85803
1322	8.864
1324	8.86861
1326	8.87277
1328	8.87513
1330	8.87772
1332	8.87914
1334	8.88008
1336	8.88089
1338	8.88246
1340	8.88414
1342	8.88549
1344	8.88802
1346	8.88906
1348	8.8893
1350	8.89056
1352	8.89157
1354	8.89222
1356	8.89216
1358	8.89224
1360	8.89236
1362	8.89239
1364	8.89264
1366	8.89212
1368	8.89161
1370	8.89153
1372	8.89219
1374	8.8922
1376	8.89101
1378	8.88978
1380	8.89086
1382	8.89274
1384	8.89321
1386	8.8939
1388	8.89341
1390	8.89214
1392	8.89174
1394	8.89192
1396	8.89247
1398	8.89229
1400	8.89256
1402	8.8919
1404	8.89086
1406	8.88991
1408	8.88941
1410	8.88981
1412	8.88989
1414	8.8898
1416	8.89043
1418	8.89245
1420	8.89403
1422	8.89375
1424	8.89224
1426	8.89116
1428	8.89084
1430	8.8912
1432	8.89162
1434	8.8913
1436	8.89089
1438	8.89067
1440	8.89131
1442	8.89217
1444	8.89359
1446	8.89368
1448	8.89405
1450	8.89286
1452	8.89148
1454	8.89112
1456	8.89085
1458	8.8903
1460	8.89154
1462	8.8924
1464	8.89207
1466	8.89146
1468	8.89211
1470	8.89225
1472	8.89075
1474	8.88953
1476	8.88896
1478	8.88901
1480	8.88927
1482	8.8889
1484	8.88813
1486	8.88815
1488	8.8877
1490	8.88698
1492	8.88731
1494	8.88751
1496	8.88622
1498	8.88663
1500	8.887
1502	8.88707
1504	8.8857
1506	8.88211
1508	8.86522
1510	8.83174
1512	8.78876
1514	8.74231
1516	8.69505
1518	8.64962
1520	8.60646
1522	8.56927
1524	8.53773
1526	8.51465
1528	8.51038
1530	8.52657
1532	8.55364
1534	8.58673
1536	8.6209
1538	8.65432
1540	8.68577
1542	8.71493
1544	8.74064
1546	8.76205
1548	8.78012
1550	8.79734
1552	8.81295
1554	8.82588
1556	8.83597
1558	8.84402
1560	8.85144
1562	8.85736
1564	8.86196
1566	8.86417
1568	8.86591
1570	8.86661
1572	8.86694
1574	8.86733
1576	8.86831
1578	8.86971
1580	8.87115
1582	8.87089
1584	8.87182
1586	8.87267
1588	8.8729
1590	8.87319
1592	8.87444
1594	8.87467
1596	8.87519
1598	8.87636
1600	8.87812
1602	8.87948
1604	8.88066
1606	8.88014
1608	8.88039
1610	8.87911
1612	8.87821
1614	8.87815
1616	8.87848
1618	8.87714
1620	8.87476
1622	8.87329
1624	8.87355
1626	8.87454
1628	8.87587
1630	8.87686
1632	8.87537
1634	8.87393
1636	8.87496
1638	8.87595
1640	8.8763
1642	8.87651
1644	8.87738
1646	8.87907
1648	8.8799
1650	8.88082
1652	8.88197
1654	8.88258
1656	8.88211
1658	8.88135
1660	8.88051
1662	8.88061
1664	8.88119
1666	8.88129
1668	8.88114
1670	8.88181
1672	8.88291
1674	8.88453
1676	8.88372
1678	8.88131
1680	8.88129
1682	8.88183
1684	8.88085
1686	8.88082
1688	8.87983
1690	8.8792
1692	8.87806
1694	8.87688
1696	8.87642
1698	8.87604
1700	8.87622
1702	8.87687
1704	8.87634
1706	8.8741
1708	8.87073
1710	8.86986
1712	8.8709
1714	8.87258
1716	8.8735
1718	8.87418
1720	8.87443
1722	8.87499
1724	8.8758
1726	8.87653
1728	8.8774
1730	8.87669
1732	8.87585
1734	8.8757
1736	8.87615
1738	8.87565
1740	8.87566
1742	8.87649
1744	8.87663
1746	8.87214
1748	8.85441
1750	8.82435
1752	8.7852
1754	8.74189
1756	8.69674
1758	8.65354
1760	8.61477
1762	8.58058
1764	8.5512
1766	8.53003
1768	8.52656
1770	8.54073
1772	8.56572
1774	8.59631
1776	8.63022
1778	8.66214
1780	8.69166
1782	8.71867
1784	8.74295
1786	8.76404
1788	8.78133
1790	8.79512
1792	8.80718
1794	8.81808
1796	8.82676
1798	8.83372
1800	8.83871
1802	8.84253
1804	8.84628
1806	8.84919
1808	8.85206
1810	8.85238
1812	8.85162
1814	8.85009
1816	8.84818
1818	8.84673
1820	8.84696
1822	8.84675
1824	8.84795
1826	8.85016
1828	8.8512
1830	8.85122
1832	8.85188
1834	8.85293
1836	8.85502
1838	8.85621
1840	8.8571
1842	8.858
1844	8.85868
1846	8.85949
1848	8.86097
1850	8.86284
1852	8.86393
1854	8.86554
1856	8.86588
1858	8.86722
1860	8.86801
1862	8.86977
1864	8.87002
1866	8.87017
1868	8.87092
1870	8.8717
1872	8.87203
1874	8.87063
1876	8.86884
1878	8.8672
1880	8.86705
1882	8.86816
1884	8.86859
1886	8.86809
1888	8.86785
1890	8.86919
1892	8.86948
1894	8.87065
1896	8.87108
1898	8.86985
1900	8.86742
1902	8.86448
1904	8.86383
1906	8.86452
1908	8.86547
1910	8.86559
1912	8.86584
1914	8.86709
1916	8.86914
1918	8.87034
1920	8.87248
1922	8.87249
1924	8.87126
1926	8.87152
1928	8.87089
1930	8.86946
1932	8.86917
1934	8.86908
1936	8.86646
1938	8.86588
1940	8.86702
1942	8.8677
1944	8.86636
1946	8.86541
1948	8.86557
1950	8.86625
1952	8.86581
1954	8.8662
1956	8.86679
1958	8.86264
1960	8.8602
1962	8.86078
1964	8.86228
1966	8.86343
1968	8.8639
1970	8.86584
1972	8.86746
1974	8.86624
1976	8.86479
1978	8.86547
1980	8.86595
1982	8.86547
1984	8.8645
1986	8.86038
1988	8.84548
1990	8.81751
1992	8.78058
1994	8.73945
1996	8.69844
1998	8.65916
2000	8.62267
2002	8.59024
2004	8.56026
2006	8.53899
2008	8.53442
2010	8.54576
2012	8.56675
2014	8.59332
2016	8.6205
2018	8.64928
2020	8.67833
2022	8.70602
2024	8.72914
2026	8.7498
2028	8.76822
2030	8.78403
2032	8.7965
2034	8.80619
2036	8.81394
2038	8.82152
2040	8.82822
2042	8.83249
2044	8.83581
2046	8.83971
2048	8.84275
2050	8.84464
2052	8.84736
2054	8.84917
2056	8.8485
2058	8.84719
2060	8.84639
2062	8.8451
2064	8.84292
2066	8.84193
2068	8.84198
2070	8.84158
2072	8.84083
2074	8.84112
2076	8.84179
2078	8.8418
2080	8.84174
2082	8.84162
2084	8.84319
2086	8.8444
2088	8.84696
2090	8.84965
2092	8.85224
2094	8.85497
2096	8.85784
2098	8.8599
2100	8.8619
2102	8.86357
2104	8.86301
2106	8.86073
2108	8.85824
2110	8.85635
2112	8.85404
2114	8.85116
2116	8.8498
2118	8.85037
2120	8.85137
2122	8.85355
2124	8.85551
2126	8.85638
2128	8.85747
2130	8.85873
2132	8.8605
2134	8.86156
2136	8.86243
2138	8.86167
2140	8.86152
2142	8.86083
2144	8.85981
2146	8.8594
2148	8.85835
2150	8.85648
2152	8.85418
2154	8.85259
2156	8.85272
2158	8.85244
2160	8.85128
2162	8.85009
2164	8.84827
2166	8.84718
2168	8.84792
2170	8.84862
2172	8.8494
2174	8.8498
2176	8.85073
2178	8.85163
2180	8.85205
2182	8.85193
2184	8.85128
2186	8.85033
2188	8.84868
2190	8.84886
2192	8.8497
2194	8.8503
2196	8.8515
2198	8.85349
2200	8.85562
2202	8.85808
2204	8.85894
2206	8.85931
2208	8.85927
2210	8.85855
2212	8.85829
2214	8.85726
2216	8.85359
2218	8.84972
2220	8.84854
2222	8.84935
2224	8.84908
2226	8.84598
2228	8.83115
2230	8.80119
2232	8.76318
2234	8.72545
2236	8.68854
2238	8.65316
2240	8.62145
2242	8.59346
2244	8.56891
2246	8.55198
2248	8.54849
2250	8.55842
2252	8.57958
2254	8.60639
2256	8.63513
2258	8.66142
2260	8.68652
2262	8.70747
2264	8.72726
2266	8.74664
2268	8.76359
2270	8.77684
2272	8.7882
2274	8.7986
2276	8.8071
2278	8.81389
2280	8.81871
2282	8.82336
2284	8.8259
2286	8.82717
2288	8.82931
2290	8.83127
2292	8.83296
2294	8.83377
2296	8.83431
2298	8.83471
2300	8.83585
2302	8.83538
2304	8.83357
2306	8.83234
2308	8.83106
2310	8.83124
2312	8.83171
2314	8.83178
2316	8.83227
2318	8.8346
2320	8.83612
2322	8.8378
2324	8.83925
2326	8.84002
2328	8.83923
2330	8.83815
2332	8.83764
2334	8.83769
2336	8.83867
2338	8.84025
2340	8.84172
2342	8.84368
2344	8.84557
2346	8.84639
2348	8.84633
2350	8.84546
2352	8.84575
2354	8.84551
2356	8.84555
2358	8.84593
2360	8.84615
2362	8.84519
2364	8.84321
2366	8.84131
2368	8.84004
2370	8.83949
2372	8.84043
2374	8.84117
2376	8.8414
2378	8.84099
2380	8.8409
2382	8.84091
2384	8.84227
2386	8.8442
2388	8.84656
2390	8.84526
2392	8.84285
2394	8.84247
2396	8.84276
2398	8.84454
2400	8.8458
2402	8.84722
2404	8.84814
2406	8.84784
2408	8.84832
2410	8.84656
2412	8.84468
2414	8.84328
2416	8.8412
2418	8.83763
2420	8.83437
2422	8.83384
2424	8.83625
2426	8.83915
2428	8.84058
2430	8.83914
2432	8.83846
2434	8.83943
2436	8.84159
2438	8.84252
2440	8.84198
2442	8.84252
2444	8.84219
2446	8.8425
2448	8.83983
2450	8.83872
2452	8.83743
2454	8.83504
2456	8.83307
2458	8.83145
2460	8.831
2462	8.8326
2464	8.83331
2466	8.82841
2468	8.81664
2470	8.79444
2472	8.76256
2474	8.72583
2476	8.68902
2478	8.65572
2480	8.62459
2482	8.59653
2484	8.57097
2486	8.55184
2488	8.54465
2490	8.55243
2492	8.57299
2494	8.59954
2496	8.6267
2498	8.65318
2500	8.67734
2502	8.70071
2504	8.72326
2506	8.74163
2508	8.75746
2510	8.77031
2512	8.77972
2514	8.78878
2516	8.79852
2518	8.8066
2520	8.81192
2522	8.81506
2524	8.81886
2526	8.82336
2528	8.8263
2530	8.82696
2532	8.82674
2534	8.82753
2536	8.82734
2538	8.82706
2540	8.82747
2542	8.82905
2544	8.83226
2546	8.83417
2548	8.83206
2550	8.82824
2552	8.82559
2554	8.82361
2556	8.82086
2558	8.82139
2560	8.82487
2562	8.82878
2564	8.83038
2566	8.82982
2568	8.82948
2570	8.82845
2572	8.82541
2574	8.8226
2576	8.82252
2578	8.82569
2580	8.82934
2582	8.83243
2584	8.83432
2586	8.83575
2588	8.83461
2590	8.83386
2592	8.83361
2594	8.83247
2596	8.83115
2598	8.82944
2600	8.82697
2602	8.828
2604	8.83026
2606	8.83061
2608	8.83156
2610	8.83226
2612	8.83302
2614	8.83416
2616	8.83602
2618	8.83848
2620	8.84021
2622	8.84116
2624	8.83949
2626	8.83582
2628	8.83214
2630	8.83012
2632	8.82923
2634	8.83005
2636	8.82866
2638	8.82599
2640	8.8247
2642	8.8233
2644	8.82276
2646	8.82453
2648	8.82494
2650	8.82598
2652	8.82802
2654	8.82917
2656	8.8301
2658	8.83014
2660	8.82912
2662	8.828
2664	8.82698
2666	8.82582
2668	8.82596
2670	8.82554
2672	8.82175
2674	8.81708
2676	8.81415
2678	8.81481
2680	8.81825
2682	8.82267
2684	8.82565
2686	8.82503
2688	8.82212
2690	8.81988
2692	8.82042
2694	8.8222
2696	8.82526
2698	8.83043
2700	8.83499
2702	8.8385
2704	8.84148
2706	8.84049
2708	8.82992
2710	8.80857
2712	8.77887
2714	8.74463
2716	8.70902
2718	8.67526
2720	8.64364
2722	8.61414
2724	8.58924
2726	8.57115
2728	8.56576
2730	8.57385
2732	8.58962
2734	8.61125
2736	8.63538
2738	8.6585
2740	8.68093
2742	8.70324
2744	8.72214
2746	8.73786
2748	8.75152
2750	8.76361
2752	8.7739
2754	8.78154
2756	8.78689
2758	8.7906
2760	8.79327
2762	8.79648
2764	8.80061
2766	8.80509
2768	8.80826
2770	8.81089
2772	8.81459
2774	8.8177
2776	8.81996
2778	8.82048
2780	8.81997
2782	8.82108
2784	8.82188
2786	8.8223
2788	8.82481
2790	8.82633
2792	8.82499
2794	8.82203
2796	8.82013
2798	8.81922
2800	8.81893
2802	8.81789
2804	8.81764
2806	8.81827
2808	8.82072
2810	8.82188
2812	8.82227
2814	8.82307
2816	8.82349
2818	8.82392
2820	8.82312
2822	8.82207
2824	8.82209
2826	8.82199
2828	8.82153
2830	8.82022
2832	8.8187
2834	8.81664
2836	8.81633
2838	8.8167
2840	8.81633
2842	8.81612
2844	8.81693
2846	8.81655
2848	8.81682
2850	8.81881
2852	8.81863
2854	8.81726
2856	8.81754
2858	8.81924
2860	8.82112
2862	8.82193
2864	8.82149
2866	8.82051
2868	8.82047
2870	8.82214
2872	8.82408
2874	8.8248
2876	8.82577
2878	8.82726
2880	8.82804
2882	8.8286
2884	8.82877
2886	8.82944
2888	8.82914
2890	8.82843
2892	8.82861
2894	8.82927
2896	8.82951
2898	8.82824
2900	8.8272
2902	8.82624
2904	8.82482
2906	8.82318
2908	8.82328
2910	8.82322
2912	8.82434
2914	8.82315
2916	8.82027
2918	8.8189
2920	8.81688
2922	8.81517
2924	8.81038
2926	8.80543
2928	8.80251
2930	8.80096
2932	8.80154
2934	8.80321
2936	8.80702
2938	8.81026
2940	8.81294
2942	8.81459
2944	8.81486
2946	8.8138
2948	8.80631
2950	8.7893
2952	8.76452
2954	8.735
2956	8.70356
2958	8.67242
2960	8.64257
2962	8.6139
2964	8.58863
2966	8.57027
2968	8.56404
2970	8.57156
2972	8.5894
2974	8.61219
2976	8.63672
2978	8.6611
2980	8.68257
2982	8.70215
2984	8.72027
2986	8.73681
2988	8.75151
2990	8.76367
2992	8.77393
2994	8.78291
2996	8.7886
2998	8.79264
3000	8.79664
3002	8.79966
3004	8.79857
3006	8.79562
3008	8.79546
3010	8.79895
3012	8.80206
3014	8.80449
3016	8.80724
3018	8.80892
3020	8.8105
3022	8.81078
3024	8.81031
3026	8.81009
3028	8.8104
3030	8.81041
3032	8.80681
3034	8.80202
3036	8.80165
3038	8.80344
3040	8.80545
3042	8.80696
3044	8.80789
3046	8.80874
3048	8.80822
3050	8.80798
3052	8.8087
3054	8.81099
3056	8.81341
3058	8.81528
3060	8.81786
3062	8.81944
3064	8.81949
3066	8.81852
3068	8.8167
3070	8.81488
3072	8.81309
3074	8.81099
3076	8.80841
3078	8.80564
3080	8.80371
3082	8.80381
3084	8.80319
3086	8.8024
3088	8.80429
3090	8.80512
3092	8.80527
3094	8.80734
3096	8.80987
3098	8.81238
3100	8.81659
3102	8.81954
3104	8.82075
3106	8.82044
3108	8.81888
3110	8.81827
3112	8.8181
3114	8.8181
3116	8.81727
3118	8.81772
3120	8.81942
3122	8.81945
3124	8.82022
3126	8.82083
3128	8.82117
3130	8.81928
3132	8.81676
3134	8.81504
3136	8.81438
3138	8.81347
3140	8.81045
3142	8.80894
3144	8.80941
3146	8.80954
3148	8.8078
3150	8.80562
3152	8.8044
3154	8.80338
3156	8.80464
3158	8.80701
3160	8.80851
3162	8.8087
3164	8.80957
3166	8.81146
3168	8.81198
3170	8.81314
3172	8.81475
3174	8.81469
3176	8.81432
3178	8.81491
3180	8.81555
3182	8.81564
3184	8.81349
3186	8.80997
3188	8.80066
3190	8.78239
3192	8.75601
3194	8.72705
3196	8.69842
3198	8.67105
3200	8.64466
3202	8.62079
3204	8.59967
3206	8.58425
3208	8.57882
3210	8.58436
3212	8.59829
3214	8.61617
3216	8.63393
3218	8.65085
3220	8.66891
3222	8.68702
3224	8.70405
3226	8.71899
3228	8.73074
3230	8.74127
3232	8.74809
3234	8.75552
3236	8.7649
3238	8.77205
3240	8.77822
3242	8.78411
3244	8.78734
3246	8.78889
3248	8.79133
3250	8.79578
3252	8.79914
3254	8.80162
3256	8.80288
3258	8.80329
3260	8.80453
3262	8.80527
3264	8.80673
3266	8.80664
3268	8.80334
3270	8.80223
3272	8.80215
3274	8.80357
3276	8.80447
3278	8.80609
3280	8.80786
3282	8.80928
3284	8.80904
3286	8.80814
3288	8.80834
3290	8.80887
3292	8.8082
3294	8.80783
3296	8.80704
3298	8.80384
3300	8.80097
3302	8.80134
3304	8.80204
3306	8.80449
3308	8.80624
3310	8.80606
3312	8.80783
3314	8.80844
3316	8.808
3318	8.80728
3320	8.80618
3322	8.80597
3324	8.80554
3326	8.80435
3328	8.80171
3330	8.80161
3332	8.80213
3334	8.80251
3336	8.80254
3338	8.80134
3340	8.80044
3342	8.80086
3344	8.79965
3346	8.79841
3348	8.79697
3350	8.79717
3352	8.80022
3354	8.80368
3356	8.80468
3358	8.80605
3360	8.8072
3362	8.80967
3364	8.81004
3366	8.80951
3368	8.80751
3370	8.80396
3372	8.80111
3374	8.79905
3376	8.79688
3378	8.79644
3380	8.79759
3382	8.80002
3384	8.80189
3386	8.80217
3388	8.79847
3390	8.79472
3392	8.7929
3394	8.79411
3396	8.79624
3398	8.79735
3400	8.79608
3402	8.79566
3404	8.79693
3406	8.80006
3408	8.80364
3410	8.80578
3412	8.80809
3414	8.81119
3416	8.81349
3418	8.81503
3420	8.81658
3422	8.81662
3424	8.81547
3426	8.81231
3428	8.80215
3430	8.78375
3432	8.75944
3434	8.73209
3436	8.70428
3438	8.67715
3440	8.65051
3442	8.62728
3444	8.60645
3446	8.59144
3448	8.5861
3450	8.58992
3452	8.60135
3454	8.61923
3456	8.63876
3458	8.6584
3460	8.67773
3462	8.69518
3464	8.71075
3466	8.72451
3468	8.73683
3470	8.74656
3472	8.75393
3474	8.7602
3476	8.76595
3478	8.77143
3480	8.77508
3482	8.77849
3484	8.78107
3486	8.78289
3488	8.78327
3490	8.78365
3492	8.78454
3494	8.7871
3496	8.78927
3498	8.79141
3500	8.79275
3502	8.79301
3504	8.7907
3506	8.7888
3508	8.78896
3510	8.78942
3512	8.78929
3514	8.78806
3516	8.78577
3518	8.78428
3520	8.7838
3522	8.78564
3524	8.78704
3526	8.78833
3528	8.79045
3530	8.79218
3532	8.79472
3534	8.79561
3536	8.79394
3538	8.79151
3540	8.79083
3542	8.79168
3544	8.79325
3546	8.79506
3548	8.79647
3550	8.79698
3552	8.797
3554	8.79627
3556	8.79639
3558	8.79688
3560	8.79674
3562	8.79889
3564	8.80109
3566	8.80257
3568	8.80267
3570	8.80253
3572	8.80285
3574	8.80315
3576	8.80344
3578	8.80369
3580	8.80298
3582	8.80195
3584	8.80005
3586	8.79769
3588	8.79735
3590	8.79756
3592	8.79632
3594	8.7958
3596	8.79643
3598	8.79729
3600	8.79785
3602	8.79813
3604	8.7984
3606	8.79934
3608	8.79992
3610	8.79886
3612	8.79619
3614	8.79479
3616	8.79247
3618	8.79181
3620	8.79243
3622	8.79465
3624	8.79508
3626	8.7945
3628	8.79479
3630	8.79543
3632	8.79622
3634	8.79574
3636	8.79597
3638	8.79622
3640	8.79751
3642	8.79874
3644	8.80045
3646	8.80171
3648	8.80228
3650	8.80184
3652	8.80079
3654	8.79861
3656	8.79634
3658	8.79521
3660	8.79488
3662	8.7947
3664	8.79491
3666	8.79363
3668	8.78725
3670	8.77417
3672	8.75399
3674	8.72835
3676	8.702
3678	8.67652
3680	8.6524
3682	8.63068
3684	8.61238
3686	8.59881
3688	8.59328
3690	8.59847
3692	8.61121
3694	8.62794
3696	8.64598
3698	8.66452
3700	8.68281
3702	8.69852
3704	8.71159
3706	8.72417
3708	8.73513
3710	8.74485
3712	8.75331
3714	8.75921
3716	8.76356
3718	8.76672
3720	8.76895
3722	8.76868
3724	8.76811
3726	8.76872
3728	8.77168
3730	8.77538
3732	8.77786
3734	8.77997
3736	8.77996
3738	8.77969
3740	8.78132
3742	8.78283
3744	8.78442
3746	8.78503
3748	8.78344
3750	8.78227
3752	8.78238
3754	8.78275
3756	8.78172
3758	8.78055
3760	8.78103
3762	8.78328
3764	8.7848
3766	8.78355
3768	8.78328
3770	8.78327
3772	8.78385
3774	8.78471
3776	8.7854
3778	8.78713
3780	8.78807
3782	8.7883
3784	8.78931
3786	8.79039
3788	8.79022
3790	8.78973
3792	8.78997
3794	8.79184
3796	8.79198
3798	8.79094
3800	8.79016
3802	8.78885
3804	8.78936
3806	8.79024
3808	8.79061
3810	8.79032
3812	8.78738
3814	8.7843
3816	8.78047
3818	8.77909
3820	8.7781
3822	8.77906
3824	8.78
3826	8.77855
3828	8.77696
3830	8.77525
3832	8.77396
3834	8.77364
3836	8.77489
3838	8.77644
3840	8.77868
3842	8.78102
3844	8.7838
3846	8.78544
3848	8.78699
3850	8.78914
3852	8.79091
3854	8.79261
3856	8.79444
3858	8.7952
3860	8.79526
3862	8.79632
3864	8.79672
3866	8.79637
3868	8.79518
3870	8.79503
3872	8.79446
3874	8.79446
3876	8.79405
3878	8.79367
3880	8.79289
3882	8.79346
3884	8.79413
3886	8.79529
3888	8.79606
3890	8.79592
3892	8.79571
3894	8.79522
3896	8.7956
3898	8.79506
3900	8.79281
3902	8.7904
3904	8.78944
3906	8.78755
3908	8.77906
3910	8.76455
3912	8.7444
3914	8.72208
3916	8.69823
3918	8.67494
3920	8.65344
3922	8.63547
3924	8.61803
3926	8.60403
3928	8.59784
3930	8.59988
3932	8.61151
3934	8.62783
3936	8.64479
3938	8.66245
3940	8.67778
3942	8.6918
3944	8.70517
3946	8.71707
3948	8.72793
3950	8.73687
3952	8.74433
3954	8.7514
3956	8.75653
3958	8.7607
3960	8.76381
3962	8.76717
3964	8.76824
3966	8.76919
3968	8.76965
3970	8.76913
3972	8.76938
3974	8.77095
3976	8.77077
3978	8.77244
3980	8.77429
3982	8.77584
3984	8.77713
3986	8.77757
3988	8.77843
3990	8.77919
3992	8.77968
3994	8.78017
3996	8.78122
3998	8.78107
4000	8.78015
[truncated: 2,832 more rows]

[truncated: 21 more sheets: WT_HEFS, WT_DEFS, WT_YAFS, WT_YMFS, WT_YKFS, WT_YDFS, D1721A_YEFS, D1721A_REFS, F1671A_YEFS, F1671A_REFS, F1713A_YEFS, F1713A_REFS, F1671I_YEFS, F1671I_REFS, F1713I_YEFS, F1713I_REFS, E1670A_YEFS, E1670A_REFS, K1708A_YEFS, K1708A_YKFS …]
