# Supplementary material for: Insights into the recognition mechanism in the UBR box of UBR4 for its specific substrates
Source: Commun Biol. 2023 Nov 29;6:1214. doi: 10.1038/s42003-023-05602-7 (PMC10687169; doi:10.1038/s42003-023-05602-7)
Supplement: Supplementary file 5 — supplementary data 2 [file 42003_2023_5602_MOESM5_ESM.xlsx]

## Sheet: XEFS_control (No peptide)
Temperature	#1	#2	#3	#4	#5	#6	#7		Temperature	#8	#9	#10	#11	#12	#13	#14		Temperature	#15	#16	#17	#18	#19	#20	#21		Temperature	#22	#23	#24	#25	#26	#27	#28		Temperature	#29	#30	#31	#32	#33	#34	#35		Temperature	#36	#37	#38	#39
25	4.72858	3.22322	4.2226	3.47058	4.09845	2.88847	2.14903		25	7.09368	4.8343	5.31966	4.96896	4.15432	5.32032	2.04986		25	8.03251	7.17045	8.08126	17.1584	3.17781	4.03652	4.05205		25	5.18496	5.99267	9.968	5.8867	9.22802	4.57518	5.09779		25	5.67134	6.31593	6.47147	5.24359	7.3597	4.48134	4.30041		25	7.76434	4.91007	7.18854	9.49672
25.2	10.2452	6.98364	9.14897	7.5196	8.87999	6.25834	4.65622		25.2	15.3696	10.4743	11.5259	10.7661	9.00102	11.5274	4.44137		25.2	17.4038	15.536	17.5094	37.1765	6.88525	8.7458	8.77943		25.2	11.2341	12.9841	21.5973	12.7545	19.994	9.9129	11.0452		25.2	12.2879	13.6845	14.0215	11.3611	15.946	9.70956	9.31755		25.2	16.8227	10.6385	15.5752	20.5762
25.4	9.45715	6.44644	8.4452	6.94117	8.19691	5.77693	4.29805		25.4	14.1874	9.66861	10.6393	9.93791	8.30864	10.6406	4.09973		25.4	16.065	14.3409	16.1625	34.3168	6.35561	8.07305	8.10409		25.4	10.3699	11.9853	19.936	11.7734	18.456	9.15037	10.1956		25.4	11.3427	12.6319	12.9429	10.4872	14.7194	8.96267	8.60081		25.4	15.5287	9.82013	14.3771	18.9934
25.6	9.45715	6.44644	8.4452	6.94117	8.19691	5.77693	4.29805		25.6	14.1874	9.66861	10.6393	9.93791	8.30864	10.6406	4.09973		25.6	16.065	14.3409	16.1625	34.3168	6.35561	8.07305	8.10409		25.6	10.3699	11.9853	19.936	11.7734	18.456	9.15037	10.1956		25.6	11.3427	12.6319	12.9429	10.4872	14.7194	8.96267	8.60081		25.6	15.5287	9.82013	14.3771	18.9934
25.8	9.45715	6.44644	8.4452	6.94117	8.19691	5.77693	4.29805		25.8	14.1874	9.66861	10.6393	9.93791	8.30864	10.6406	4.09973		25.8	16.065	14.3409	16.1625	34.3168	6.35561	8.07305	8.10409		25.8	10.3699	11.9853	19.936	11.7734	18.456	9.15037	10.1956		25.8	11.3427	12.6319	12.9429	10.4872	14.7194	8.96267	8.60081		25.8	15.5287	9.82013	14.3771	18.9934
26	9.54888	6.37272	8.49962	6.89028	8.06102	5.85152	4.2262		26	14.2368	9.7568	10.5895	9.82836	8.40105	10.7577	4.29838		26	16.1621	14.307	16.247	34.3877	6.33865	8.09971	8.18559		26	10.3027	11.9084	20.0702	11.7152	18.7244	9.07555	10.1741		26	11.3054	12.5175	12.7999	10.4759	15.0106	9.12733	8.71679		26	15.4785	9.85073	14.2986	19.1464
26.2	8.72223	6.71734	8.209	7.19671	8.97981	5.29275	4.90476		26.2	13.8119	9.14832	11.0074	10.5259	7.73843	9.99703	2.84885		26.2	15.2814	14.4947	15.5295	34.0335	6.27545	7.83681	7.64837		26.2	10.7308	12.6195	19.228	12.1061	16.6854	9.66885	10.3869		26.2	11.6381	13.4042	13.8433	10.444	12.8447	8.07806	7.94897		26.2	15.9821	9.61135	14.9561	18.1378
26.4	9.35205	8.26177	7.12764	7.97876	9.98455	4.99369	4.07155		26.4	14.1976	8.55182	10.9946	11.7821	7.07559	8.66981	1.90571		26.4	16.0105	15.1133	15.8994	32.5153	7.75174	8.21606	6.85249		26.4	11.4663	11.9817	17.5486	12.5724	15.994	9.53257	10.1579		26.4	11.4217	13.6535	14.4598	11.1596	11.6537	6.34913	6.74902		26.4	15.3692	9.44246	14.7295	16.6936
26.6	11.0814	10.6548	6.92122	7.64708	11.3852	5.55473	3.61224		26.6	13.6442	7.99622	9.46858	12.1577	8.20832	9.0877	2.13681		26.6	17.5395	15.1492	16.257	31.6395	8.26259	8.36156	6.55411		26.6	11.937	10.7517	17.5104	12.9916	17.1133	10.1863	9.53823		26.6	10.5778	12.7086	14.7246	12.7273	13.2294	4.65401	7.03252		26.6	13.5702	10.5828	14.0422	16.0708
26.8	9.63751	11.2368	8.09098	7.59395	11.819	5.7305	3.94211		26.8	11.646	7.35359	9.67516	11.9253	8.80268	9.4381	2.66697		26.8	16.9587	15.2764	16.0252	33.0535	8.4132	9.58132	7.21589		26.8	12.15	8.89106	17.5507	13.4912	15.397	11.5839	7.58995		26.8	11.3766	11.7183	14.9532	14.5832	13.1012	4.45265	8.36185		26.8	12.8874	11.2773	14.2673	15.1031
27	7.85609	10.5062	9.69476	9.02035	11.6808	5.96279	2.82121		27	10.6117	7.92599	10.5221	11.4523	7.87494	9.12849	4.52133		27	17.5603	15.7715	16.2226	32.6675	10.8889	9.77606	7.89874		27	11.3403	7.17388	15.3828	14.0869	14.4088	10.512	5.16236		27	12.0494	9.56843	13.5042	16.1761	11.8972	5.4277	7.68968		27	12.8523	11.51	14.6542	14.8065
27.2	8.38384	10.1343	10.7805	9.06245	11.6985	7.24582	3.22094		27.2	9.45304	9.15241	10.7016	10.342	7.83798	9.38524	6.33524		27.2	19.0956	16.2635	16.6812	31.1418	12.4341	7.1129	7.76508		27.2	9.7463	6.49323	14.6541	14.5836	15.4816	8.64901	4.95294		27.2	11.3933	8.21977	12.1415	15.9349	13.2007	6.85762	7.28854		27.2	12.8209	12.3106	14.6778	15.5163
27.4	8.67174	9.02323	11.5072	8.39096	9.8834	7.32095	4.77314		27.4	7.9745	9.74878	10.1079	9.609	9.01388	10.0072	7.02839		27.4	17.9118	15.63	16.0363	30.5412	12.7001	6.07512	7.68264		27.4	8.74485	7.5567	14.8148	14.5992	15.0766	8.74457	5.63285		27.4	11.5591	8.57641	11.4683	14.6492	13.33	8.32552	8.8708		27.4	13.0593	12.12	14.121	16.143
27.6	7.85763	8.01123	10.6203	7.89801	6.81844	6.13518	4.37412		27.6	8.87707	10.0896	9.57306	10.8222	9.03229	10.0136	8.44954		27.6	15.8753	15.4185	15.3547	28.949	12.1817	6.1834	7.3221		27.6	8.09773	9.26249	13.0565	13.727	13.6262	8.83822	5.60131		27.6	12.5863	9.89202	9.72824	12.7714	10.4073	9.81324	8.30568		27.6	13.7579	11.434	13.7966	16.2377
27.8	8.59491	8.6072	8.33798	7.03305	5.41471	5.05132	3.55278		27.8	10.2955	10.2701	9.95406	11.8824	8.27328	9.65685	9.22608		27.8	16.3325	16.312	15.9365	26.8442	10.8321	6.08513	7.28089		27.8	7.87417	10.6761	12.1738	13.2292	14.4839	8.50362	7.47518		27.8	11.741	11.1764	8.10564	10.7923	8.75058	9.56155	7.28231		27.8	13.6678	10.9769	13.9104	16.3631
28	8.67194	9.10873	7.34403	5.60092	4.89834	4.03659	4.38871		28	10.1125	10.1128	9.44043	11.9941	9.00698	10.2819	8.53344		28	15.5208	15.3942	15.574	25.2065	9.04075	6.30596	8.05786		28	9.31778	10.8141	12.3539	12.9786	14.5352	8.98052	9.90009		28	10.4963	12.5393	8.49639	9.91944	8.24897	7.69374	7.00636		28	12.6193	10.9474	13.4335	16.3195
28.2	7.41381	8.67544	6.7367	5.42698	4.35913	3.4592	4.78958		28.2	11.221	9.79334	8.2317	12.7343	9.04257	10.442	8.32851		28.2	14.8637	14.2156	14.583	25.4956	7.27568	9.00726	9.24565		28.2	11.0308	9.7481	11.9242	12.1249	13.4854	9.44476	9.26508		28.2	11.459	13.3823	9.25114	9.34656	7.67474	6.42109	6.69857		28.2	12.2206	10.9437	12.4315	15.9986
28.4	6.06116	7.62421	6.39315	6.05573	5.14696	3.59493	3.85791		28.4	11.9371	9.69662	8.66613	13.8131	7.89403	10.015	8.80039		28.4	15.2183	14.9047	14.111	25.7098	5.5538	10.4937	9.75663		28.4	11.0577	9.50611	12.1099	11.3196	12.9408	9.91888	8.13479		28.4	11.4286	12.5075	9.92471	9.24064	7.59234	5.34195	5.758		28.4	12.6868	10.6068	11.9628	14.8491
28.6	5.36178	6.34005	8.4099	6.68033	6.40356	4.14906	3.91276		28.6	10.6789	9.73254	8.96232	12.2164	8.00454	8.8103	7.37368		28.6	15.5643	14.5738	14.5495	24.4803	5.32167	10.9839	10.2915		28.6	11.3784	9.24437	13.4602	10.8599	13.0842	10.4298	7.2535		28.6	10.5177	11.1949	11.8533	9.2928	7.9028	4.75435	4.84383		28.6	12.8038	10.3496	12.398	14.1078
28.8	5.90383	5.70978	11.0781	7.77261	8.43221	5.57314	5.15925		28.8	10.434	10.0311	7.35648	10.9953	8.79737	8.84087	6.93611		28.8	15.3839	16.1403	13.7584	24.5472	6.55636	11.5629	10.9913		28.8	12.3898	8.44702	13.0816	11.2048	13.05	10.3109	5.85693		28.8	11.8458	10.1705	13.6214	8.67442	8.93522	5.77329	4.39973		28.8	13.5618	10.3554	11.9658	13.6905
29	6.69959	6.14045	11.4497	9.33175	10.3988	6.9998	4.81576		29	10.8316	10.6378	6.8471	10.8226	9.04735	9.36209	8.43613		29	15.3014	24.076	13.9508	26.9166	7.35058	12.2047	12.304		29	12.4121	8.96425	13.636	11.8072	13.5173	10.9292	5.61314		29	13.8243	9.31194	14.2944	8.50739	10.6531	6.96447	4.46146		29	14.8288	9.57344	10.904	13.3487
29.2	8.31937	7.93964	12.7904	10.3303	12.2344	8.78582	4.70478		29.2	10.3148	10.9857	8.33037	9.80427	10.4802	10.0971	9.48164		29.2	14.9361	32.4407	16.0021	27.2951	9.38431	12.9774	13.3608		29.2	12.4943	11.97	14.3961	13.2425	15.5794	12.7942	7.78849		29.2	14.0614	9.7296	14.9525	10.236	12.3072	9.00344	7.20391		29.2	15.7427	9.22365	11.4467	14.8652
29.4	11.1961	10.6005	14.0502	10.0582	15.4885	11.5112	8.05251		29.4	11.4149	12.3639	9.84413	9.25195	14.7134	12.6534	12.0511		29.4	15.0187	39.7818	18.3647	27.9964	12.8626	13.9734	15.2312		29.4	13.8364	13.5497	14.0324	15.8162	18.8368	14.0518	11.3808		29.4	14.9903	11.723	15.3224	12.8427	15.1827	12.6997	12.6947		29.4	16.9361	10.7741	12.7812	17.5501
29.6	13.5991	12.9603	13.6808	10.3447	19.3911	14.4157	12.9861		29.6	12.9974	14.1909	12.0962	10.636	19.6271	16.6534	16.7598		29.6	15.7629	48.7159	20.0679	31.5002	16.6471	16.1514	19.003		29.6	15.3459	13.8313	15.707	18.7088	23.1326	16.1806	15.9322		29.6	16.3017	13.0321	15.179	15.7482	20.3176	15.9129	19.9375		29.6	18.8814	13.0019	13.3597	20.1269
29.8	15.0845	15.2981	13.8735	11.4584	21.3537	17.3369	17.4595		29.8	13.1345	15.5183	15.3984	13.3841	24.0437	18.9768	21.5904		29.8	16.0256	52.3181	21.0728	32.3046	20.5648	18.316	22.2266		29.8	15.3711	15.378	18.0403	20.5064	26.7888	19.8559	20.7621		29.8	16.1044	14.5457	14.6473	19.159	25.7841	19.003	26.9722		29.8	19.1156	15.5813	15.194	23.4412
30	17.4295	17.3646	14.9226	12.879	24.0597	20.0265	23.0989		30	13.63	16.0856	17.8716	16.3212	28.3907	20.7883	24.7594		30	17.2365	46.6016	21.5359	31.1672	23.128	20.2402	23.3039		30	15.4475	17.434	18.5807	21.7437	28.9032	22.4521	23.4783		30	15.4499	16.0725	14.8581	21.1522	28.8817	23.1051	33.216		30	18.3809	19.1596	18.118	26.6676
30.2	18.5668	17.1615	15.2011	12.7009	26.2306	21.0268	27.6351		30.2	15.2681	16.1872	17.8358	18.4096	31.095	23.1444	27.0704		30.2	18.6264	39.1367	21.0294	31.3067	23.9316	20.795	24.3026		30.2	16.2112	15.8752	19.0926	21.951	28.3246	23.2813	24.3027		30.2	15.5661	15.3805	14.8829	20.7386	28.8285	24.4956	35.7614		30.2	18.5148	21.8218	18.3127	26.1022
30.4	17.9747	15.5854	14.5868	12.6297	24.7642	20.7678	27.2117		30.4	15.3811	15.2846	15.9187	19.3629	28.7486	21.7278	26.3417		30.4	19.1839	31.658	19.5601	29.8992	24.0728	20.8327	23.8818		30.4	15.1746	13.6586	19.0557	20.4236	25.5704	24.1174	23.4421		30.4	15.0296	14.1768	14.826	18.3332	26.9795	22.3465	33.9884		30.4	16.9045	21.5182	17.5143	23.8396
30.6	17.0256	13.7884	13.4013	13.0855	23.2492	19.984	23.9532		30.6	14.5488	14.3074	13.5409	19.6775	24.5381	18.6732	23.8905		30.6	18.0884	23.2363	17.3097	26.527	21.9504	19.2264	20.0583		30.6	12.3956	13.8145	15.3571	18.8261	21.9524	22.832	20.8804		30.6	14.2067	13.6141	15.1217	15.8825	23.3018	19.7795	29.4424		30.6	14.6524	19.3941	17.4323	22.5048
30.8	15.6426	11.7475	11.7715	11.9842	21.8518	17.9221	20.3411		30.8	14.149	13.7993	11.0255	16.9508	20.6196	16.2144	20.3578		30.8	17.167	16.4841	16.1836	24.8278	17.565	17.1	16.7395		30.8	11.3773	13.0355	12.853	18.0367	17.4916	19.4301	17.0235		30.8	13.316	11.767	14.7831	13.255	16.7304	15.5919	24.1002		30.8	14.216	16.6083	16.0928	19.7812
31	13.7435	9.93119	10.0303	9.55866	18.2625	14.8686	15.248		31	13.6457	12.4859	8.91276	13.0253	14.7916	12.77	16.5229		31	15.3408	13.5097	14.8172	23.126	14.3886	14.4355	14.9431		31	11.4712	11.035	12.1468	17.3315	13.7297	16.5809	14.3907		31	11.8959	9.9232	12.6574	10.6492	11.7089	10.7134	19.1618		31	14.1788	12.9302	13.7195	14.8788
31.2	11.78	8.11771	6.96208	8.85099	15.0218	12.1753	9.10998		31.2	11.8203	10.958	7.17199	10.642	10.7253	8.3571	13.0505		31.2	11.6211	12.2219	12.4045	20.6742	11.5841	12.0428	12.5637		31.2	10.2171	10.7892	10.8805	16.4488	13.2791	14.2405	12.9389		31.2	9.98945	9.77451	10.8282	9.86172	10.8607	8.40637	15.0129		31.2	12.6434	9.32672	12.4599	11.8665
31.4	9.8586	7.13258	4.90791	8.94941	13.0944	9.52853	5.97562		31.4	9.87698	9.22685	6.42384	8.50036	10.3957	6.92815	10.5573		31.4	8.96505	10.9837	11.2223	20.4633	7.66251	10.5173	11.623		31.4	9.95527	11.2576	10.9507	15.5907	13.946	11.6572	10.8047		31.4	8.26807	8.98247	9.38872	9.61854	10.2897	8.09381	13.0934		31.4	12.0323	7.84897	11.616	10.0297
31.6	9.10009	7.66772	5.33476	7.0304	10.3333	6.33536	4.3815		31.6	8.69161	7.50351	6.00132	6.21615	9.71213	6.20801	8.27435		31.6	8.88785	9.46331	11.5923	20.9116	5.60139	10.1161	12.755		31.6	11.2499	10.2141	13.148	13.4736	12.906	10.5375	8.72967		31.6	7.43268	8.587	6.93877	8.93367	8.74044	7.87601	13.3779		31.6	10.8798	7.91757	10.3012	7.80715
31.8	8.39828	6.87338	5.84684	5.56162	8.94238	4.14393	2.73816		31.8	8.17667	6.027	5.77779	6.50481	9.34035	5.46524	6.00113		31.8	8.30301	9.31544	11.196	20.7808	6.14334	10.5005	12.4059		31.8	11.3227	8.64553	13.7074	11.3857	13.3262	11.4168	7.79985		31.8	7.22884	9.08208	6.611	9.18291	9.11529	9.64381	14.0271		31.8	9.20584	7.55308	8.82336	7.31464
32	7.18405	4.90753	6.08818	5.55843	8.58168	3.40495	2.2832		32	7.85119	5.6026	4.88231	7.83496	11.5247	5.6813	5.07049		32	8.20291	9.79089	11.5415	20.8862	6.37269	10.4671	10.6761		32	10.0021	7.25556	12.8398	9.97517	14.6251	11.6428	6.52342		32	7.67479	8.47479	8.039	10.4062	10.0346	11.016	14.3118		32	9.37417	7.76441	8.45391	9.32132
32.2	6.6473	4.89306	8.1808	5.30522	7.66046	3.10272	2.86584		32.2	7.13292	6.42414	5.55396	7.94656	12.0908	6.43166	5.78836		32.2	10.769	9.37033	13.6455	20.9455	6.77913	10.8809	10.3844		32.2	8.71646	6.42869	12.6236	9.3198	13.1973	11.3866	4.73076		32.2	8.84051	7.5188	8.77338	9.82687	9.15119	10.3789	14.968		32.2	9.46703	8.08486	9.26559	12.2382
32.4	6.3179	5.4431	10.2216	4.40591	8.27526	2.94677	3.97968		32.4	7.03144	6.83493	6.64844	7.73392	11.0673	5.45582	7.48331		32.4	12.505	9.06598	14.5339	20.3852	7.49733	10.9845	10.1555		32.4	7.92051	5.29344	11.8499	10.219	11.2341	11.9008	4.65663		32.4	10.7359	8.12929	9.36204	9.11632	8.47908	10.0831	14.1321		32.4	9.24009	7.85072	9.89651	14.5319
32.6	6.51539	4.22311	9.72106	4.79341	10.2221	4.21994	5.06691		32.6	7.55865	6.36507	7.16813	8.38094	11.1118	4.15282	9.67702		32.6	12.309	9.21813	14.1946	20.2618	7.54805	10.6499	8.41357		32.6	6.80591	5.04793	10.7509	12.9876	11.2347	12.2965	5.68053		32.6	11.2727	7.92304	10.8547	9.94151	9.44769	9.47294	12.4787		32.6	10.7861	8.02421	10.0299	14.7443
32.8	7.11364	3.92164	8.44803	5.93359	10.4624	6.51201	5.21439		32.8	7.17633	6.18199	6.9525	8.18895	10.809	4.08943	12.1757		32.8	12.0592	9.92012	14.3328	19.6282	7.71463	10.9448	8.79949		32.8	6.32936	7.0669	10.6449	14.344	10.9173	11.126	6.02019		32.8	11.5859	8.35622	11.5511	10.666	10.2954	7.67752	12.0533		32.8	12.4299	8.63175	10.9909	13.9467
33	7.5419	5.2588	7.89589	6.85161	10.8431	8.35708	5.25914		33	6.2611	6.19305	6.66974	6.68474	9.9051	3.98653	13.6378		33	11.9096	10.2846	14.1916	19.8767	8.44675	12.4675	10.9561		33	7.03393	9.15396	10.7941	14.6143	9.50077	10.9234	7.22956		33	11.7928	9.96863	11.825	10.0163	9.85146	7.69499	11.6051		33	12.4279	8.14194	11.9093	13.3053
33.2	8.07541	5.7514	7.36473	7.39481	12.4985	8.80514	6.60995		33.2	7.19998	5.33871	5.47388	6.21206	9.60024	3.67481	13.0779		33.2	10.6603	10.7144	13.1862	21.3854	8.12106	12.9199	11.4155		33.2	8.7864	10.4399	10.6526	14.9615	9.32105	12.4411	8.77276		33.2	11.2106	10.3815	12.2396	10.0019	8.8816	8.58602	10.526		33.2	13.3887	7.81965	11.3638	11.7012
33.4	8.89663	5.28008	6.65609	8.04668	12.267	10.3087	6.1426		33.4	7.82594	5.78796	4.87771	6.37317	9.73516	5.57924	11.5587		33.4	9.41673	11.312	12.6115	20.9561	8.41169	13.6907	10.3658		33.4	10.1413	12.2746	10.6327	13.5119	10.2555	12.6506	9.66504		33.4	10.8307	9.35133	11.8402	11.4542	8.73216	8.31722	10.9184		33.4	13.5109	8.74526	10.3054	10.755
33.6	7.4013	5.98569	6.77659	8.83778	10.966	11.0054	4.2363		33.6	7.34456	7.13408	4.76314	5.54931	10.4362	7.58194	10.5934		33.6	9.34804	11.8886	12.2853	19.8921	9.59208	13.9918	11.323		33.6	11.511	13.1489	10.2154	11.3547	10.8668	12.1475	9.5958		33.6	11.0103	8.83707	11.5932	11.2643	9.22236	9.48764	11.1112		33.6	12.8928	8.49718	9.67999	12.5407
33.8	6.22806	7.01333	7.75936	9.17255	11.2509	8.96206	3.32339		33.8	6.98761	7.51481	4.42323	4.89281	11.176	7.96324	10.099		33.8	10.2751	11.4991	12.4779	20.4109	8.71187	12.3499	10.5445		33.8	12.8098	12.6613	10.1388	10.4979	11.0822	13.1248	9.41846		33.8	11.15	7.60811	10.7414	9.57055	9.88106	10.9949	10.4365		33.8	12.448	8.1244	9.02025	13.5024
34	6.41123	6.64553	8.22481	8.89982	11.2485	7.62173	2.87229		34	7.06794	6.63199	5.73692	5.21393	10.9201	9.16822	9.37664		34	11.2044	10.7774	12.5825	19.7481	7.48353	11.5229	8.96178		34	12.313	11.5234	10.7156	9.82871	12.5985	14.2791	8.9908		34	11.7333	6.46265	9.32425	9.01139	11.6879	10.2739	10.5009		34	11.1058	9.17808	9.44166	12.4631
34.2	6.31132	6.27531	8.2103	9.24829	10.2726	7.71005	1.54649		34.2	6.39183	6.03198	7.19022	5.20486	11.0531	10.0451	9.36223		34.2	11.9458	10.0317	12.5048	16.9531	8.55663	12.141	9.46736		34.2	10.7219	10.0363	11.3281	8.93151	14.7729	13.9469	8.05499		34.2	11.5816	7.11677	8.26481	10.0095	14.814	9.26116	11.0495		34.2	10.0031	11.0632	11.0591	11.8532
34.4	7.25094	7.5554	8.62688	9.61147	11.0708	6.36788	1.42135		34.4	5.87976	5.58402	7.0871	5.23404	11.6739	8.66918	10.1858		34.4	13.3075	9.10544	12.4261	16.4402	10.0996	12.255	11.7206		34.4	10.3025	9.52127	11.5943	9.9718	15.3825	13.7084	7.04232		34.4	10.0116	8.15628	8.99249	9.90497	16.1743	8.87041	11.6841		34.4	11.2939	11.079	12.4682	10.8764
34.6	8.7293	8.24256	8.92082	8.7141	11.5852	5.41449	3.08914		34.6	6.81112	5.08306	7.11989	6.08392	10.7978	7.50843	9.88462		34.6	13.0105	7.90069	12.9625	16.7545	9.40435	12.6557	13.2015		34.6	10.3313	9.16544	11.464	10.3878	14.2667	14.2631	6.38518		34.6	9.2034	8.8159	9.48344	9.34392	15.9735	7.88024	12.4903		34.6	12.2798	11.1409	14.2182	9.2484
34.8	9.48241	7.13953	9.26712	7.0141	11.4019	6.19174	4.42543		34.8	7.74208	4.66975	8.38581	6.25607	9.03328	7.05546	8.9419		34.8	12.2004	6.67424	12.9954	16.1128	9.05555	13.5164	14.6374		34.8	9.23126	7.90024	10.8761	10.0539	14.0583	14.6343	6.42913		34.8	8.75386	9.54611	10.0719	10.3441	15.1006	6.92884	12.2126		34.8	12.7961	12.5382	15.682	9.34587
35	9.54593	6.58122	9.26941	6.4961	11.63	6.27499	5.11057		35	8.64283	5.24507	7.74658	5.62045	8.72966	4.69375	8.7902		35	11.5737	6.92154	12.6373	16.0032	9.57955	13.2889	15.889		35	9.48958	7.98629	11.2458	11.0959	13.2977	13.347	6.03631		35	8.54929	10.0605	11.6359	11.1235	12.6954	6.92043	11.9469		35	13.7935	12.7293	14.7582	11.8737
35.2	9.10119	6.0138	8.20343	5.97261	11.6671	5.91393	5.8032		35.2	9.81344	6.3754	6.8799	5.14213	8.52613	3.03798	8.69341		35.2	10.7332	8.1566	13.4944	17.6495	8.846	12.6992	15.9271		35.2	10.4893	9.75961	11.1261	11.9142	10.3773	12.1215	6.53183		35.2	9.96457	9.54385	13.0316	10.0006	9.70864	7.43543	12.2322		35.2	14.5702	11.0364	13.4209	13.6003
35.4	7.38908	3.51067	6.8482	4.508	10.5335	5.43539	6.04842		35.4	10.621	6.72973	6.55485	5.13741	6.74881	2.77333	8.80977		35.4	9.94328	8.80927	14.5973	17.7339	6.74556	11.5564	15.4973		35.4	9.97188	9.88644	11.242	11.7871	9.74534	12.8625	6.13437		35.4	11.6383	9.67282	12.6762	8.76328	8.61184	8.48115	11.879		35.4	14.796	10.7825	13.1694	15.3281
35.6	5.84658	1.08425	6.03455	4.5564	9.45416	4.9208	6.279		35.6	9.8553	6.35079	6.05188	4.82417	5.62709	2.87884	9.06542		35.6	9.72292	9.86256	14.4236	17.1327	7.09651	11.0294	14.1364		35.6	9.4647	9.61324	12.992	12.4292	11.0724	12.9641	6.57705		35.6	12.7485	9.73168	11.7423	9.7413	8.35627	8.25817	12.1934		35.6	14.4693	11.8111	12.0583	16.1785
35.8	4.35451	1.27526	4.65061	5.41768	8.41485	3.60396	7.5745		35.8	9.6066	6.11124	5.33375	5.08469	6.54707	2.59529	8.76747		35.8	9.21453	11.2945	14.1508	16.8197	8.61324	11.0738	13.4341		35.8	9.52115	10.9541	14.6983	13.0876	10.5063	11.548	7.91715		35.8	13.4262	9.34134	10.7814	10.1246	8.14555	8.51998	13.3042		35.8	14.1693	11.1122	11.8396	14.7267
36	3.71023	1.91155	4.32112	4.02168	7.85712	2.60806	8.83595		36	8.83127	6.84009	5.65622	6.50646	6.91648	3.62859	8.92016		36	8.54734	11.4179	14.4191	16.0056	7.995	10.5313	13.3874		36	9.39697	12.3501	13.9031	12.2999	10.2944	12.0733	8.29306		36	13.1215	10.016	9.16451	10.2002	9.46612	9.0693	13.9744		36	14.7444	10.7813	12.535	12.0814
36.2	4.45895	2.39897	5.57661	2.55134	7.73558	2.73099	9.9637		36.2	6.37688	6.7923	6.06536	7.29432	6.04878	4.87303	9.79008		36.2	8.69106	10.8466	13.1553	15.2809	7.59859	9.98322	12.5155		36.2	9.73975	11.2434	14.2298	12.015	12.6819	12.4547	8.30271		36.2	12.2034	10.7016	8.28456	11.2592	10.8824	8.27154	13.5514		36.2	14.3209	12.0828	12.0019	10.5788
36.4	4.62341	3.85128	6.68269	3.72803	7.25884	2.83293	11.0771		36.4	5.42402	5.98577	6.40549	7.0993	6.81298	5.10234	9.77527		36.4	8.23198	11.0024	11.7244	16.05	8.57488	10.7473	10.522		36.4	10.3776	9.90687	15.0191	11.769	12.7711	11.0584	9.85181		36.4	12.0668	9.24309	8.29242	11.8904	11.6016	8.1238	12.5519		36.4	12.7917	12.6043	11.9993	9.06093
36.6	5.25109	6.08705	7.19205	4.90599	8.00801	3.38342	11.2106		36.6	5.79866	5.71581	5.83242	6.39606	8.32819	5.58813	9.4609		36.6	8.57909	11.2994	11.9485	16.9819	8.04032	10.2121	10.6183		36.6	10.4644	10.681	13.5303	10.9347	12.0907	11.3709	10.2115		36.6	11.4249	8.79691	8.7659	11.4215	11.7121	9.15359	11.1745		36.6	11.8982	12.0222	13.1713	7.47437
36.8	6.85618	6.62614	7.7566	5.52968	8.89284	5.82146	10.2011		36.8	5.40366	6.19037	4.58948	4.79471	8.29421	6.14371	9.72576		36.8	9.9778	10.028	12.4588	17.673	6.7586	9.20517	11.2374		36.8	10.5395	10.4442	12.0284	10.2604	12.9826	12.6053	8.56396		36.8	11.422	8.90059	9.88045	10.8868	12.1874	8.62162	10.9359		36.8	11.4469	11.8265	12.8653	8.65471
37	6.93602	6.07951	8.73218	7.11769	8.24398	7.11785	9.07308		37	5.19937	5.51855	3.82267	2.6225	7.5083	5.76595	9.40899		37	10.6096	8.16853	12.5591	18.7668	7.17198	10.0801	10.3048		37	10.1083	8.36541	11.8011	9.76239	12.8968	12.1624	8.38707		37	12.4174	7.91525	11.3291	10.191	12.0125	8.15317	10.1779		37	11.3603	11.7651	12.5728	9.95712
37.2	5.11149	6.88978	8.48135	8.63588	7.60811	6.6169	7.3511		37.2	5.90403	4.33426	2.54268	1.79115	8.12493	4.89864	7.77835		37.2	10.7164	7.49848	13.0878	19.1503	7.56895	9.99049	10.7954		37.2	9.42459	8.04592	11.0115	8.61882	11.3071	12.6292	8.07134		37.2	11.9414	7.55497	10.8551	9.03129	12.1863	8.95319	9.67259		37.2	11.4854	11.047	13.4485	9.29575
37.4	5.01137	8.0057	7.70261	8.72844	7.72362	7.77316	5.5313		37.4	5.08542	4.5028	2.17786	1.66867	8.42839	4.39701	6.46374		37.4	10.9035	7.35712	14.0094	18.0931	7.36944	8.1143	12.5539		37.4	8.6471	8.91328	10.2326	7.87949	10.9387	13.325	7.09599		37.4	11.3627	9.41362	10.4834	9.00549	11.0942	7.03156	10.4638		37.4	12.0096	10.4132	13.1848	9.08867
37.6	6.40831	7.8059	8.44905	8.14018	6.95154	7.5774	4.47712		37.6	3.652	4.40915	3.44942	1.61229	6.82979	3.14342	6.47003		37.6	10.7859	6.01446	13.5426	16.1701	7.19485	9.00039	12.5624		37.6	8.20775	8.24325	11.1572	6.95257	10.3576	11.3505	6.76197		37.6	11.5399	10.3265	10.9854	8.12114	10.6909	5.51812	10.6047		37.6	12.2887	10.1532	11.4815	11.1266
37.8	7.05621	8.29532	9.60086	8.45014	6.0625	5.7635	4.49631		37.8	3.03775	3.22268	4.91992	2.8677	5.76989	2.30392	6.94918		37.8	9.05555	6.12747	12.4283	14.9353	7.4408	10.8398	11.9653		37.8	8.82476	7.89092	12.1179	6.03043	9.19494	10.2139	6.44056		37.8	11.1183	10.8937	10.324	6.95115	11.6882	5.66704	9.63784		37.8	11.8103	10.3165	9.60904	10.8793
38	7.42565	9.24823	9.00513	9.66952	6.29826	5.54819	4.78641		38	3.13994	2.93596	5.03894	4.20349	5.84578	2.74555	6.38496		38	7.95279	8.46298	11.9868	13.7876	7.82583	10.5539	12.6305		38	9.54902	9.2646	13.2129	6.43832	9.06389	9.95177	6.30128		38	9.12463	10.6737	9.64035	7.5975	11.8946	4.58883	8.38395		38	10.7429	10.6327	9.02491	9.77432
38.2	9.38262	8.91328	9.69348	10.143	6.50197	6.75617	5.57433		38.2	3.87705	3.64514	5.75625	4.1704	5.12778	3.31564	6.6331		38.2	7.76133	8.54303	11.3224	12.5854	7.62402	11.217	13.1179		38.2	9.72883	10.4361	13.3678	6.87479	9.04371	8.25533	6.48335		38.2	9.34573	9.18326	11.0332	9.00943	10.8071	4.39064	7.35113		38.2	11.5554	10.4349	8.8864	11.2854
38.4	10.6217	7.81108	10.9824	10.1912	6.81443	7.66581	7.30816		38.4	4.95329	3.37132	5.76395	3.61297	4.04621	3.71384	6.78681		38.4	7.74925	7.32994	10.8889	12.5157	7.5607	13.1808	13.1185		38.4	10.2987	11.4584	12.6871	6.44812	9.05584	7.34899	5.86317		38.4	10.3084	7.60436	11.7195	9.87337	11.4267	6.4981	6.71877		38.4	12.053	11.1667	8.1602	12.3736
38.6	9.45269	7.04216	10.1013	9.44391	7.11729	9.52481	8.11542		38.6	6.31619	3.16826	5.21071	4.05719	4.70398	3.96013	5.57625		38.6	8.8628	8.43757	11.3509	13.1075	8.64224	13.1606	13.607		38.6	10.4693	11.7624	11.6481	7.36714	9.87001	8.96512	4.97231		38.6	10.433	6.50336	11.0022	11.4085	11.6104	7.11337	7.53777		38.6	13.006	11.5936	9.26223	10.3559
38.8	7.6137	6.35791	9.66842	8.20797	7.07922	10.3808	7.53575		38.8	7.05534	3.73052	4.69042	3.67012	4.54643	3.90342	3.79072		38.8	10.0986	9.58281	11.8839	12.7325	8.8142	12.1253	14.2158		38.8	9.95807	11.5568	10.6298	9.23015	11.4241	9.26909	5.95711		38.8	10.4492	5.98428	11.3389	13.2973	9.58077	7.10803	7.27953		38.8	14.2633	10.3754	11.518	9.15942
39	7.41846	6.39594	10.698	7.1951	7.39129	10.3112	6.91491		39	7.36498	3.38852	4.26229	2.51085	3.99349	3.05483	3.948		39	10.1264	8.43608	11.6272	12.7727	7.77432	11.3868	13.8892		39	9.9669	10.8781	10.0847	9.08751	11.6875	9.51961	6.63318		39	11.3514	6.64258	11.4687	12.6715	8.98436	8.27719	8.31234		39	14.1154	9.69671	11.4608	9.21212
39.2	6.68633	6.10841	10.5831	6.6238	7.85069	10.3049	6.69994		39.2	7.24385	3.27285	3.92498	2.69245	4.2313	2.21334	4.53897		39.2	9.26335	9.24177	11.6878	13.1504	7.78897	10.8793	13.241		39.2	9.52599	9.98035	10.5056	9.22376	11.7959	11.8855	5.93325		39.2	11.3964	8.5574	10.2672	11.0508	9.41865	7.65568	10.3197		39.2	12.308	9.86158	10.6004	7.62712
39.4	4.65814	6.33243	9.69136	6.14117	7.53461	8.44545	5.47627		39.4	6.15548	3.97832	3.09973	3.33195	4.72313	2.33756	4.68897		39.4	8.87035	11.1567	11.296	12.2024	7.78106	10.7956	12.5504		39.4	9.32017	8.64434	11.0422	10.2237	10.8637	12.55	6.42651		39.4	9.80611	9.69084	9.83369	10.103	8.73586	6.83363	9.7443		39.4	10.8589	7.97207	11.291	6.91411
39.6	4.51345	7.44522	9.55606	6.8276	7.09104	5.96665	4.43793		39.6	5.13918	5.06021	1.89573	2.52056	4.81289	2.40854	5.2443		39.6	7.18039	10.4173	10.6376	11.9417	7.32263	9.5716	11.0132		39.6	9.11814	7.92757	12.1144	9.05534	9.70804	10.4531	8.17306		39.6	8.78548	10.4499	9.62021	8.72772	7.30154	7.4736	8.24408		39.6	9.08162	7.01177	10.6507	7.78483
39.8	6.17686	7.85649	9.42781	7.54138	6.82321	5.37069	4.95819		39.8	4.80586	6.11043	0.845075	1.69411	5.80529	2.07552	5.78613		39.8	7.14984	9.82269	10.8431	13.2098	8.06942	9.47704	9.7766		39.8	8.73641	8.00802	12.6002	7.08325	8.60547	9.29803	8.87026		39.8	7.86938	10.308	8.26926	6.99312	7.34118	8.02168	8.98989		39.8	7.59518	8.48295	9.59003	8.89399
40	6.34416	6.89991	8.22038	6.96188	5.63925	5.24572	5.57796		40	3.39389	7.19653	1.01698	2.9465	6.62422	2.41326	5.64234		40	8.3938	10.7616	11.3296	13.3345	8.5991	10.6436	10.4039		40	8.56551	7.4397	11.7315	7.2026	7.81408	8.37846	8.10085		40	7.64919	9.60262	7.46152	7.3975	6.79494	8.83308	8.85889		40	8.45956	8.76211	10.3298	9.41187
40.2	6.55298	6.14109	8.07869	6.34878	4.19762	4.03784	5.22102		40.2	2.35291	6.96091	1.34888	3.12735	6.97908	2.82533	4.17241		40.2	8.95923	10.1258	11.9617	12.1069	8.62192	10.4702	10.4702		40.2	9.33415	7.50836	10.6967	6.58757	7.81171	5.70438	8.52057		40.2	7.9797	8.98422	7.81988	8.21667	6.44363	10.4647	7.16312		40.2	9.4637	9.20129	11.6288	10.7382
40.4	7.97061	6.65659	9.10086	6.21847	3.52018	4.6455	5.33285		40.4	3.02127	5.30142	2.10449	2.49019	6.93254	2.304	3.21521		40.4	8.45436	8.19663	11.6585	12.5064	9.37873	9.26625	10.0997		40.4	9.58778	8.60785	9.86946	5.06686	9.43109	5.37172	9.50258		40.4	8.25491	8.03824	8.08108	7.48218	7.07452	10.2147	7.56577		40.4	9.83285	10.7816	11.9477	10.8832
40.6	6.98705	7.04162	10.1665	6.52946	3.47239	6.36387	6.71428		40.6	3.21046	3.90992	3.4484	2.92231	6.66106	2.46264	3.28706		40.6	6.85174	7.64141	10.3023	12.3258	8.66088	9.62247	11.2609		40.6	10.5127	9.34801	8.83752	6.41613	11.4522	7.46682	9.15858		40.6	7.93307	5.95255	8.60782	7.77179	8.28571	8.77388	7.46474		40.6	10.4097	10.493	12.0099	10.51
40.8	5.25703	7.90992	10.4514	6.6668	3.7902	7.6609	6.50193		40.8	3.18168	2.63946	5.29754	3.99921	6.33046	3.67343	4.42773		40.8	5.11501	7.1329	8.70172	10.1243	7.03787	9.15767	11.8638		40.8	11.9559	9.19196	8.39157	7.71639	12.4902	8.05746	8.34211		40.8	8.07695	5.16573	10.1162	8.51657	9.59555	7.05587	6.12846		40.8	10.7144	9.53636	12.3143	10.1848
41	5.1599	10.3661	11.0397	8.05027	3.87658	8.80811	6.5999		41	3.78358	1.36001	5.673	4.1441	5.61355	3.82129	5.02804		41	3.91419	5.17487	7.58511	8.60612	7.62234	7.65534	10.6495		41	11.8167	10.4155	8.48059	6.20175	14.1245	8.40577	9.1589		41	7.00851	4.87752	10.5769	7.39684	10.9852	4.56235	6.25761		41	9.76566	9.763	11.8981	9.86054
41.2	4.91041	12.6235	10.6756	10.1813	4.05238	10.0358	8.17746		41.2	4.0632	1.38201	5.26457	4.56268	4.61878	3.85652	6.05663		41.2	3.136	4.21518	6.59614	8.62176	7.35925	6.88136	9.43661		41.2	11.7707	11.0362	9.71985	5.68136	14.6503	10.0742	10.1809		41.2	4.14837	3.4644	9.73441	6.86783	11.3296	2.61402	7.04151		41.2	8.93279	8.9116	10.4653	8.57049
41.4	5.31359	12.2921	10.3667	11.3554	4.67219	10.1901	8.45721		41.4	3.91306	3.18996	5.67746	5.24715	4.83678	5.03966	7.05147		41.4	3.48915	4.95645	7.06367	8.28766	5.65665	6.87364	9.5775		41.4	12.3191	9.79993	11.3637	6.74539	13.4994	9.77651	9.68809		41.4	3.15892	3.48394	8.76204	8.23983	11.7849	2.79949	7.0848		41.4	8.36479	8.06033	9.61882	6.56397
41.6	7.56879	11.4477	11.0143	11.492	4.46535	8.79486	7.95366		41.6	3.63564	4.6358	5.20993	5.19268	5.25507	6.25336	6.79262		41.6	6.02636	5.76965	9.34099	7.07209	6.12189	7.41443	8.85933		41.6	11.3279	9.11329	10.8689	5.43049	11.8449	8.23437	9.68266		41.6	3.682	5.45332	8.69658	8.52628	13.1033	3.91009	7.35892		41.6	7.69132	8.80452	10.0471	5.68056
41.8	8.41905	10.0022	11.0594	11.8115	4.38758	7.32836	8.55315		41.8	3.60486	5.20865	3.79742	4.43148	4.85958	5.66182	5.26128		41.8	6.66177	5.6898	10.4054	6.53255	6.47656	7.4833	7.42085		41.8	9.58479	9.40512	10.2697	3.38828	10.7974	8.56801	10.4244		41.8	3.47693	6.3833	8.60747	8.08792	12.3232	5.21059	7.57713		41.8	7.65765	8.9732	9.14383	5.2569
42	7.95917	7.55227	10.6303	11.0115	5.56777	6.3447	8.24603		42	4.84261	5.5024	3.51093	3.14097	4.89908	4.7947	4.2819		42	6.32973	6.90475	10.8097	7.07107	5.90174	7.29387	7.55782		42	10.3249	9.11199	10.8307	4.30341	9.95503	8.71007	9.82758		42	4.44952	6.95174	8.93399	8.46937	11.3325	6.60116	6.41265		42	7.5048	7.62312	7.86618	5.0065
42.2	7.21284	6.33424	10.1596	9.27425	6.27608	5.44178	7.31418		42.2	5.59398	5.22347	4.20436	2.31667	4.86488	4.08084	3.41524		42.2	6.48659	8.39576	10.7386	7.31347	6.46152	7.42789	9.01549		42.2	10.0388	8.31065	9.98797	5.0879	10.4356	7.24202	8.74739		42.2	7.61546	7.74529	9.52082	7.71183	10.8958	7.36193	5.66429		42.2	6.99583	6.9354	8.31829	5.75592
42.4	5.0475	6.19849	9.59771	8.39535	6.53	5.39296	7.91588		42.4	5.63049	4.57434	4.25582	1.17956	4.1513	2.62347	2.00222		42.4	6.3828	8.10811	9.97948	6.37247	6.53761	6.77279	8.92925		42.4	8.39479	7.60902	8.68502	3.54985	11.6902	6.36499	8.26436		42.4	8.79066	7.10695	9.72659	5.99697	9.31861	7.39063	6.13558		42.4	7.32088	6.92525	8.35793	8.13439
42.6	2.89571	5.57485	7.61934	7.63306	7.37203	7.8456	8.18887		42.6	5.98861	3.33971	3.99073	0.223299	3.16103	0.547984	1.58247		42.6	5.52596	7.67076	8.77868	7.10646	6.36216	4.68358	8.91591		42.6	8.79938	7.29692	9.36762	2.71669	12.1036	6.42226	7.34489		42.6	8.56853	6.21227	8.8856	5.57213	7.1758	6.94416	6.29539		42.6	7.8573	6.06588	7.70649	8.89204
42.8	3.15655	6.35135	6.2338	7.15808	6.85556	8.87414	8.09682		42.8	4.89243	2.47565	4.2094	0.875091	3.45016	0.721354	2.61532		42.8	5.41843	8.00072	8.28496	8.25349	6.16203	3.87231	10.1969		42.8	9.52086	7.33736	10.1464	4.03731	12.3062	5.85788	6.4206		42.8	9.14499	6.39465	7.9886	6.44048	6.61771	6.81218	6.51646		42.8	7.99751	5.26269	8.61903	8.40118
43	3.96312	7.56806	6.38374	6.2335	5.50545	8.14561	8.30798		43	2.98537	3.21709	4.26979	1.89213	3.34946	1.93917	2.51077		43	5.39335	8.01944	8.38053	8.04046	4.76784	4.24797	9.78627		43	8.90058	6.59747	9.13834	3.84857	11.9961	4.83102	7.18498		43	9.03355	6.27649	7.85705	6.94196	5.7612	6.45245	7.40676		43	8.2099	5.40203	9.74493	8.02341
43.2	4.40773	7.79547	7.02193	5.91131	5.70683	9.30698	7.66396		43.2	2.47974	3.48981	3.48703	1.62486	3.27899	2.34873	2.18174		43.2	5.49669	7.54251	8.78794	8.39944	4.26419	4.45828	8.57232		43.2	9.15179	5.67457	8.10495	3.23838	10.5148	5.11208	7.55841		43.2	7.67234	5.90326	8.03827	7.4474	4.88614	6.04229	8.18635		43.2	8.32178	5.88725	10.5461	7.26311
43.4	5.67954	7.36749	5.971	6.11338	5.27081	9.58248	6.61632		43.4	2.11556	2.8559	2.8239	2.16442	3.14813	2.19497	3.5582		43.4	4.83194	8.08264	8.19822	9.66142	4.87969	5.79976	8.47288		43.4	9.91595	6.56329	7.58152	4.00693	9.77838	6.05754	7.58765		43.4	7.24188	6.76463	8.54153	8.78528	5.96944	5.18041	7.49476		43.4	7.80106	6.28057	12.1003	6.23822
43.6	6.24071	7.9115	5.95024	6.6781	4.00032	6.9638	5.68478		43.6	0.898315	3.39246	3.08521	3.52107	2.79708	2.38196	4.08009		43.6	4.01502	8.28244	6.8472	9.93156	4.14644	7.40518	7.59391		43.6	9.45844	6.74701	7.2279	4.92125	10.1841	6.35275	7.91584		43.6	7.53691	7.91536	9.07493	8.8267	6.62862	4.19524	7.25497		43.6	6.70848	6.47821	11.9717	6.00366
43.8	4.1957	7.91592	6.64239	6.81625	4.20205	6.6462	4.48414		43.8	1.28526	3.69314	2.3566	3.54476	1.64739	1.58322	2.92111		43.8	3.94171	7.83574	7.29583	8.91984	5.01324	7.52291	6.66093		43.8	8.87245	5.76642	6.90267	4.23148	9.9939	6.47336	7.38227		43.8	6.89266	6.66775	9.01518	7.42496	6.46495	3.89693	6.93728		43.8	5.15209	6.85356	10.7587	6.91616
44	2.31503	7.02826	5.77582	7.37872	4.92225	8.39595	3.88045		44	2.17584	2.39359	1.89214	2.81988	1.77929	-0.0957231	2.52565		44	3.95885	7.3012	7.2742	7.49862	7.06694	7.60664	7.05092		44	8.0998	5.66534	7.69708	3.25591	10.6346	6.51389	6.809		44	5.85965	6.05214	7.76306	7.68433	7.20888	3.98428	6.3612		44	4.19666	7.81957	10.8727	7.85193
44.2	2.37883	6.46573	5.12072	7.9345	4.34865	7.67111	3.87665		44.2	1.02803	2.35772	2.51174	2.60882	2.39787	0.119096	3.26733		44.2	4.61067	5.95653	6.46346	5.85642	6.77392	7.62209	6.87745		44.2	6.97507	5.72381	8.55973	2.70899	11.783	6.30011	7.74933		44.2	4.67984	7.60611	7.11356	8.54544	8.19995	3.25176	5.16652		44.2	4.02282	7.52475	9.04251	7.48786
44.4	2.45493	7.37996	6.04266	7.83121	3.2678	6.90356	4.03585		44.4	0.577969	2.49879	1.64089	2.9375	1.48491	0.872793	2.79487		44.4	5.80488	4.41899	6.88721	3.93507	6.5305	6.57345	6.48523		44.4	6.02313	5.53021	8.38572	2.36464	11.3125	5.43289	8.24204		44.4	4.20169	7.54579	6.36683	6.95589	5.92485	3.63805	4.01936		44.4	4.25888	6.06564	5.55872	6.33324
44.6	2.46405	7.6863	5.83242	7.42092	2.93605	7.5367	4.51043		44.6	1.91588	1.53301	0.570885	3.02502	1.94097	0.491602	2.50639		44.6	6.24812	4.17166	7.33583	2.24544	6.88952	5.79459	7.72285		44.6	5.44789	6.23826	7.9975	2.69578	10.2308	3.99895	7.89713		44.6	4.60181	5.98819	6.33518	5.97287	4.4893	5.16865	3.89891		44.6	4.97347	6.42975	5.3601	5.72894
44.8	4.15576	6.86248	5.505	6.68396	2.20572	6.38759	4.79262		44.8	2.68505	1.83451	1.58841	1.95867	2.81926	0.197121	3.14715		44.8	5.77833	4.08709	6.11863	2.38353	5.95563	5.92141	8.27152		44.8	5.11744	6.68292	6.70714	2.90423	10.0841	3.289	7.86596		44.8	4.66052	6.44654	6.88307	5.88477	4.55498	4.85192	3.80882		44.8	6.03751	6.94384	6.51329	4.2971
45	5.69989	7.00024	6.13819	6.71432	1.28412	4.20686	4.59725		45	2.09873	2.91221	1.79012	1.43582	2.01199	1.24849	4.24372		45	5.83636	3.96481	5.117	4.07703	4.11722	4.83386	7.26516		45	4.8131	6.0627	5.32318	3.9901	8.60053	4.2138	6.48245		45	4.92772	7.56128	7.02134	3.55078	3.60527	4.9155	3.29645		45	6.5417	6.21218	5.85383	2.21809
45.2	6.03347	7.57685	5.39158	6.80385	0.455657	2.87239	5.10528		45.2	2.93116	3.57416	0.330021	2.22065	1.68377	0.382636	3.96273		45.2	4.81645	5.64823	5.13396	4.79438	3.18683	4.10663	6.9496		45.2	5.06633	7.02511	5.64908	5.42213	6.87768	4.36448	4.55463		45.2	7.06557	6.53343	6.96987	2.28969	2.76457	6.13784	3.50648		45.2	6.29954	6.36047	6.79442	1.91595
45.4	5.93631	7.56683	4.38878	6.27849	0.815214	2.18255	5.61442		45.4	3.4893	4.07491	0.544592	1.98854	3.43221	-0.262944	3.27231		45.4	3.09743	7.16474	5.02776	6.00676	2.4772	4.06148	6.25289		45.4	6.0038	7.05419	6.59332	6.2522	6.01871	4.79032	4.41164		45.4	7.56314	6.39203	7.48745	3.5496	5.1062	5.59108	3.43735		45.4	5.13592	7.20861	8.70876	2.64294
45.6	5.60976	7.003	4.50603	5.52768	2.16921	1.9853	5.14913		45.6	3.22446	4.47311	1.18045	1.3673	3.45684	0.932118	3.57302		45.6	2.13594	6.11889	5.3516	8.41333	2.00042	3.98783	4.19406		45.6	5.73153	5.40173	6.32846	5.37489	5.35727	6.14805	5.56987		45.6	5.44949	7.30848	6.62543	4.41101	6.28563	4.39578	3.14556		45.6	4.26127	6.29378	8.66431	2.94487
45.8	4.90262	7.67116	4.00859	5.6994	3.08174	3.14714	5.6775		45.8	3.28024	4.44128	0.0277898	2.40065	2.88199	1.86561	3.23447		45.8	2.07564	5.59811	5.98669	9.18844	1.88369	4.24171	2.3892		45.8	5.29838	4.54272	7.41052	4.64011	4.62315	5.45896	7.02764		45.8	5.53688	7.34538	5.91366	5.73624	6.09124	4.87302	4.44759		45.8	3.7866	5.51576	7.64403	3.28792
46	3.36487	8.32405	2.63999	5.86546	2.68714	4.22461	6.42237		46	3.85473	2.99176	-0.578143	2.52727	3.41425	2.03679	2.89189		46	2.29047	5.28362	6.18131	8.67508	2.78437	5.36692	1.70687		46	4.66367	4.93056	7.77385	4.13711	4.56	3.79824	8.27318		46	5.78163	6.06537	6.14304	7.61399	7.11434	4.46058	4.95252		46	2.93809	6.32444	7.30796	3.86806
46.2	1.46803	6.9236	2.89841	5.02102	2.67753	4.96611	5.77213		46.2	3.93115	0.850536	0.40254	1.22657	2.52388	2.67904	3.89235		46.2	2.16384	3.38174	5.92846	8.9561	4.07214	5.62388	1.04036		46.2	2.92603	4.14061	5.51646	2.63969	4.81576	3.22876	8.35058		46.2	3.55918	5.70255	5.56351	7.03885	7.46417	3.42484	4.97725		46.2	2.93066	6.91757	6.30894	4.76752
46.4	0.958357	4.93043	3.79356	4.8042	2.95867	5.91868	5.17538		46.4	3.07204	0.770448	1.46007	0.0664168	0.938891	3.13352	4.73934		46.4	2.05573	2.47929	6.10811	7.6728	4.36905	5.31752	1.05993		46.4	1.00058	3.83364	3.90947	1.05303	5.06676	2.24286	7.58673		46.4	3.19089	5.13679	5.2411	5.74605	6.09809	4.47309	6.30975		46.4	4.03941	6.48569	5.39128	5.09592
46.6	0.929849	4.31186	3.60742	5.22334	1.18813	5.84566	5.00549		46.6	1.6718	0.812838	2.01665	-1.32682	1.02499	3.38121	3.2647		46.6	2.70099	3.27838	6.08713	4.35209	4.97038	5.24773	1.8488		46.6	0.745259	4.37653	4.01165	1.16731	5.39941	1.09383	5.73096		46.6	4.82697	3.90768	5.67761	4.91645	5.71517	4.78032	5.84815		46.6	4.2385	7.03188	5.25019	4.26806
46.8	-0.110438	2.95268	3.19209	4.70913	-0.0836695	4.81321	3.78544		46.8	0.0930071	-0.412924	3.1568	-2.9103	2.08469	3.54611	2.45435		46.8	3.49185	3.6383	5.18205	2.99427	5.61919	4.11183	2.39817		46.8	1.18559	4.20279	3.2933	1.38538	5.36769	1.81243	3.77979		46.8	5.18096	3.52209	4.91618	3.20925	5.8076	3.82627	3.2253		46.8	3.94834	6.9999	5.68216	3.67558
47	0.519448	1.06061	3.40473	4.0784	0.73502	4.76365	2.45119		47	-1.68333	-0.00582728	3.83207	-2.4107	1.90562	3.29473	1.34732		47	2.06631	4.01815	4.64324	1.8656	4.69647	2.8826	2.7757		47	2.24099	4.11399	3.2086	0.243035	5.8665	2.42854	3.15862		47	5.53917	3.97423	4.84742	2.57263	4.49188	3.75408	2.40756		47	4.7574	5.09694	5.76022	3.36025
47.2	1.98641	1.31884	2.5456	3.45636	0.326843	5.39601	2.67914		47.2	-2.95538	0.954964	3.24055	-1.7402	2.08811	3.1121	-1.38581		47.2	1.40544	4.67595	4.76118	0.410456	3.80241	1.87062	3.25737		47.2	4.03865	3.81668	4.33651	0.371916	6.41615	2.12337	4.33088		47.2	6.08289	4.10458	5.50801	3.52185	3.54035	3.95233	1.45839		47.2	4.9214	4.05268	5.75185	1.55422
47.4	0.284998	2.20436	1.09113	2.70602	-0.450696	4.69476	2.09626		47.4	-1.56225	0.0944362	2.38012	-1.53054	3.32072	2.36855	-2.9988		47.4	2.60598	4.46581	4.0725	0.331012	5.22453	0.00892531	2.54127		47.4	4.91243	2.21385	4.3211	1.07697	6.68598	2.43212	4.61113		47.4	5.0546	4.45636	3.90764	4.3528	2.73748	2.89197	0.303878		47.4	4.61946	4.41158	5.65595	0.0520376
47.6	-0.863307	1.85107	0.362224	2.71863	0.576098	3.76899	0.783839		47.6	0.156843	-0.25939	1.18391	-0.982894	3.18451	0.258851	-3.26712		47.6	2.19726	4.56551	3.60413	1.10626	5.23193	-0.761625	1.80975		47.6	5.50272	1.68634	3.3168	0.528404	7.09705	2.96944	5.5204		47.6	3.70476	5.85342	2.08744	4.60072	1.67115	2.58502	0.781473		47.6	4.73807	4.23553	4.0885	0.409893
47.8	0.690403	2.05465	0.0399524	2.72906	0.47548	3.82987	0.876287		47.8	1.00077	0.114115	-0.511552	-0.205708	0.901435	-1.97979	-3.54657		47.8	1.32432	3.96558	3.75091	1.34962	3.76143	-0.0395813	2.61604		47.8	5.22045	2.56602	3.10993	0.407922	6.79079	2.61278	7.14431		47.8	2.08648	6.19888	2.76023	4.83878	0.684619	2.63488	2.06447		47.8	4.3254	3.96757	2.36282	1.5908
48	0.18431	2.15114	-0.124344	1.9021	-1.11877	1.69718	1.48821		48	3.09728	-0.023974	-2.10951	-0.642744	0.416823	-2.64176	-2.79117		48	2.84745	2.6427	3.30145	1.43938	4.35423	0.0567443	3.18417		48	3.78028	1.76039	2.90352	1.71108	5.42485	1.97012	7.1268		48	0.91832	5.26597	3.15693	4.04249	0.912757	1.48308	2.33245		48	3.44255	3.95941	1.92566	2.35456
48.2	-0.777893	1.99609	0.403385	2.39597	-1.02964	-1.44276	0.289254		48.2	4.15948	-0.323309	-2.47273	-0.831921	1.42117	-2.64833	-0.918633		48.2	3.4779	2.18971	1.9373	1.15956	4.5063	1.23622	2.99231		48.2	2.53825	2.05408	2.08009	1.32088	4.02094	2.20214	4.85452		48.2	1.51242	4.43758	2.54933	2.31136	1.73071	0.927257	3.2931		48.2	2.59411	3.06061	1.57888	3.05033
48.4	1.51663	2.24479	1.33923	3.19336	-1.6358	-2.23443	-0.159105		48.4	1.7887	-0.222939	-2.67558	0.445929	0.434558	-2.66976	-0.111775		48.4	2.3134	1.01081	1.27065	1.36764	1.69538	4.04777	3.62774		48.4	2.17711	3.61977	2.25427	0.399612	3.00227	1.67416	3.93637		48.4	2.72097	3.30128	3.83122	0.698846	3.28335	1.16449	4.22316		48.4	1.39558	2.48369	1.3584	3.9357
48.6	2.74284	2.40429	2.08984	1.66606	-3.31785	-2.00726	1.27434		48.6	-0.119255	0.462601	-2.60961	0.793295	-0.186528	-2.15807	1.21997		48.6	2.2214	-0.368204	1.15741	1.65523	0.701119	4.52851	3.87159		48.6	1.12199	3.07747	3.15988	1.15105	1.9863	-0.0649794	3.51827		48.6	3.0864	1.36552	6.14978	0.644702	3.86374	-0.0684921	3.91578		48.6	0.115074	1.60035	2.89989	4.52287
48.8	1.2429	1.83821	2.33211	-0.136557	-2.93334	-2.46954	1.33437		48.8	-0.587681	0.652658	-1.67888	0.201705	1.27705	-1.57343	2.08333		48.8	1.61676	0.276517	1.42716	0.927841	2.11041	3.34752	2.45693		48.8	0.866772	2.29685	3.12108	1.49365	2.36007	-0.87248	1.58496		48.8	3.2905	1.46786	6.16708	0.720941	3.93724	-0.887979	3.20613		48.8	0.22031	0.833864	3.23222	3.66423
49	1.09364	2.04796	2.66069	-1.02483	-1.96133	-1.13713	0.692847		49	-2.50774	1.30084	-0.370162	-0.290569	1.24854	-2.57025	0.349789		49	-0.401032	1.34185	2.36377	1.10643	1.4695	2.45488	1.66763		49	1.94802	3.52397	3.14446	0.280738	3.37477	-0.264339	0.972619		49	2.92191	2.0652	5.43253	1.54491	4.16366	0.9581	2.68737		49	0.892826	1.74846	2.29558	3.15316
49.2	1.15643	1.52586	2.42348	-2.48471	-1.6294	0.739744	1.15938		49.2	-3.5756	2.64626	0.103956	-0.990554	-0.309431	-3.41322	-1.58708		49.2	-1.78567	1.96423	3.54821	2.07156	0.142332	1.12332	1.25117		49.2	2.07529	3.54368	4.30475	0.225358	3.98423	-0.00777005	1.61219		49.2	1.65343	1.83828	5.49173	4.16208	3.58908	2.09908	2.14514		49.2	0.908689	3.03037	2.48296	4.08384
49.4	-0.28917	-0.421579	-0.173508	-4.1336	-0.970905	0.451215	1.61066		49.4	-2.5394	2.15337	-0.250087	-3.07122	-1.11812	-3.26148	-2.2474		49.4	-1.41346	3.88376	4.52106	2.17249	1.05498	-0.525122	0.555576		49.4	1.59192	3.50642	3.84183	0.778072	3.91305	0.026988	1.85335		49.4	1.29972	2.86425	4.56123	5.91241	1.38089	1.6766	0.981337		49.4	1.80569	2.01666	1.98243	3.90126
49.6	-0.709604	-0.661048	-2.20557	-4.13256	-0.204049	-0.00124687	1.45019		49.6	-2.37607	0.511056	-0.82325	-3.21963	-2.5039	-2.82409	-3.38834		49.6	-1.54001	4.91348	3.53262	1.46548	1.28695	-2.22158	0.351057		49.6	1.01062	4.61437	2.81306	0.0553818	3.05097	0.949424	1.76156		49.6	2.1908	3.75012	2.18424	5.91185	0.276499	3.25479	0.724173		49.6	3.22617	1.26236	0.765323	2.18018
49.8	0.162345	0.348152	-3.24743	-2.15553	-0.692351	-0.825064	1.03108		49.8	-2.71241	0.570591	-1.93472	-2.74029	-4.40177	-1.50945	-4.26185		49.8	-2.05227	3.6287	1.86356	0.837173	-0.619194	-2.96857	0.582926		49.8	-0.636096	3.8247	2.24202	-0.534388	2.26496	1.8667	3.05825		49.8	2.47334	1.86913	0.161196	6.47231	0.964104	4.00237	1.33221		49.8	2.72911	1.67915	1.80206	1.097
50	0.628235	-0.0018414	-5.94486	-0.374852	-1.84684	-1.60532	0.0576777		50	-2.49117	-1.3915	-2.82985	-3.10748	-5.18108	-0.42388	-3.20503		50	-1.38387	2.8106	1.45083	-0.474344	-1.35704	-2.17468	0.320085		50	-1.48653	2.33867	1.24231	-0.144289	1.27632	1.32725	3.33956		50	2.92081	0.479011	-0.54256	6.07917	-0.0466209	1.49838	1.99719		50	1.15081	1.31588	2.44351	0.938935
50.2	-0.153197	-1.05034	-7.68876	0.346061	-3.14866	-1.51634	-1.10936		50.2	-2.45366	-4.92106	-3.04594	-3.31226	-6.15545	-1.03616	-2.08436		50.2	-0.472999	1.73827	1.16564	-2.04726	-0.0733979	-2.35476	0.308458		50.2	-1.29498	0.98753	0.37893	-0.302943	0.323807	-0.139284	3.23984		50.2	3.19945	0.435	-0.267	3.108	-2.14217	-0.755264	1.38479		50.2	1.42807	0.578598	2.44635	-0.32849
50.4	-0.596394	-0.316998	-6.29135	0.908483	-4.35078	-1.53221	-2.83577		50.4	-2.9852	-4.68735	-3.02521	-3.34613	-5.99375	-2.41803	-1.84119		50.4	-1.97158	-0.609509	-0.0718457	-3.03207	0.793899	-3.31787	0.814356		50.4	-0.589737	-0.463398	0.761748	-0.971371	0.380689	0.157684	2.79665		50.4	1.14016	-0.59472	0.878567	0.85441	-2.42268	-1.8357	1.01718		50.4	0.346632	1.16997	3.94286	-0.371437
50.6	-1.2903	-1.36345	-5.38895	0.92492	-5.5108	-2.77162	-4.47818		50.6	-3.74328	-4.57331	-2.45386	-4.62849	-4.1857	-4.69839	-2.04151		50.6	-3.50777	-2.09363	0.0890514	-2.92548	0.39449	-2.03048	1.1634		50.6	0.877595	-1.31864	0.696084	-1.94777	1.44134	0.993562	1.52141		50.6	-1.24501	-1.57666	2.8058	-0.228353	-2.15054	-3.66596	0.658246		50.6	-1.43383	1.85678	4.25281	1.23669
50.8	-4.13538	-4.40163	-5.24107	-1.28058	-6.49111	-3.50967	-5.17738		50.8	-5.50919	-7.00108	-1.86705	-5.12962	-2.99127	-7.01201	-2.32336		50.8	-3.90604	-1.63412	0.77239	-2.32018	1.17267	-1.21227	0.639503		50.8	1.72322	-1.22298	0.487466	-3.36051	1.47215	0.31976	-0.963258		50.8	-1.65306	-1.17066	4.91439	-1.98349	-3.29628	-4.97984	-0.49669		50.8	-1.00152	1.96163	3.21457	1.99994
51	-7.30168	-5.35022	-3.69693	-4.08227	-6.58621	-4.25036	-4.84917		51	-6.81966	-7.24648	-2.7107	-4.61751	-3.04182	-7.82252	-3.49622		51	-4.90484	-2.33433	-0.0352189	-2.11437	2.21787	-2.39932	0.0719329		51	0.499588	-1.63928	0.273301	-4.08054	0.981357	-0.36071	-1.30435		51	-2.16509	-0.0435129	4.42696	-3.62894	-3.83533	-5.02448	-1.29555		51	-0.214798	1.69204	3.11448	1.6563
51.2	-8.31751	-5.08189	-2.8231	-5.59032	-6.71534	-5.95403	-4.19716		51.2	-7.18709	-6.45328	-4.605	-4.88553	-2.34781	-8.2444	-4.8736		51.2	-5.63248	-3.51173	-0.941522	-3.17761	1.24385	-2.9656	-0.636294		51.2	-1.35684	-1.70131	-1.14115	-3.80396	0.0527475	0.0477859	-0.504812		51.2	-2.85482	-0.347662	2.29433	-3.01178	-2.5528	-4.10035	-1.11407		51.2	-0.0663534	0.916431	1.10872	1.52212
51.4	-9.32932	-7.58165	-3.68159	-7.16678	-7.51264	-7.31381	-3.65454		51.4	-8.06411	-8.17997	-6.00493	-4.67713	-3.19305	-8.08569	-5.55268		51.4	-5.75517	-3.03925	-1.28781	-4.59022	-1.01932	-3.65986	-3.47737		51.4	-3.42257	-2.05817	-2.83704	-4.14512	-1.01496	-1.17323	-0.958234		51.4	-2.39618	-1.34145	0.10545	-2.05987	-1.24274	-3.0901	-1.12713		51.4	0.898652	1.07167	-1.93112	0.141715
51.6	-11.4553	-8.66926	-5.33292	-8.85908	-8.46031	-7.52022	-3.75545		51.6	-8.67933	-8.88087	-7.23979	-4.34876	-5.16981	-6.05099	-5.78763		51.6	-5.68253	-2.64826	-1.21136	-5.42539	-2.49261	-6.30633	-7.2776		51.6	-5.91323	-3.31263	-4.15074	-3.87448	-2.18109	-3.54967	-1.1479		51.6	-2.25401	-0.857079	-2.44936	-2.82419	-1.95636	-3.2386	-1.46972		51.6	1.52694	1.80739	-2.54757	-1.69253
51.8	-10.8143	-7.42866	-7.0114	-9.33264	-9.50652	-8.40565	-4.72418		51.8	-8.26538	-8.2319	-8.49751	-6.3686	-6.54785	-6.65943	-6.38785		51.8	-5.42034	-3.50111	-1.39136	-6.79278	-4.34984	-7.55627	-8.28857		51.8	-6.69152	-3.34632	-4.89739	-2.62917	-3.75741	-3.89456	0.34482		51.8	-3.68323	0.0267113	-4.40362	-3.55081	-3.36899	-2.94463	-2.25839		51.8	0.341955	0.924477	-3.54044	-2.13718
52	-9.40657	-8.2267	-8.39446	-9.55102	-11.136	-10.6561	-6.05255		52	-8.35073	-8.1596	-8.42236	-9.10292	-8.00401	-9.44936	-6.2454		52	-6.2718	-3.94144	-2.17197	-7.97005	-6.08042	-8.03232	-8.89024		52	-7.09773	-3.91406	-5.9633	-2.91653	-4.31446	-3.50548	-0.155671		52	-5.10831	-1.24915	-4.04559	-3.32528	-2.78277	-3.06831	-3.58843		52	-1.17069	-0.539644	-4.58807	-3.06534
52.2	-9.93391	-8.3217	-10.4366	-10.0448	-12.7626	-13.2174	-6.76873		52.2	-10.4049	-8.17323	-7.98028	-10.2014	-10.1274	-9.82902	-5.94847		52.2	-7.81141	-3.80035	-2.37423	-7.51471	-7.06318	-8.92235	-9.54307		52.2	-7.33886	-4.94469	-6.71846	-4.55156	-3.86546	-4.34324	-3.11274		52.2	-5.79327	-1.5061	-3.1164	-4.51996	-2.58675	-4.82463	-4.48353		52.2	-3.20911	-0.238661	-2.81737	-3.572
52.4	-10.7283	-6.25041	-12.3192	-10.136	-13.1124	-14.7158	-7.58694		52.4	-12.246	-9.14942	-8.17498	-11.5513	-11.8171	-10.7394	-7.28482		52.4	-8.40737	-4.13779	-2.25374	-7.76523	-8.01914	-7.93074	-7.47023		52.4	-7.55356	-4.84631	-6.26332	-4.52601	-4.01924	-4.65886	-4.00285		52.4	-6.08305	-0.482737	-2.32426	-6.21521	-4.48706	-5.57194	-4.88621		52.4	-5.21779	-1.38021	-1.99866	-3.3903
52.6	-10.1389	-6.92858	-13.1925	-10.0231	-13.2385	-15.3121	-9.24594		52.6	-13.1664	-10.6299	-8.63937	-13.4119	-13.3993	-13.3727	-9.12847		52.6	-9.31496	-5.60954	-2.77196	-9.11456	-7.80154	-5.7614	-5.00888		52.6	-8.18873	-4.61637	-5.69038	-5.29797	-4.6241	-4.59994	-4.89875		52.6	-6.97638	-2.48441	-2.24716	-6.7435	-4.81236	-4.96496	-4.82956		52.6	-6.7012	-4.50898	-3.51963	-4.11919
52.8	-10.6067	-9.60596	-14.1308	-10.8027	-14.0213	-15.1694	-9.56611		52.8	-14.1533	-10.5123	-8.82154	-14.0698	-15.8315	-13.4699	-10.5479		52.8	-11.1373	-6.97265	-2.99505	-9.6003	-7.73218	-6.37004	-5.09006		52.8	-9.73464	-5.41899	-6.80141	-7.4243	-4.76097	-6.17868	-7.34451		52.8	-7.35673	-5.15112	-3.00824	-7.73025	-4.31013	-5.65808	-3.63721		52.8	-6.89751	-5.8895	-3.73225	-5.05383
53	-12.3029	-10.5334	-15.0872	-11.9416	-14.4588	-15.0026	-10.6332		53	-15.2256	-11.2319	-9.45584	-13.6313	-16.4824	-11.2613	-12.0525		53	-11.6611	-6.63246	-2.93677	-9.91114	-9.15314	-7.24174	-6.22344		53	-11.0135	-4.21055	-7.40034	-8.21775	-5.90161	-8.32649	-8.99476		53	-8.03819	-5.28768	-3.93655	-8.77194	-6.33053	-5.85229	-2.48747		53	-6.87448	-6.02033	-4.57047	-4.82233
53.2	-13.2146	-13.5751	-15.2512	-12.4387	-15.5352	-13.9667	-14.2818		53.2	-15.1066	-13.1139	-10.5622	-13.9417	-15.8688	-12.262	-13.6549		53.2	-12.196	-7.02251	-4.1781	-10.9541	-9.93364	-7.31927	-8.0062		53.2	-12.4046	-3.10477	-7.57215	-8.59861	-6.85883	-8.93399	-8.80934		53.2	-9.58083	-6.33818	-5.41725	-8.77889	-9.03793	-6.45885	-2.1489		53.2	-7.41733	-7.20607	-6.70531	-5.5447
53.4	-14.2843	-17.0916	-15.4895	-14.1167	-16.5458	-13.4642	-16.3773		53.4	-15.2892	-13.4019	-11.8469	-15.1229	-15.4566	-13.8487	-14.7789		53.4	-12.7851	-8.54873	-5.53982	-12.2047	-10.0303	-9.89242	-11.1069		53.4	-13.5265	-4.0371	-9.8764	-10.5889	-7.51168	-9.46022	-9.87991		53.4	-10.1828	-8.45685	-7.21505	-9.23529	-9.61816	-8.76063	-3.26602		53.4	-7.57309	-7.50529	-6.95422	-5.74491
53.6	-15.8681	-17.0988	-16.606	-16.4298	-17.5715	-15.4645	-16.7509		53.6	-17.1404	-13.9783	-13.4216	-15.92	-15.9966	-14.5284	-15.6146		53.6	-12.7003	-8.58767	-6.45288	-13.9005	-11.5296	-12.9192	-13.3705		53.6	-13.9683	-4.41716	-12.2425	-11.5293	-8.8395	-10.1378	-10.2862		53.6	-10.4162	-7.76843	-6.7096	-9.49592	-10.5107	-10.4359	-5.29346		53.6	-7.45195	-6.10632	-6.4135	-4.53228
53.8	-17.4085	-16.9202	-16.9478	-16.4652	-18.8294	-17.8786	-18.2404		53.8	-19.4628	-16.9809	-15.8179	-15.9448	-15.0005	-16.1929	-15.7917		53.8	-13.5203	-8.97076	-7.82038	-16.7376	-13.1389	-14.1562	-15.6797		53.8	-15.0444	-5.25211	-13.4146	-11.0859	-9.66272	-10.8895	-10.4793		53.8	-10.9997	-7.02054	-6.08678	-8.90151	-12.0129	-10.8289	-6.9198		53.8	-8.63976	-5.55765	-7.56681	-5.1131
54	-17.9279	-17.9376	-17.9782	-15.2802	-19.8882	-18.8095	-19.2039		54	-22.7563	-19.6735	-18.3106	-16.654	-15.585	-19.5294	-16.2495		54	-15.2854	-11.7787	-8.79532	-19.6468	-14.2184	-15.2621	-16.7944		54	-16.2178	-7.87344	-14.7766	-12.5681	-9.99697	-11.3758	-12.0974		54	-10.5822	-8.6721	-7.03205	-9.72293	-11.913	-11.0856	-8.27986		54	-9.42162	-5.9754	-8.55488	-5.58039
54.2	-19.2211	-17.9635	-20.1526	-16.8404	-20.3483	-20.8724	-18.2878		54.2	-26.8259	-21.51	-19.9364	-18.683	-18.3447	-21.7628	-17.9344		54.2	-17.5757	-13.3603	-8.80454	-21.2423	-16.0355	-17.0014	-17.0007		54.2	-16.9371	-9.57197	-16.6771	-14.2176	-11.2969	-12.269	-13.577		54.2	-9.47025	-9.86479	-7.84237	-11.3361	-11.2973	-10.6637	-10.0026		54.2	-9.02213	-6.42786	-8.86323	-4.8658
54.4	-19.9553	-18.3059	-22.338	-17.6959	-22.5842	-24.1789	-18.6955		54.4	-29.3201	-23.3002	-20.6737	-20.0739	-20.8259	-23.5098	-19.1752		54.4	-21.2508	-14.0665	-8.67857	-21.8503	-17.5537	-17.3128	-17.0444		54.4	-19.5609	-10.2214	-17.3921	-15.2212	-13.015	-13.5982	-14.2663		54.4	-11.3302	-10.841	-8.81507	-12.7952	-12.1603	-10.4123	-9.97459		54.4	-10.2828	-7.29648	-9.52353	-6.58958
54.6	-20.7421	-20.4446	-23.6661	-16.753	-25.8264	-25.5437	-20.3907		54.6	-30.8865	-25.442	-21.0279	-21.1816	-21.8919	-25.9389	-19.6962		54.6	-25.006	-16.03	-9.20426	-23.0012	-18.7491	-17.9558	-18.5909		54.6	-22.7559	-11.4974	-17.9529	-17.7052	-13.9736	-14.291	-16.2543		54.6	-13.6052	-13.4352	-11.0261	-15.1907	-13.4795	-11.3817	-9.55817		54.6	-12.0353	-8.5073	-10.5893	-9.16458
54.8	-21.9554	-21.5632	-25.6475	-18.5007	-27.6683	-26.3983	-21.8607		54.8	-32.8874	-26.5804	-20.8341	-22.81	-23.7794	-27.5967	-21.5925		54.8	-27.01	-17.1875	-10.2144	-23.5251	-19.8315	-19.2542	-20.0956		54.8	-23.7123	-12.6546	-18.4505	-21.5785	-15.5533	-14.8013	-17.5046		54.8	-15.2781	-15.8776	-13.3232	-17.5644	-14.8362	-13.154	-11.4271		54.8	-13.3516	-9.15283	-11.6483	-9.31127
55	-22.8557	-22.0652	-27.0124	-21.4319	-30.0123	-27.6929	-22.3419		55	-33.2961	-26.1794	-20.1244	-25.2614	-24.8093	-28.5065	-23.9403		55	-27.9386	-17.179	-10.7963	-22.8919	-19.489	-20.6471	-21.3706		55	-25.6318	-14.1843	-18.8069	-22.9336	-16.864	-16.2459	-16.8312		55	-18.4164	-16.5822	-14.5832	-18.894	-16.8509	-15.3491	-13.5802		55	-15.3831	-9.57545	-12.3396	-11.4314
55.2	-23.0477	-21.874	-26.2448	-21.8995	-31.3975	-27.6143	-22.7042		55.2	-34.1898	-26.3255	-20.2617	-27.2978	-24.641	-28.4817	-24.2859		55.2	-28.088	-18.6988	-11.6127	-23.7196	-18.9535	-21.3117	-23.2559		55.2	-28.8734	-15.6757	-18.8238	-23.7704	-18.5323	-17.6974	-17.6549		55.2	-22.8851	-17.0321	-15.2042	-20.823	-18.9621	-16.9708	-14.5017		55.2	-18.1224	-11.0448	-14.1588	-14.8589
55.4	-24.0836	-21.6	-25.4672	-22.5589	-31.6478	-26.4122	-23.5918		55.4	-36.6333	-27.0661	-22.1225	-27.6349	-25.294	-28.7067	-24.0244		55.4	-27.9345	-20.8137	-13.5926	-24.9568	-19.6514	-22.4798	-25.1877		55.4	-30.1541	-17.174	-19.9198	-25.0182	-20.3411	-18.368	-19.4826		55.4	-24.9726	-17.7906	-15.73	-22.2314	-20.1374	-18.6571	-15.8623		55.4	-19.4455	-12.6186	-17.5717	-14.7919
55.6	-25.9267	-21.4134	-25.0295	-24.3874	-30.7092	-25.7588	-23.8807		55.6	-38.561	-27.3558	-23.8385	-28.0139	-26.1725	-28.7669	-24.7521		55.6	-28.394	-21.5854	-15.7106	-25.3132	-20.2678	-23.5107	-25.2898		55.6	-31.0182	-19.2642	-22.0961	-24.6504	-22.1193	-20.3568	-20.4811		55.6	-25.7456	-18.0268	-16.9738	-22.4847	-20.4612	-20.4586	-17.8089		55.6	-21.0228	-14.5982	-19.8828	-15.1496
55.8	-25.6879	-22.0386	-23.6904	-24.8525	-29.6986	-25.6689	-23.912		55.8	-40.1763	-28.8192	-25.4074	-29.7936	-27.5863	-28.7508	-25.1303		55.8	-28.9536	-22.9695	-16.9013	-25.0848	-20.2839	-24.0166	-24.0771		55.8	-33.6542	-19.8009	-24.3573	-23.7096	-23.365	-22.0924	-22.471		55.8	-27.357	-18.4649	-17.4532	-24.2768	-20.6301	-21.354	-17.9884		55.8	-22.6825	-17.4164	-20.3643	-17.1958
56	-25.5416	-24.4058	-23.0792	-25.1682	-29.0342	-26.9968	-24.5377		56	-42.2005	-31.2731	-28.4986	-30.0559	-29.7748	-29.3485	-25.0076		56	-30.2731	-25.4052	-18.0481	-26.043	-22.1176	-26.5775	-25.1636		56	-35.0603	-18.9372	-27.4605	-25.2037	-24.8158	-22.6373	-25.2541		56	-27.2785	-20.8474	-18.6511	-26.5242	-21.8137	-22.6686	-17.5916		56	-22.7311	-19.6528	-21.2123	-17.5677
56.2	-25.695	-27.0995	-24.0357	-24.9945	-29.8333	-29.1292	-26.1993		56.2	-42.456	-31.1361	-30.274	-27.8994	-30.44	-31.0517	-25.6999		56.2	-32.3091	-26.366	-18.7928	-27.2129	-24.8015	-29.615	-26.107		56.2	-35.5926	-19.7848	-31.4365	-27.0184	-25.6655	-23.347	-25.8797		56.2	-26.2186	-22.8786	-20.0768	-27.3827	-22.1445	-24.6344	-18.8523		56.2	-22.0021	-19.9011	-22.5884	-17.5777
56.4	-24.803	-28.7359	-24.3232	-23.5009	-30.9879	-29.7599	-26.1261		56.4	-41.5039	-30.1286	-29.7234	-27.7339	-29.6592	-32.1991	-27.1326		56.4	-32.6065	-26.9879	-19.0987	-27.2709	-25.9334	-30.9056	-25.6321		56.4	-35.9282	-20.311	-33.2645	-28.8007	-26.1178	-24.8632	-26.175		56.4	-26.2373	-23.6653	-20.5413	-28.5794	-22.1133	-25.3207	-20.7226		56.4	-22.2179	-20.5542	-22.0509	-19.8627
56.6	-22.5055	-29.8009	-24.0834	-22.3366	-32.1639	-29.8135	-25.1551		56.6	-40.9272	-28.8193	-30.2472	-27.3799	-29.1142	-32.4537	-27.5752		56.6	-32.5103	-28.6683	-19.4437	-25.6202	-26.4589	-32.1638	-26.8216		56.6	-36.3966	-19.2599	-32.8419	-31.5698	-26.4006	-25.188	-26.6961		56.6	-26.8836	-25.0466	-21.0446	-30.4657	-23.0298	-25.2466	-21.5741		56.6	-21.7559	-20.5098	-20.6831	-21.6698
56.8	-22.4933	-29.3211	-24.1593	-21.8232	-34.1168	-29.8725	-25.0743		56.8	-40.0856	-25.9798	-29.7462	-24.5259	-26.7099	-33.0066	-26.7769		56.8	-32.8813	-30.252	-18.8115	-24.872	-27.172	-32.7639	-28.5207		56.8	-36.9928	-20.2631	-32.6802	-33.1289	-26.4406	-24.8025	-27.0083		56.8	-26.6537	-25.6264	-21.8453	-29.9667	-23.4389	-24.8996	-22.5056		56.8	-19.6838	-18.6832	-21.1785	-22.9517
57	-22.9666	-26.9008	-23.827	-20.8999	-34.9157	-27.9755	-25.0391		57	-38.639	-23.0391	-26.7462	-22.3605	-23.6033	-32.4851	-25.7913		57	-32.9294	-30.4904	-19.5428	-24.4894	-27.0778	-29.8854	-26.9033		57	-36.71	-21.8118	-30.4739	-32.7079	-26.7938	-24.6705	-27.2334		57	-27.5819	-24.1211	-21.1823	-29.2168	-23.2113	-23.6693	-23.6167		57	-19.2681	-18.2629	-21.3315	-24.3497
57.2	-22.045	-25.6435	-22.7402	-20.3224	-34.2941	-24.7704	-23.1626		57.2	-37.3007	-22.257	-25.0339	-21.5065	-21.5317	-30.446	-24.29		57.2	-32.0031	-30.9055	-21.8411	-22.4398	-25.2916	-27.0013	-24.9542		57.2	-35.337	-21.4979	-26.7931	-31.2969	-26.5222	-24.7226	-28.7265		57.2	-28.3161	-23.5868	-20.9109	-29.0598	-23.8651	-22.6284	-23.1341		57.2	-19.9492	-19.5471	-19.6401	-24.5455
57.4	-21.6803	-24.276	-21.2933	-20.3395	-32.6224	-22.8053	-22.3482		57.4	-36.8633	-22.0474	-24.3582	-19.4049	-19.7507	-27.234	-21.9248		57.4	-31.4075	-31.9818	-21.4134	-21.1757	-23.5379	-25.2828	-24.6099		57.4	-33.6297	-21.63	-25.4371	-27.8294	-25.0454	-23.7742	-29.0741		57.4	-27.7908	-24.232	-22.5598	-27.6918	-25.3097	-22.0883	-21.6528		57.4	-20.6098	-19.719	-19.7102	-24.3053
57.6	-21.8409	-22.8049	-20.2073	-20.3875	-31.195	-22.1197	-22.9601		57.6	-35.0184	-20.9263	-21.7738	-17.9741	-17.5663	-24.8246	-19.5803		57.6	-29.9637	-32.891	-20.0078	-21.71	-22.0834	-22.5486	-21.9136		57.6	-31.3346	-22.527	-25.775	-24.3186	-22.9322	-22.5764	-27.755		57.6	-27.7529	-23.4017	-22.8057	-25.8797	-25.2799	-21.9112	-20.5012		57.6	-21.0575	-19.5908	-21.0294	-23.618
57.8	-20.6263	-22.8006	-19.7404	-18.9405	-29.6597	-20.1234	-21.4701		57.8	-31.5673	-19.1428	-20.0508	-17.7658	-16.5874	-22.6365	-18.3338		57.8	-27.5185	-31.776	-20.7274	-21.0452	-20.3304	-20.0813	-19.2362		57.8	-28.1246	-22.5766	-24.6598	-22.4873	-21.5292	-21.9623	-25.7917		57.8	-27.6154	-22.4239	-22.9442	-24.6997	-24.8537	-22.5715	-18.6932		57.8	-22.3925	-20.7663	-21.2017	-22.0886
58	-18.9985	-22.1404	-18.8061	-16.6292	-28.1307	-18.1377	-19.7581		58	-28.4182	-17.4984	-19.9604	-16.1106	-15.5682	-20.1315	-16.8632		58	-24.8188	-30.3285	-19.4857	-19.4113	-18.1982	-17.9372	-18.3536		58	-23.6173	-22.1919	-24.5871	-20.4862	-20.0287	-20.0115	-23.1309		58	-26.4048	-21.6223	-23.7046	-23.1136	-23.3647	-21.9183	-16.9398		58	-23.0278	-20.7456	-21.3111	-20.0615
58.2	-18.785	-19.0897	-17.5355	-15.2636	-27.1216	-17.8678	-19.4687		58.2	-24.6173	-15.4127	-18.0364	-14.2806	-14.9329	-18.302	-14.646		58.2	-21.0839	-30.4797	-16.6294	-17.9916	-16.6378	-15.9489	-16.2453		58.2	-19.0865	-22.0566	-25.1699	-19.4541	-18.3297	-17.2063	-19.8269		58.2	-24.5241	-19.7515	-23.3083	-21.2057	-21.175	-19.4721	-16.3423		58.2	-23.024	-19.5323	-22.0325	-18.426
58.4	-17.1921	-17.7871	-16.0741	-13.4106	-26.3438	-17.4717	-18.2427		58.4	-19.3744	-12.8008	-15.1448	-13.5974	-13.6212	-16.9549	-12.8427		58.4	-17.6208	-28.8374	-16.159	-15.5403	-15.3669	-14.4647	-13.6251		58.4	-16.4112	-20.9838	-23.0749	-19.8836	-17.2319	-15.6213	-16.5999		58.4	-22.606	-16.8281	-20.9432	-19.6313	-18.7078	-16.9465	-15.9358		58.4	-20.7299	-17.7153	-21.5567	-16.283
58.6	-15.5129	-16.7708	-14.031	-10.5269	-24.4024	-15.7116	-15.1687		58.6	-15.7301	-10.4616	-14.0275	-11.4389	-11.8785	-14.6771	-11.5882		58.6	-15.5195	-25.8568	-15.4484	-12.9155	-14.2782	-12.764	-12.3623		58.6	-13.7597	-18.6594	-19.2797	-18.4996	-18.1224	-13.1334	-14.9481		58.6	-19.2949	-14.9696	-19.1948	-18.3489	-16.6458	-13.6361	-14.6352		58.6	-17.7285	-16.0109	-20.2378	-14.4142
58.8	-15.579	-14.3179	-12.0235	-9.87437	-22.4904	-14.8168	-13.1437		58.8	-13.7176	-9.25438	-12.7202	-7.69176	-10.6448	-11.7455	-9.3925		58.8	-14.8553	-26.1497	-13.3365	-10.5383	-13.2226	-10.6311	-10.8571		58.8	-10.9268	-15.5401	-16.5644	-15.5286	-16.9032	-9.76895	-12.6919		58.8	-15.8009	-14.3461	-17.6687	-16.9993	-14.5157	-10.3041	-14.0229		58.8	-15.4954	-14.6368	-18.5653	-12.611
59	-14.8173	-13.2447	-9.85633	-9.76051	-21.221	-13.2183	-11.4944		59	-10.9707	-8.24394	-10.4347	-5.85682	-9.04266	-9.72143	-7.08542		59	-13.0726	-26.9534	-12.1427	-7.54855	-11.1335	-9.48255	-9.14761		59	-11.5194	-12.8518	-13.2336	-13.3466	-13.4065	-8.79887	-10.4522		59	-12.86	-13.6194	-16.1273	-14.5801	-13.0555	-9.2071	-13.1053		59	-12.1704	-12.9454	-16.4122	-11.4167
59.2	-13.7658	-14.293	-8.44658	-9.04126	-19.6099	-10.3701	-9.4244		59.2	-8.89929	-6.78577	-10.366	-5.16662	-6.86302	-8.17664	-6.19769		59.2	-11.5692	-24.5105	-11.3648	-5.23549	-8.65908	-7.51824	-7.76635		59.2	-12.7721	-10.5125	-9.22363	-10.2854	-11.9508	-8.25372	-8.09439		59.2	-10.1264	-12.589	-15.3597	-11.827	-12.1011	-9.41639	-11.4369		59.2	-8.81225	-10.4445	-13.5746	-10.8808
59.4	-14.4599	-13.3526	-9.22973	-9.66186	-19.1478	-8.83784	-8.41951		59.4	-8.64972	-5.58491	-9.88767	-2.94217	-5.36248	-7.23979	-4.36732		59.4	-10.3403	-24.0709	-10.2877	-4.80167	-6.75783	-4.30847	-5.24268		59.4	-11.1128	-8.67291	-6.76314	-7.69624	-10.9294	-6.15979	-6.1384		59.4	-8.35236	-11.6254	-14.3817	-9.51702	-10.476	-9.32359	-9.59518		59.4	-7.21692	-8.77115	-11.0376	-9.83623
59.6	-13.7299	-11.678	-9.58573	-10.2211	-20.4516	-7.49508	-8.84546		59.6	-8.35253	-4.92541	-8.2425	-1.70535	-5.09828	-6.93187	-2.43733		59.6	-8.59723	-25.1724	-10.231	-3.83826	-4.86326	-3.08953	-3.36688		59.6	-9.78709	-8.48312	-5.70884	-6.84062	-7.01749	-5.6433	-4.49802		59.6	-7.29991	-10.0441	-13.2182	-6.94036	-9.81773	-9.42305	-7.97218		59.6	-6.01472	-8.29438	-10.7142	-8.8713
59.8	-11.4133	-12.0251	-8.54333	-9.97251	-21.5341	-5.73777	-9.3518		59.8	-7.14058	-4.20481	-7.92592	-3.03492	-4.46609	-7.17034	-3.04492		59.8	-6.0053	-23.5568	-10.1781	-3.56195	-3.89603	-2.93363	-1.38298		59.8	-8.02124	-8.43197	-4.59158	-6.85471	-5.37102	-5.95643	-3.12402		59.8	-6.41791	-7.67034	-12.3081	-5.69789	-9.77614	-9.47509	-8.02313		59.8	-4.64211	-7.13941	-10.6975	-9.05681
60	-11.2185	-11.877	-8.65144	-9.20142	-22.9839	-6.65022	-9.89757		60	-6.9591	-3.01055	-7.69938	-4.22685	-4.36617	-7.66062	-3.39619		60	-4.97389	-22.5073	-10.1707	-4.71117	-5.0382	-1.93189	1.8309		60	-4.2677	-7.89488	-4.24388	-7.04288	-5.76955	-4.11144	-2.98917		60	-5.9575	-5.97723	-11.6281	-6.04285	-9.60943	-8.35754	-8.7747		60	-5.47735	-6.06789	-10.9359	-8.94952
60.2	-9.93608	-10.7168	-8.85707	-8.09568	-25.1954	-8.31941	-10.3143		60.2	-7.71284	-2.26789	-6.14091	-3.60058	-4.88929	-8.12154	-3.01047		60.2	-6.03481	-23.6223	-10.1683	-6.236	-6.16791	-2.19479	3.05765		60.2	-1.32499	-7.62386	-3.89146	-7.93635	-3.81531	-2.22312	-3.69335		60.2	-6.01956	-5.0625	-10.6598	-5.74279	-9.43595	-6.19149	-8.55497		60.2	-5.78049	-6.60007	-12.3664	-8.31909
60.4	-7.85558	-10.3532	-7.45905	-7.92917	-26.1599	-7.27132	-10.0562		60.4	-7.43236	-1.96396	-7.26066	-4.35775	-5.88125	-7.99538	-5.37233		60.4	-6.95076	-22.8144	-10.0042	-6.33695	-6.30752	-4.5075	1.6111		60.4	-0.970911	-7.41575	-3.13728	-7.47145	-3.14985	-1.56146	-4.09206		60.4	-5.54985	-4.45964	-11.1561	-5.94944	-9.83095	-4.26187	-9.65784		60.4	-5.31023	-7.29837	-12.5684	-8.6719
60.6	-9.11245	-10.8948	-8.46528	-8.2675	-26.4764	-7.83062	-9.84683		60.6	-6.16535	-2.28727	-8.94639	-5.24871	-6.30851	-7.65872	-7.38054		60.6	-6.71338	-22.4932	-9.6859	-6.44617	-5.53559	-3.89938	1.51711		60.6	-1.04124	-6.20481	-3.04647	-5.87506	-4.18138	-0.5168	-3.24972		60.6	-5.62626	-3.99803	-12.3669	-6.10744	-9.15365	-3.19122	-11.4282		60.6	-6.93267	-6.6748	-10.7046	-8.72867
60.8	-10.1839	-10.7864	-11.0402	-7.83858	-26.9105	-10.3719	-10.1149		60.8	-6.29485	-2.03592	-8.56876	-3.89424	-6.48205	-7.40322	-6.49384		60.8	-6.14737	-24.3335	-9.78	-6.68882	-3.72294	-2.57765	1.33182		60.8	-2.15309	-6.10342	-3.53531	-4.9592	-4.55808	0.0788867	-3.36513		60.8	-5.84971	-4.21416	-12.4714	-5.50636	-8.25386	-2.24916	-10.4107		60.8	-7.9044	-5.96712	-9.83977	-8.24524
61	-10.3718	-11.1196	-12.3375	-9.3633	-27.3499	-10.4716	-10.0262		61	-6.62045	-2.2714	-8.79923	-2.08754	-6.83394	-6.33891	-7.0746		61	-5.15257	-25.2809	-9.75365	-6.11437	-1.96036	-3.9051	-0.319011		61	-3.74722	-7.12513	-4.20973	-4.26411	-6.28988	-1.14312	-2.70398		61	-5.15063	-4.73735	-12.0682	-5.04602	-7.69305	-2.27647	-9.09905		61	-7.07207	-6.0394	-9.86853	-9.13287
61.2	-12.6491	-11.6989	-12.9268	-11.5583	-28.0787	-9.84713	-10.8336		61.2	-6.05098	-3.56564	-9.65904	-2.59264	-7.04937	-5.4921	-8.39521		61.2	-3.54844	-26.3057	-9.57507	-5.48852	-1.63595	-4.11307	-1.47958		61.2	-4.80733	-6.55128	-5.56954	-4.50565	-8.66173	-1.8181	-1.63549		61.2	-5.2795	-5.39191	-12.9097	-6.0671	-7.26799	-4.24667	-9.73204		61.2	-7.38827	-6.1152	-9.15366	-10.1218
61.4	-15.5197	-13.3102	-13.3395	-11.3336	-30.1422	-11.9606	-12.617		61.4	-6.06211	-4.02924	-9.24443	-2.82583	-7.37607	-6.17187	-7.03657		61.4	-2.33477	-28.3893	-9.27748	-5.43314	-1.81943	-2.07855	-0.363606		61.4	-5.53086	-5.73739	-7.24149	-6.61003	-8.44501	-1.84722	-1.76077		61.4	-5.28503	-6.13671	-13.9875	-6.57365	-7.40223	-6.06903	-9.50929		61.4	-8.707	-6.3783	-10.0117	-10.3384
61.6	-16.4853	-15.8103	-13.3523	-11.7848	-33.1362	-13.0969	-13.9311		61.6	-7.17313	-4.61549	-8.56793	-2.45441	-8.26024	-7.08501	-5.78418		61.6	-2.36124	-29.5881	-8.46731	-5.61182	-2.88497	-3.28018	0.907758		61.6	-4.99009	-6.2847	-8.25286	-8.56452	-8.80889	-2.47101	-1.85598		61.6	-4.7589	-7.25082	-13.9189	-7.14925	-8.41317	-7.62746	-8.94266		61.6	-7.87983	-7.69475	-12.0382	-10.9084
61.8	-18.3258	-16.9335	-13.777	-12.6742	-36.1068	-12.4162	-15.3957		61.8	-7.70317	-6.43482	-9.78477	-4.60213	-9.66014	-7.85047	-5.74702		61.8	-3.59406	-30.634	-8.88923	-5.48408	-4.50738	-4.91147	0.315461		61.8	-4.47395	-6.42	-8.63913	-9.62679	-10.0629	-2.74075	-2.07079		61.8	-5.53715	-7.77713	-15.3354	-7.43026	-10.1295	-8.72532	-10.5149		61.8	-7.58452	-9.79389	-13.0491	-11.0974
62	-20.1135	-18.0275	-14.442	-12.9279	-38.2927	-13.221	-17.3483		62	-8.43785	-7.52561	-10.6046	-6.73012	-10.5504	-9.73033	-5.48112		62	-4.90756	-32.4752	-10.1568	-6.39881	-4.85191	-3.83692	-1.33859		62	-5.13656	-6.14381	-7.91984	-10.698	-9.15147	-1.89161	-2.91054		62	-7.46506	-8.09466	-18.3463	-7.65322	-11.5292	-9.483	-11.9541		62	-9.00922	-11.1474	-14.0206	-10.0705
62.2	-20.4075	-19.9145	-15.4355	-13.8488	-40.1077	-16.1771	-18.7618		62.2	-10.0998	-7.47337	-11.0129	-7.11693	-11.206	-10.9513	-5.51587		62.2	-6.0021	-33.7676	-10.9524	-6.65677	-4.20495	-3.89925	-1.41301		62.2	-5.6754	-7.80718	-8.24186	-9.92093	-8.92877	-3.14044	-3.33445		62.2	-7.87722	-8.78629	-19.8685	-8.05091	-12.5268	-9.46398	-11.6921		62.2	-10.1737	-12.1183	-15.8299	-9.58166
62.4	-20.9629	-20.9778	-17.188	-15.7822	-41.6341	-18.3204	-19.555		62.4	-12.2278	-9.01657	-11.4579	-8.33181	-12.7274	-10.7236	-7.20256		62.4	-7.38202	-35.6723	-12.9508	-7.99586	-4.69035	-5.78801	-2.57473		62.4	-5.91392	-9.49547	-9.13797	-8.64406	-10.508	-5.04265	-3.44085		62.4	-8.94801	-9.87327	-19.8962	-8.67078	-13.246	-9.50731	-12.0649		62.4	-11.6196	-13.3401	-17.0509	-9.45183
62.6	-22.0216	-20.8448	-18.1075	-18.167	-42.5465	-18.646	-20.3323		62.6	-14.6199	-9.66601	-11.5705	-10.8189	-14.3411	-11.822	-9.19851		62.6	-8.50329	-37.7175	-16.5429	-10.7997	-6.03616	-5.80015	-5.96362		62.6	-7.51725	-11.1269	-8.9436	-9.95935	-11.2506	-5.42645	-4.92019		62.6	-10.7047	-11.0506	-21.4549	-10.1463	-14.6124	-10.3586	-13.7507		62.6	-13.4787	-13.2963	-18.1281	-8.92961
62.8	-23.4004	-22.6896	-18.0747	-21.3306	-43.9584	-19.7927	-21.2386		62.8	-16.4034	-9.57794	-11.9309	-11.5281	-14.8515	-13.6894	-11.1129		62.8	-9.46731	-38.7458	-17.7854	-12.7481	-7.51022	-6.30549	-7.07087		62.8	-9.18202	-12.8432	-9.78862	-11.6246	-12.0502	-5.84465	-6.12898		62.8	-11.3873	-12.586	-23.2259	-11.9569	-15.6299	-11.9815	-14.4124		62.8	-15.4172	-12.6999	-20.3847	-10.0113
63	-24.7782	-25.3209	-20.2532	-24.132	-47.2827	-22.373	-23.5218		63	-17.7811	-11.4712	-14.0768	-12.2743	-17.1043	-14.4993	-13.8027		63	-11.0653	-40.4295	-18.0849	-13.8562	-9.38048	-8.59627	-6.78876		63	-9.54082	-12.5087	-12.6085	-12.4776	-14.4183	-7.05725	-7.13294		63	-11.5372	-14.0808	-23.2775	-13.3944	-17.312	-12.4743	-15.2758		63	-17.1079	-13.3169	-21.16	-11.7956
63.2	-26.7341	-26.2386	-24.0655	-26.5467	-51.9987	-23.1892	-25.6182		63.2	-19.5665	-13.2261	-15.858	-14.137	-20.6618	-16.4314	-15.6887		63.2	-12.2262	-43.814	-19.8277	-16.6257	-10.8773	-9.67835	-7.693		63.2	-10.2138	-12.5036	-13.9171	-14.4942	-15.976	-7.5374	-8.95855		63.2	-12.1578	-14.7474	-24.4656	-14.6401	-20.1716	-13.19	-17.58		63.2	-18.2733	-13.7099	-21.6106	-13.1904
63.4	-29.2774	-28.0113	-27.4626	-29.2858	-56.9955	-24.1107	-28.2897		63.4	-21.0087	-13.4575	-17.4512	-14.4094	-22.2897	-20.5606	-16.433		63.4	-13.8695	-47.337	-20.5458	-17.6911	-11.257	-9.90388	-8.04484		63.4	-11.4398	-14.4537	-15.0191	-15.954	-18.0416	-7.7709	-9.98134		63.4	-13.55	-15.1227	-27.1937	-16.6619	-22.5703	-16.1088	-19.3687		63.4	-18.2641	-13.8268	-23.0919	-16.3722
63.6	-31.7327	-30.4316	-30.6031	-30.8567	-61.8294	-28.8295	-33.3396		63.6	-22.6527	-14.9572	-21.0781	-14.2165	-23.5277	-23.6151	-18.552		63.6	-16.2704	-50.6513	-19.63	-16.7672	-10.9772	-11.3751	-7.30672		63.6	-12.6379	-14.9401	-17.7314	-16.2146	-21.1697	-9.23779	-11.1656		63.6	-14.5804	-15.3472	-29.4002	-18.1486	-24.1967	-17.4395	-19.8342		63.6	-19.3441	-15.981	-23.9603	-20.5642
63.8	-34.5328	-32.276	-34.5353	-32.5949	-66.6407	-33.4091	-37.7476		63.8	-26.5441	-17.4661	-23.3996	-15.3365	-26.2736	-25.5969	-21.0097		63.8	-18.3859	-54.8393	-21.1182	-19.1121	-10.8919	-12.9636	-8.33716		63.8	-13.3974	-14.6604	-18.8819	-16.6342	-22.4887	-10.4816	-12.6013		63.8	-15.3245	-15.6205	-30.8782	-19.51	-26.3545	-17.6695	-20.6063		63.8	-20.4301	-18.9412	-24.5736	-22.9733
64	-38.2611	-33.8764	-37.3477	-35.8971	-70.9589	-35.6264	-39.97		64	-31.4577	-18.8817	-24.1543	-16.3227	-28.1705	-28.7873	-21.3518		64	-20.2732	-59.1386	-23.9321	-21.6146	-11.7715	-13.15	-9.87794		64	-15.2002	-16.993	-19.3827	-18.2062	-23.3172	-11.722	-13.6104		64	-16.6396	-16.0068	-33.1303	-20.9701	-27.6248	-19.7562	-21.742		64	-20.7562	-20.5638	-27.082	-25.1837
64.2	-42.1672	-36.8766	-39.5267	-39.0977	-75.1815	-38.9513	-43.6223		64.2	-36.1538	-21.6759	-25.5609	-17.3488	-29.269	-32.2971	-22.8192		64.2	-22.7855	-61.9423	-25.2244	-22.3628	-13.3025	-14.3445	-11.1081		64.2	-18.1538	-18.2527	-21.1178	-20.3237	-25.3103	-12.1349	-14.4158		64.2	-18.7768	-17.443	-34.8114	-22.6537	-27.5684	-21.6628	-22.7241		64.2	-22.4425	-22.5547	-28.8644	-28.1724
64.4	-45.03	-40.3825	-43.1855	-42.1161	-79.1137	-43.2486	-48.5534		64.4	-40.9806	-25.5709	-27.3595	-20.1371	-30.9603	-34.6644	-25.3636		64.4	-24.2157	-63.8652	-26.3988	-24.6178	-14.5255	-15.8253	-13.5191		64.4	-20.1782	-17.1768	-22.2032	-22.965	-26.1744	-12.0161	-15.8657		64.4	-19.7723	-19.7545	-36.3567	-24.1135	-28.6608	-21.285	-24.2158		64.4	-25.682	-24.7428	-30.4637	-29.5482
64.6	-48.6265	-44.8655	-47.1049	-46.6653	-83.618	-46.4232	-51.8495		64.6	-44.8033	-28.8669	-27.7234	-22.5943	-33.4075	-36.7607	-26.3842		64.6	-24.6914	-66.2127	-28.3371	-27.6243	-16.0601	-16.6467	-15.9162		64.6	-22.1139	-18.1027	-23.1325	-25.7229	-26.3661	-12.5747	-17.362		64.6	-21.458	-22.012	-38.4357	-25.2774	-29.509	-22.3548	-26.2136		64.6	-28.2103	-25.5006	-33.2364	-30.7861
64.8	-51.6133	-49.2222	-50.7485	-51.7155	-89.3251	-49.7394	-55.9919		64.8	-47.0818	-31.9956	-28.6081	-23.9025	-36.164	-39.5112	-28.1475		64.8	-24.6216	-67.8772	-28.6033	-27.3411	-17.1759	-16.5607	-16.5844		64.8	-25.885	-20.0554	-26.0306	-28.6401	-28.4756	-14.5845	-18.9021		64.8	-24.311	-24.539	-40.7515	-27.3227	-30.2362	-24.7172	-28.2748		64.8	-30.0257	-25.1968	-34.52	-33.755
65	-53.9999	-53.7388	-55.1049	-55.1729	-94.8677	-54.4625	-61.9003		65	-49.3576	-34.4748	-30.3073	-26.017	-38.9043	-43.0112	-31.8917		65	-24.9198	-68.9003	-28.1519	-27.4367	-17.6065	-17.1662	-16.9315		65	-29.3386	-21.1952	-28.8055	-31.6136	-30.3306	-16.1233	-21.22		65	-27.2623	-27.5361	-43.9821	-30.8254	-32.2451	-26.5181	-31.2156		65	-32.7044	-25.9147	-36.1256	-36.4723
65.2	-58.5355	-59.0009	-58.9515	-59.0174	-99.979	-60.0603	-68.2036		65.2	-50.491	-35.7944	-32.5948	-27.936	-42.008	-45.4799	-34.9211		65.2	-25.6328	-69.7472	-29.5043	-29.504	-19.314	-18.6278	-18.4666		65.2	-30.5847	-22.6336	-30.5574	-34.1318	-30.8522	-17.3594	-24.1988		65.2	-30.5409	-30.3063	-47.5639	-33.2086	-34.8766	-28.5627	-34.2374		65.2	-35.3052	-27.3749	-39.2877	-38.324
65.4	-63.7161	-62.46	-61.9139	-64.5935	-106.142	-65.7774	-73.3672		65.4	-51.9008	-37.2276	-35.4856	-28.4068	-45.8435	-47.2455	-38.9706		65.4	-27.1614	-70.6743	-31.5047	-30.9834	-21.5861	-20.6256	-20.2013		65.4	-32.9454	-25.2023	-33.2891	-37.0258	-32.3691	-20.2048	-28.3059		65.4	-33.6404	-32.3851	-50.1266	-34.4314	-37.9905	-31.4228	-36.2766		65.4	-36.984	-28.798	-42.145	-40.5508
65.6	-67.5891	-64.3758	-66.1839	-69.814	-112.815	-70.2759	-78.7637		65.6	-55.27	-38.4733	-39.511	-29.5973	-49.1855	-50.9624	-44.5373		65.6	-29.9366	-73.0816	-33.581	-32.2654	-22.3556	-22.7455	-21.7849		65.6	-35.9816	-26.979	-36.3036	-40.5425	-34.6632	-22.0315	-32.0949		65.6	-35.716	-34.6752	-52.4499	-37.168	-41.4106	-33.65	-39.4719		65.6	-39.5979	-31.2358	-44.8803	-43.4346
65.8	-72.6773	-67.9095	-71.488	-74.083	-117.846	-76.0347	-85.4304		65.8	-59.5169	-39.9009	-44.2304	-33.1805	-52.4985	-57.0554	-48.8333		65.8	-34.0915	-75.9921	-36.6599	-35.2592	-23.7118	-26.6858	-24.2628		65.8	-37.7716	-29.1961	-38.3853	-44.0375	-36.5538	-21.9711	-35.1555		65.8	-37.582	-37.588	-54.7727	-39.6811	-43.82	-35.4002	-43.1319		65.8	-44.2092	-34.8836	-49.181	-45.3364
66	-77.999	-71.8725	-75.8752	-79.0154	-122.197	-82.8013	-91.1906		66	-64.571	-43.5803	-48.3228	-37.5729	-56.7108	-62.3806	-52.8837		66	-38.3826	-78.679	-38.3958	-38.3978	-25.0501	-31.1341	-27.6579		66	-40.5154	-30.9865	-39.9169	-46.0898	-39.763	-22.968	-36.9872		66	-38.6868	-40.2866	-55.9949	-40.5764	-46.5133	-37.9819	-44.0999		66	-47.892	-38.5009	-52.1405	-47.8377
66.2	-80.3172	-75.4878	-80.1973	-84.0949	-125.412	-87.4555	-94.8064		66.2	-71.5953	-48.6533	-52.7967	-42.2294	-61.9072	-68.9442	-58.2807		66.2	-41.9081	-82.1943	-39.8092	-39.357	-24.8521	-33.3851	-30.8312		66.2	-45.5625	-32.6023	-43.0417	-48.0235	-44.8404	-25.9681	-39.191		66.2	-39.4832	-42.4942	-57.5832	-43.2401	-49.8911	-40.1793	-44.8651		66.2	-50.1992	-41.6774	-54.3518	-51.5437
66.4	-82.7875	-80.8788	-84.7413	-88.0965	-126.546	-91.6959	-98.2041		66.4	-78.441	-54.9142	-57.478	-48.5023	-68.0315	-77.962	-62.4343		66.4	-44.5578	-85.253	-43.04	-40.1479	-25.0297	-35.877	-32.3273		66.4	-50.6309	-35.3413	-47.0112	-49.5962	-49.083	-28.3079	-41.0615		66.4	-42.9827	-44.4489	-60.0837	-47.764	-52.0524	-41.8933	-46.9094		66.4	-53.6141	-44.4347	-56.6362	-55.7044
66.6	-87.593	-87.4142	-88.7866	-91.9766	-128.033	-97.6247	-101.974		66.6	-83.8832	-62.277	-61.6247	-54.6708	-74.0316	-86.2052	-65.92		66.6	-47.1649	-85.7241	-45.1469	-43.0428	-26.5367	-39.4317	-35.0826		66.6	-55.0945	-36.7264	-49.7688	-49.2451	-51.8471	-31.4085	-41.9035		66.6	-46.7185	-46.5945	-61.5313	-50.4648	-54.7131	-44.0181	-47.172		66.6	-55.829	-46.8345	-58.5583	-58.3869
66.8	-92.3232	-92.9009	-93.1788	-96.9325	-130.896	-102.53	-104.899		66.8	-88.7245	-68.8812	-65.7751	-57.798	-79.5856	-92.214	-71.6617		66.8	-49.7225	-86.3006	-46.9052	-45.7098	-27.7769	-41.1181	-39.5406		66.8	-59.6125	-36.672	-52.128	-49.5635	-53.386	-35.0978	-43.9108		66.8	-49.3646	-47.5115	-62.6571	-52.6397	-58.0022	-46.8718	-46.6037		66.8	-56.745	-48.8904	-60.52	-60.3949
67	-97.3587	-96.8612	-98.1704	-102.787	-133.017	-107.01	-108.942		67	-92.075	-74.3835	-70.7529	-59.5926	-85.097	-98.2321	-76.5015		67	-51.7678	-86.4687	-50.846	-48.7028	-29.1786	-42.3227	-42.8892		67	-62.6879	-38.6751	-55.6785	-52.1668	-53.2697	-37.2515	-48.2428		67	-52.9241	-47.8749	-64.3342	-54.8262	-59.4317	-48.3764	-48.588		67	-58.7476	-50.9317	-62.7577	-62.5511
67.2	-103.566	-101.248	-103.247	-108.702	-136.06	-112.916	-113.816		67.2	-94.3534	-79.2936	-74.7195	-61.7133	-89.1408	-103.774	-79.899		67.2	-54.6946	-86.2728	-53.4777	-53.2871	-30.8847	-44.9715	-45.8198		67.2	-64.2751	-42.1969	-58.0816	-54.9956	-53.1234	-37.8052	-52.1646		67.2	-55.7779	-49.0334	-65.3174	-56.2546	-60.4924	-49.425	-50.6426		67.2	-61.6078	-53.0272	-64.5594	-63.8723
67.4	-109.49	-105.995	-108.963	-114.52	-141.641	-117.96	-119.122		67.4	-96.1644	-82.1705	-77.7807	-63.3645	-91.0546	-107.707	-84.9792		67.4	-58.9266	-87.3386	-54.4072	-57.6777	-33.1876	-47.0382	-50.3215		67.4	-66.0215	-44.3162	-59.8757	-57.6427	-52.9053	-37.9266	-55.5484		67.4	-55.1937	-51.493	-65.8982	-57.4521	-61.0989	-52.5107	-51.6248		67.4	-63.3037	-56.0926	-65.9687	-63.9344
67.6	-113.36	-109.891	-114.914	-120.091	-144.974	-122.539	-123.485		67.6	-98.4743	-84.2439	-80.328	-65.4409	-93.848	-110.658	-89.5394		67.6	-62.835	-87.5804	-57.1798	-59.4497	-36.0156	-48.1803	-53.6521		67.6	-69.1104	-47.8489	-62.866	-61.7979	-53.6737	-38.5877	-60.2961		67.6	-56.3485	-54.8302	-67.5891	-59.1527	-61.2961	-55.3159	-53.7342		67.6	-65.2201	-58.9052	-67.2379	-63.5887
67.8	-115.574	-112.738	-118.039	-124.1	-145.879	-127.232	-124.675		67.8	-101.373	-87.8219	-82.0131	-70.0221	-97.1566	-113.251	-91.7328		67.8	-65.2576	-87.0875	-59.9576	-61.1527	-38.1174	-50.0547	-55.973		67.8	-72.1975	-53.0671	-65.5521	-64.7074	-56.5498	-40.1509	-64.6443		67.8	-59.5682	-58.3965	-68.5719	-60.89	-61.6813	-56.517	-56.6441		67.8	-67.3427	-60.9469	-67.3413	-65.1724
68	-118.281	-116.746	-120.428	-126.781	-148.591	-130.873	-124.428		68	-103.191	-91.5261	-84.0971	-75.7339	-97.7189	-116.007	-95.1041		68	-67.7034	-87.055	-61.7824	-62.5785	-40.1106	-53.4723	-60.2642		68	-75.4201	-57.189	-69.0517	-65.4369	-59.5879	-42.9362	-68.0663		68	-62.013	-62.408	-68.972	-64.745	-63.1458	-59.1514	-58.3559		68	-68.6788	-63.9689	-67.6002	-65.8489
68.2	-121.268	-120.006	-123.921	-129.561	-150.383	-133.491	-124.465		68.2	-105.024	-94.8476	-86.8174	-80.6273	-98.1427	-118.255	-99.4595		68.2	-69.8992	-86.2078	-64.1117	-63.0612	-42.1112	-57.6507	-64.437		68.2	-79.8226	-59.6284	-72.9092	-66.8206	-61.4994	-46.1517	-70.3021		68.2	-65.7629	-65.8592	-70.0256	-68.8542	-64.5682	-63.6641	-60.4832		68.2	-69.1782	-66.7047	-68.5447	-65.3475
68.4	-124.306	-121.237	-127.065	-131.547	-148.783	-136.358	-122.727		68.4	-108.122	-98.9911	-89.2224	-85.5805	-101.167	-119.924	-101.584		68.4	-72.5358	-84.9874	-65.1046	-64.8093	-43.1555	-62.2437	-68.5232		68.4	-83.9695	-62.2747	-74.3684	-69.5684	-64.5946	-49.7895	-72.7153		68.4	-71.7025	-68.2612	-70.6481	-71.02	-66.2965	-65.6073	-63.4593		68.4	-69.6252	-68.0751	-69.6858	-65.8758
68.6	-128.348	-122.111	-129.142	-133.035	-147.565	-138.03	-120.452		68.6	-110.687	-103.425	-92.8134	-90.2931	-103.249	-121.622	-103.712		68.6	-75.4256	-86.4239	-65.9379	-67.5086	-44.2026	-67.131	-73.443		68.6	-86.6196	-65.5022	-75.6785	-71.3482	-66.8494	-52.5766	-74.871		68.6	-75.241	-69.2973	-70.5055	-74.4998	-68.5967	-67.6983	-65.3148		68.6	-71.0439	-69.3917	-70.3537	-67.5111
68.8	-133.43	-123.53	-133.168	-134.609	-147.304	-138.25	-120.879		68.8	-111.771	-106.57	-96.8429	-92.3823	-104.377	-122.408	-107.024		68.8	-79.6577	-87.1519	-67.8777	-69.9916	-46.181	-72.7556	-77.3216		68.8	-90.4025	-66.8591	-79.2782	-72.854	-67.7644	-54.4573	-76.1936		68.8	-76.7584	-70.3852	-71.2317	-78.3382	-70.8698	-71.359	-66.149		68.8	-71.5871	-71.851	-71.6489	-66.8416
69	-136.404	-123.782	-137.545	-136.59	-144.821	-137.61	-120.863		69	-115.742	-108.452	-99.1932	-93.8888	-108.226	-121.436	-108.552		69	-85.0212	-86.4171	-68.5042	-71.6403	-48.2303	-76.2141	-78.5812		69	-95.0779	-68.232	-80.4665	-76.2806	-69.4183	-56.7983	-77.272		69	-79.4725	-71.0741	-71.5037	-79.2456	-72.8023	-73.5121	-66.5301		69	-71.3442	-72.0555	-72.1327	-66.2409
69.2	-138.782	-123.192	-139.899	-137.42	-142.4	-136.588	-118.343		69.2	-120.018	-110.215	-101.567	-96.9048	-111.901	-120.225	-108.335		69.2	-89.1141	-85.9477	-68.4363	-74.2817	-50.6992	-78.0453	-80.6562		69.2	-98.541	-71.256	-80.4541	-78.0888	-70.7959	-59.8505	-78.7582		69.2	-81.1148	-71.5184	-69.4541	-79.9364	-74.4129	-74.1689	-65.5947		69.2	-71.486	-71.1945	-72.3401	-67.5291
69.4	-140.432	-122.605	-140.45	-137.401	-141.179	-135.404	-116.687		69.4	-121.563	-112.649	-104.491	-99.0397	-113.192	-118.823	-108.642		69.4	-91.3608	-84.6341	-70.5125	-77.2382	-53.0526	-79.9509	-82.1606		69.4	-101.651	-72.0006	-83.1444	-77.4456	-70.7878	-62.1448	-78.9114		69.4	-82.0427	-71.9455	-67.4756	-81.7072	-75.6959	-75.8092	-63.4493		69.4	-71.3456	-72.0923	-72.7484	-67.4742
69.6	-140.077	-121.486	-140.07	-137.152	-138.649	-133.404	-115.832		69.6	-122.661	-115.17	-105.892	-101.102	-115.357	-116.738	-109.026		69.6	-94.5697	-81.3073	-71.0819	-80.3124	-55.2461	-81.6795	-82.6932		69.6	-104.063	-71.5481	-85.6871	-77.9148	-71.0437	-64.18	-79.22		69.6	-84.3047	-72.8538	-65.6105	-81.2705	-75.5184	-76.6538	-62.0955		69.6	-69.153	-72.5603	-72.2671	-66.6685
69.8	-138.908	-119.657	-138.268	-137.366	-135.385	-130.975	-113.025		69.8	-124.146	-117.26	-107.037	-105.496	-117.385	-115.332	-107.134		69.8	-97.5527	-77.1633	-68.5318	-82.8103	-57.7502	-82.8985	-83.8931		69.8	-104.881	-72.8426	-85.9555	-79.276	-71.2431	-66.9153	-81.065		69.8	-87.1969	-73.6159	-63.8533	-80.3813	-75.5864	-76.739	-62.0586		69.8	-66.8936	-71.1216	-70.9806	-66.1423
70	-138.448	-117.959	-135.524	-136.004	-131.706	-128.972	-110.246		70	-122.249	-120.012	-108.7	-108.565	-117.69	-114.38	-106.066		70	-98.965	-74.7718	-68.5585	-85.6282	-60.8743	-84.5651	-85.6351		70	-104.918	-72.288	-86.1062	-78.2716	-70.9875	-67.8821	-81.1958		70	-88.7891	-74.3599	-61.8471	-80.2372	-75.077	-76.074	-62.4669		70	-65.5976	-70.1753	-70.6152	-65.1961
70.2	-137.13	-115.946	-133.743	-133.79	-126.903	-126.783	-109.034		70.2	-119.747	-122.737	-108.983	-109.721	-119.317	-112.973	-106.11		70.2	-102.168	-72.2928	-69.6901	-88.0294	-63.8581	-86.2373	-85.5334		70.2	-105.037	-70.0224	-87.4935	-78.8589	-70.5705	-67.9178	-81.8694		70.2	-89.6804	-75.1955	-61.3833	-79.9575	-73.8523	-75.1642	-63.5925		70.2	-64.3119	-69.8019	-69.4599	-63.8195
70.4	-135.075	-114.122	-132.744	-133.008	-120.632	-123.019	-106.227		70.4	-119.675	-123.412	-108.983	-111.331	-120.882	-111.366	-105.084		70.4	-105.415	-67.8562	-67.5814	-88.0816	-66.9865	-87.1996	-84.4055		70.4	-104.649	-71.0573	-87.9156	-81.078	-69.9768	-69.3127	-83.8363		70.4	-90.0088	-74.9625	-60.9533	-79.8606	-73.2806	-73.9348	-65.1899		70.4	-62.6597	-67.6789	-66.3125	-62.941
70.6	-133.634	-113.334	-131.405	-131.154	-114.97	-120.014	-101.769		70.6	-118.351	-121.94	-108.223	-111.723	-119.724	-109.997	-103.097		70.6	-105.491	-64.0128	-65.6859	-87.6355	-70.0496	-88.3201	-84.0122		70.6	-104.665	-70.7505	-86.528	-81.523	-69.802	-70.041	-83.2178		70.6	-89.8636	-73.8579	-59.8912	-79.8581	-72.486	-72.6802	-65.5993		70.6	-62.7221	-65.281	-64.2353	-62.1404
70.8	-131.89	-112.209	-128.729	-128.134	-109.484	-118.743	-98.3871		70.8	-116.872	-119.199	-106.415	-111.568	-118.7	-108.265	-101.775		70.8	-105.673	-62.2504	-65.5602	-88.3379	-72.4168	-87.7428	-82.4281		70.8	-104.165	-68.6138	-85.5117	-82.1727	-69.285	-69.2683	-80.252		70.8	-89.309	-71.7603	-57.4	-79.3717	-70.4005	-71.5026	-64.509		70.8	-63.3395	-63.8111	-62.8619	-61.5741
71	-129.972	-110.131	-125.659	-125.977	-104.153	-116.503	-94.5507		71	-116.092	-116.004	-104.087	-113.375	-118.306	-106.466	-99.7241		71	-106.49	-58.8235	-62.0764	-88.6998	-73.0706	-86.8902	-80.8132		71	-103.329	-68.1963	-85.7013	-84.3115	-68.6729	-69.2161	-78.6032		71	-87.8238	-69.3884	-53.8113	-78.843	-69.1322	-71.3964	-62.7203		71	-62.915	-62.3007	-59.5607	-60.7209
71.2	-127.282	-108.14	-121.8	-124.308	-99.4205	-113.962	-90.7767		71.2	-113.63	-112.641	-101.082	-114.918	-115.907	-104.392	-97.2353		71.2	-105.212	-55.0013	-58.341	-88.0729	-73.4391	-87.0894	-79.9876		71.2	-102.641	-66.5685	-84.6556	-84.4077	-68.4501	-69.0553	-76.0318		71.2	-87.5178	-66.5823	-49.9169	-76.7112	-68.1134	-70.8667	-59.8644		71.2	-62.1209	-59.9116	-56.3714	-57.7729
71.4	-125.063	-105.214	-117.406	-121.565	-96.1027	-112.209	-88.8054		71.4	-109.861	-108.907	-97.7525	-114.947	-114.912	-101.742	-94.6296		71.4	-103.708	-52.8422	-57.0637	-88.6952	-74.1508	-86.2679	-79.5986		71.4	-101.238	-63.5229	-82.6919	-83.3329	-68.2883	-67.1567	-72.3947		71.4	-87.4873	-63.7338	-46.3777	-73.8215	-65.8508	-68.9971	-56.9831		71.4	-61.5299	-57.229	-55.192	-54.5911
71.6	-123.484	-100.269	-114.018	-119.434	-92.8972	-109.786	-86.5029		71.6	-107.469	-106.432	-95.6661	-115.115	-115.891	-99.7705	-91.8156		71.6	-103.28	-49.5771	-55.1767	-89.2217	-72.8434	-83.5589	-76.9739		71.6	-98.9688	-62.6856	-82.4741	-83.0459	-67.8333	-65.1575	-71.1356		71.6	-86.047	-60.8576	-42.9633	-72.0986	-64.1995	-67.1799	-55.6354		71.6	-59.4388	-55.2099	-53.1201	-51.419
71.8	-121.274	-96.5293	-111.794	-116.623	-89.1152	-104.56	-83.183		71.8	-104.126	-105.806	-93.2652	-114.151	-114.869	-98.0542	-89.8965		71.8	-101.342	-45.1023	-52.6529	-88.4847	-71.7555	-82.9504	-73.6295		71.8	-96.67	-62.167	-82.2126	-80.9947	-67.3312	-63.9029	-70.7747		71.8	-84.0392	-59.5213	-40.0572	-69.8219	-62.8873	-64.813	-54.7062		71.8	-56.5539	-52.5848	-50.214	-49.3299
72	-117.305	-93.9181	-109.339	-112.658	-85.869	-98.9977	-80.123		72	-100.738	-104.315	-90.4482	-111.315	-113.419	-95.0802	-88.1106		72	-97.8868	-40.9044	-51.4186	-88.3232	-72.5681	-82.896	-70.3813		72	-94.4266	-60.4329	-80.0897	-78.1471	-66.1544	-63.4283	-69.1976		72	-83.4266	-57.7588	-39.3799	-67.2612	-60.7143	-62.0124	-53.3607		72	-54.4598	-50.8246	-50.1179	-47.7203
72.2	-114.144	-91.182	-106.151	-107.846	-81.571	-94.2779	-76.2445		72.2	-99.1691	-102.122	-89.7272	-109.396	-112.911	-91.5926	-84.9078		72.2	-95.8488	-37.2884	-49.3874	-89.1539	-72.8908	-80.7358	-67.1841		72.2	-91.7171	-60.2664	-77.6211	-75.9619	-64.7272	-62.0148	-66.8344		72.2	-81.4352	-55.8656	-38.9728	-65.4592	-58.8079	-58.9671	-52.4954		72.2	-52.8543	-50.2582	-50.7101	-47.0363
72.4	-110.41	-89.7325	-101.576	-102.109	-75.7074	-88.7099	-70.9821		72.4	-97.0086	-100.318	-87.7558	-109.157	-109.713	-88.8766	-82.2401		72.4	-94.6229	-34.0076	-45.4063	-89.6464	-72.7091	-78.8939	-63.9181		72.4	-89.4123	-59.6865	-75.6875	-73.2252	-63.0338	-60.3797	-64.3789		72.4	-77.2965	-55.0693	-37.4247	-63.5702	-57.687	-57.748	-51.9368		72.4	-51.1436	-49.8129	-48.8704	-46.8775
72.6	-105.666	-89.5713	-96.1989	-96.6582	-69.7214	-83.0706	-67.1833		72.6	-92.8841	-97.8036	-84.0117	-109.345	-104.859	-84.5378	-80.3774		72.6	-93.2116	-31.6169	-41.9015	-89.185	-73.7026	-77.9624	-61.23		72.6	-88.4829	-57.3428	-72.2737	-69.1453	-60.7898	-60.5224	-61.0781		72.6	-73.8537	-53.7146	-35.7618	-61.0513	-56.2274	-57.1608	-49.331		72.6	-49.5878	-48.6315	-47.8511	-45.1302
72.8	-100.809	-87.2793	-91.4988	-92.2969	-65.1211	-79.4667	-64.1872		72.8	-89.5838	-93.1793	-81.6294	-108.532	-102.266	-79.8704	-77.2714		72.8	-92.2283	-29.5984	-39.0982	-88.712	-73.8901	-75.0901	-61.0762		72.8	-87.4083	-54.8552	-67.1974	-65.7482	-58.4244	-59.5527	-57.8572		72.8	-71.2808	-51.3696	-34.54	-59.6708	-54.5646	-55.163	-45.8752		72.8	-48.6578	-46.742	-46.9581	-42.2661
73	-96.0668	-83.5176	-86.707	-88.3819	-60.5657	-75.9798	-61.4387		73	-86.8922	-89.1213	-78.7602	-106.829	-98.8057	-77.2553	-74.7913		73	-91.6717	-27.7126	-36.5533	-88.7142	-73.1102	-71.2551	-61.0546		73	-84.3722	-52.0523	-63.9115	-61.9133	-56.0302	-56.1823	-55.0308		73	-68.0534	-49.9291	-32.641	-58.2821	-52.782	-53.5247	-44.5741		73	-47.0766	-43.2038	-42.7088	-39.9238
73.2	-91.9964	-80.3491	-82.1362	-84.9226	-56.3088	-70.9187	-59.6208		73.2	-82.3747	-85.0947	-73.5872	-103.602	-93.0003	-75.4944	-73.3798		73.2	-89.7513	-25.7768	-33.5245	-87.3792	-71.7141	-68.389	-59.6047		73.2	-80.7628	-48.0553	-61.4653	-57.062	-53.5052	-53.8963	-53.5199		73.2	-64.9425	-48.731	-30.7426	-56.9568	-50.7132	-53.0876	-43.696		73.2	-44.5024	-39.4153	-38.0917	-36.5715
73.4	-88.3054	-76.8106	-79.0224	-82.845	-52.9934	-67.7748	-57.8728		73.4	-77.7848	-80.1855	-69.994	-99.0718	-88.6772	-72.4668	-71.6747		73.4	-86.8665	-24.1607	-31.9512	-85.7734	-68.928	-65.8987	-58.3782		73.4	-77.1499	-43.7297	-57.7795	-52.8252	-51.0962	-52.5322	-52.402		73.4	-64.0844	-46.3	-29.2673	-55.439	-48.6006	-50.4046	-41.1595		73.4	-42.2527	-36.8541	-36.4066	-32.3475
73.6	-82.9457	-72.174	-76.5228	-79.7624	-50.1123	-64.256	-54.8378		73.6	-74.973	-76.0605	-68.5298	-94.4859	-85.6038	-69.4307	-70.1333		73.6	-83.3417	-21.6784	-30.3634	-85.6441	-66.9775	-63.9653	-58.3799		73.6	-71.8086	-40.5739	-55.2239	-50.3751	-48.0319	-49.2291	-50.3371		73.6	-63.0948	-44.2843	-28.284	-52.899	-47.039	-47.1181	-39.1226		73.6	-39.4979	-35.0058	-34.4199	-31.4049
73.8	-78.3101	-68.8452	-73.1915	-75.4214	-46.0165	-60.5052	-51.4784		73.8	-71.8517	-73.9165	-64.9376	-90.6699	-80.2679	-65.9443	-69.2337		73.8	-79.3158	-18.7404	-27.182	-84.3734	-65.0465	-60.7634	-56.2173		73.8	-66.427	-38.1295	-54.4166	-48.4336	-45.0689	-46.6295	-48.211		73.8	-60.589	-42.5503	-27.4283	-49.095	-45.8395	-45.8677	-37.4826		73.8	-36.391	-34.3274	-33.005	-29.3412
74	-76.2422	-66.6878	-70.1012	-71.6183	-42.4578	-58.4617	-47.8178		74	-67.8145	-71.1227	-62.2933	-86.457	-74.4467	-61.0366	-66.8999		74	-75.2813	-16.5113	-24.234	-81.7157	-61.4759	-56.9618	-53.1609		74	-63.4723	-36.1464	-52.3607	-47.0357	-42.8629	-45.2314	-46.4426		74	-56.9441	-40.0875	-26.065	-45.3319	-43.9878	-43.2148	-35.1924		74	-33.6658	-34.6787	-33.3439	-26.445
74.2	-71.6786	-62.5851	-66.6887	-68.3351	-40.3355	-55.7414	-43.2457		74.2	-64.7091	-68.5283	-61.2919	-82.668	-70.5322	-55.6058	-64.6331		74.2	-70.723	-13.3857	-22.4267	-79.8367	-58.554	-53.7635	-51.5089		74.2	-60.5994	-34.6256	-49.2726	-46.9657	-40.0434	-43.6066	-43.6487		74.2	-53.2205	-36.6826	-23.8349	-42.3858	-41.5833	-39.6786	-32.1287		74.2	-31.2869	-35.7886	-32.6123	-26.7548
74.4	-66.3821	-57.4882	-62.5438	-63.4255	-38.4287	-51.4419	-39.7081		74.4	-61.1726	-68.617	-58.9225	-79.2022	-65.9875	-51.9776	-61.5879		74.4	-65.0718	-9.79703	-20.0685	-76.1572	-56.4942	-49.4009	-49.1938		74.4	-57.1251	-33.7289	-48.0572	-46.6855	-37.8491	-41.4102	-40.2787		74.4	-48.5383	-34.2694	-21.9111	-39.6761	-39.003	-37.8099	-29.7328		74.4	-29.1458	-34.9541	-30.661	-26.5568
74.6	-62.9995	-53.8555	-57.9458	-59.5559	-36.2557	-48.5763	-37.4343		74.6	-57.5644	-66.5858	-55.2958	-73.647	-60.8167	-50.3567	-57.1145		74.6	-59.7821	-8.55722	-18.3244	-71.2009	-52.9944	-43.549	-44.9458		74.6	-54.6106	-32.3637	-46.9964	-46.2321	-37.7548	-39.3605	-37.3635		74.6	-44.3667	-31.8262	-19.3698	-37.9391	-35.4555	-34.7254	-28.6859		74.6	-27.695	-32.4222	-28.6121	-23.4322
74.8	-59.2913	-49.1112	-53.2797	-57.3894	-33.6284	-45.1294	-34.9148		74.8	-53.134	-62.8706	-53.5208	-68.7207	-56.75	-48.6613	-52.1597		74.8	-55.1502	-8.32922	-18.4751	-68.682	-49.504	-40.9147	-40.8895		74.8	-52.0454	-30.206	-44.976	-45.5154	-37.4111	-38.0369	-33.4593		74.8	-41.3133	-28.5095	-16.2055	-37.2247	-31.41	-30.5606	-27.7783		74.8	-26.5233	-29.6754	-26.0696	-21.4941
75	-54.6571	-44.1671	-49.5799	-53.194	-30.5286	-39.7835	-32.5709		75	-48.2303	-60.5044	-51.4808	-66.1501	-53.5543	-46.8655	-47.2673		75	-49.4316	-8.66109	-18.1197	-65.727	-47.1253	-39.3266	-37.8553		75	-47.5399	-28.3132	-42.9582	-44.2931	-35.8247	-36.0652	-30.9299		75	-39.7839	-25.9087	-14.4917	-36.5468	-28.5707	-28.0649	-25.698		75	-25.6557	-27.03	-23.7131	-19.471
75.2	-51.0882	-40.6611	-46.0344	-48.6795	-27.1798	-36.9777	-30.3902		75.2	-44.1573	-57.0025	-48.2508	-63.2757	-49.915	-45.1906	-42.7293		75.2	-43.8075	-9.6207	-17.4528	-61.2295	-44.4946	-36.3114	-33.919		75.2	-43.2925	-26.8228	-41.4541	-43.7488	-34.6608	-33.0882	-29.7411		75.2	-38.6623	-24.858	-14.3036	-34.5943	-26.1517	-25.9017	-24.1243		75.2	-25.1889	-22.7912	-21.6153	-15.1903
75.4	-46.8544	-36.8582	-43.6522	-45.8892	-23.6961	-35.2396	-27.4533		75.4	-40.8563	-50.7658	-45.8703	-60.6288	-45.4753	-42.046	-39.3916		75.4	-40.3044	-9.77945	-16.1685	-57.9342	-42.0043	-35.7045	-30.4352		75.4	-40.3704	-25.1632	-38.4418	-44.0029	-33.1878	-30.8398	-28.1194		75.4	-37.7311	-23.2558	-13.8015	-32.6528	-24.0042	-22.8512	-24.1328		75.4	-23.7178	-18.726	-19.2215	-13.2043
75.6	-42.9036	-32.3668	-41.0038	-41.3751	-21.0269	-32.3078	-24.3273		75.6	-37.4767	-46.8781	-43.2272	-58.9397	-40.8239	-36.0289	-36.3185		75.6	-37.3304	-9.18414	-14.6726	-54.7202	-40.2879	-37.0967	-29.0787		75.6	-35.8567	-22.9097	-33.9265	-41.2447	-29.4844	-29.2459	-26.9019		75.6	-36.4814	-22.1732	-14.1592	-30.6468	-23.2547	-21.8062	-23.3738		75.6	-22.7965	-17.0408	-17.6416	-13.0968
75.8	-38.9267	-29.5054	-38.508	-35.7313	-19.7869	-28.6622	-21.2091		75.8	-35.6854	-43.8034	-40.0882	-55.8457	-37.3062	-31.5141	-34.1678		75.8	-32.5508	-7.89544	-12.6274	-49.8329	-38.3048	-35.8828	-28.8766		75.8	-32.0151	-20.3409	-30.301	-37.2789	-26.0631	-26.8448	-26.7595		75.8	-33.9882	-21.8339	-14.7111	-28.049	-22.6234	-21.2059	-22.8099		75.8	-21.8898	-16.2855	-16.7678	-12.7608
76	-33.714	-26.8326	-34.9517	-33.0127	-17.8148	-25.3969	-17.6493		76	-35.0609	-39.7263	-36.3866	-51.2053	-33.871	-28.7379	-32.2975		76	-28.8213	-4.70218	-10.4998	-45.2465	-36.0971	-34.1372	-28.1254		76	-30.921	-18.1796	-27.1993	-34.2284	-23.7589	-25.6463	-25.0459		76	-29.9208	-19.9386	-13.1906	-24.5931	-21.8361	-19.9035	-22.799		76	-19.3831	-13.7536	-15.2542	-12.0267
76.2	-30.834	-25.0303	-31.9108	-30.7878	-15.2298	-22.2085	-14.4642		76.2	-33.4625	-37.4191	-32.7775	-47.2279	-30.784	-25.4399	-28.6513		76.2	-27.1993	-2.0885	-9.06061	-41.7665	-35.0646	-34.297	-27.87		76.2	-28.7825	-17.0893	-25.0553	-28.8869	-21.9583	-25.5943	-21.9414		76.2	-25.7658	-17.5089	-10.2922	-21.5797	-20.6712	-18.5965	-22.4486		76.2	-16.4092	-12.0436	-14.379	-11.5057
76.4	-30.1198	-25.0754	-28.7643	-28.0453	-13.9379	-18.4995	-12.5429		76.4	-32.3407	-35.7709	-29.3846	-43.5984	-29.7573	-23.0514	-25.4565		76.4	-24.7561	-1.19823	-8.95697	-38.9106	-34.0963	-32.0037	-27.1996		76.4	-25.4807	-16.2349	-23.8094	-22.5184	-19.7336	-25.0636	-19.6957		76.4	-21.7906	-15.9906	-7.7817	-19.0979	-18.4708	-17.5414	-20.3081		76.4	-14.4988	-12.7163	-13.9099	-9.49048
76.6	-28.4125	-25.3717	-26.6951	-27.1555	-11.5814	-14.5309	-10.7002		76.6	-31.1454	-32.9851	-25.9681	-41.3502	-28.3999	-22.92	-23.1331		76.6	-21.6683	0.983393	-7.37623	-35.6581	-31.3832	-27.7074	-25.1467		76.6	-25.5994	-15.7711	-23.7861	-19.4229	-18.4143	-23.6622	-18.4225		76.6	-17.0876	-14.5718	-4.83331	-16.2464	-16.1051	-15.9324	-17.4394		76.6	-11.7032	-11.5284	-11.9698	-6.02361
76.8	-26.8427	-24.3772	-24.6041	-26.6151	-8.28718	-12.7775	-9.45356		76.8	-28.8552	-29.627	-22.5259	-39.9967	-25.9216	-21.965	-20.2185		76.8	-20.871	2.18745	-5.47475	-32.1155	-28.4347	-26.3001	-22.2309		76.8	-26.0244	-16.1413	-24.0626	-17.3945	-16.9679	-21.672	-17.2649		76.8	-14.6473	-12.7993	-1.753	-13.8389	-14.463	-14.9803	-14.9631		76.8	-8.53734	-9.43734	-8.96579	-3.94907
77	-26.5953	-22.5478	-21.753	-25.1708	-6.07865	-12.9117	-8.98583		77	-26.5	-26.4054	-20.4793	-39.0791	-23.8471	-19.7791	-18.4331		77	-21.119	1.42607	-5.64593	-28.4102	-26.1353	-25.5548	-19.0363		77	-24.1203	-15.6297	-23.6744	-14.2134	-14.8726	-19.2496	-16.2359		77	-13.6446	-12.6117	0.19519	-13.3181	-12.6384	-13.5735	-11.7048		77	-7.24321	-9.17063	-7.2016	-3.28988
77.2	-24.0144	-20.312	-19.6072	-23.0359	-3.90608	-11.0933	-7.87682		77.2	-24.225	-22.6546	-19.3056	-37.7578	-21.5703	-18.6394	-17.9949		77.2	-19.6348	1.96903	-4.52228	-24.9771	-23.0119	-22.2638	-15.7693		77.2	-23.0055	-12.986	-22.5304	-12.777	-12.8487	-15.8943	-15.7848		77.2	-12.2826	-11.5163	1.20302	-12.9297	-11.4356	-11.833	-8.18816		77.2	-6.15073	-8.25393	-5.74516	-2.09142
77.4	-20.4711	-16.1319	-16.5038	-20.1947	-1.20085	-8.69228	-5.92639		77.4	-20.5313	-18.8063	-17.0899	-34.5879	-18.0949	-17.2659	-15.7573		77.4	-17.3354	3.39103	-2.19199	-21.7301	-19.9142	-20.0796	-13.1059		77.4	-22.0474	-9.66375	-21.8643	-12.8358	-11.6311	-12.1836	-15.4598		77.4	-9.91528	-9.1406	1.87916	-11.6143	-11.6969	-11.7549	-6.08495		77.4	-4.05754	-5.86026	-3.65997	-1.17499
77.6	-17.7976	-11.6499	-11.7793	-17.014	-0.0758013	-8.16279	-3.71228		77.6	-16.1873	-15.4925	-15.1466	-30.231	-15.5044	-14.2528	-12.9578		77.6	-15.7602	3.78956	-2.19384	-19.6916	-18.7766	-19.4939	-11.0458		77.6	-18.5116	-6.71128	-20.4877	-12.0381	-10.9372	-11.0396	-13.8599		77.6	-8.63832	-7.46563	2.27459	-10.1433	-10.819	-11.1633	-5.33665		77.6	-3.73323	-4.58212	-3.07619	-1.4415
77.8	-14.8404	-8.73252	-7.05017	-14.0428	0.693056	-6.16418	-1.07116		77.8	-13.0809	-13.8632	-13.6339	-25.504	-12.923	-11.1008	-10.6535		77.8	-14.2291	5.27479	-2.89425	-19.0933	-18.8149	-15.9335	-9.56289		77.8	-14.2394	-4.06856	-17.3384	-11.6896	-9.86004	-10.9767	-10.6237		77.8	-7.23157	-6.33417	1.46873	-9.09613	-8.47133	-9.50212	-3.61676		77.8	-3.53362	-2.59715	-3.27307	-0.298478
78	-11.845	-6.21492	-5.04684	-10.5263	1.90064	-2.20901	0.883912		78	-9.6191	-11.8856	-11.662	-21.5886	-9.94478	-9.44877	-7.11895		78	-11.6345	8.22824	-0.874789	-18.6869	-18.268	-10.8857	-9.04721		78	-11.2123	-2.01147	-15.1818	-12.7761	-9.66057	-9.93028	-7.14807		78	-5.63363	-4.61278	0.670069	-7.28173	-5.91417	-8.61874	-3.16596		78	-2.38093	-0.723993	-2.42954	1.32427
78.2	-9.84684	-2.82178	-2.32094	-7.62862	2.70008	-0.949902	1.12054		78.2	-5.72869	-9.47411	-9.38932	-17.827	-6.71139	-6.46555	-3.55403		78.2	-9.60406	9.75394	0.719959	-17.4645	-17.2446	-8.80484	-7.59512		78.2	-9.89208	-0.911069	-13.4949	-12.5782	-9.13719	-10.7434	-4.53456		78.2	-4.19007	-4.32369	0.977329	-5.60643	-4.07264	-7.94542	-4.1495		78.2	-2.14007	-0.831606	-1.31382	2.17878
78.4	-8.22908	-1.10132	-0.698883	-5.97639	4.583	-0.910571	2.64161		78.4	-3.94668	-8.81062	-7.06289	-14.5658	-4.06954	-2.68585	-2.30016		78.4	-8.28645	10.0618	0.445778	-16.2204	-15.8204	-8.0732	-5.96387		78.4	-8.52573	-0.193602	-9.73054	-10.7943	-7.49299	-11.7427	-2.36909		78.4	-4.80307	-4.75752	1.47982	-4.36143	-2.18231	-5.58913	-3.69987		78.4	-1.78196	-0.791108	-0.579243	2.22672
78.6	-6.26558	0.323767	-1.20224	-4.58985	7.60885	-0.0218235	4.67021		78.6	-3.48316	-8.37951	-5.63109	-11.7902	-1.94582	-1.70818	-1.30436		78.6	-6.34399	10.8619	1.77475	-14.7547	-13.7342	-5.6776	-4.71117		78.6	-7.06681	0.728213	-5.66333	-10.7481	-5.42089	-9.43825	-1.17729		78.6	-5.1072	-2.93527	2.31726	-4.28143	-0.460589	-3.62019	-2.57255		78.6	0.332515	0.118007	1.32206	3.19661
78.8	-4.95004	2.99193	-2.27509	-2.53821	10.2241	-0.179405	5.32328		78.8	-2.1067	-6.22377	-4.31	-9.63137	-0.687798	0.024089	0.930945		78.8	-3.83478	11.8898	4.31872	-11.5012	-10.927	-4.44172	-2.79671		78.8	-6.1257	1.3163	-3.46709	-10.2399	-4.16055	-7.11149	-1.98237		78.8	-2.77575	-1.72139	4.32134	-3.96255	-1.15292	-2.35001	-1.89089		78.8	1.53196	0.222094	2.85608	5.0006
79	-2.80975	4.98569	-2.16366	-0.860425	12.5208	-0.624142	7.19794		79	-0.499559	-4.58416	-2.22768	-6.75852	-0.317363	4.23214	2.11084		79	-1.88594	11.3056	5.86688	-9.44751	-8.34214	-6.54827	-0.0569725		79	-4.06385	1.35559	-1.39479	-8.17665	-2.61665	-5.70262	-3.56244		79	-0.730531	-0.97097	5.13491	-3.22247	-3.35379	-0.466068	0.155057		79	2.24998	0.758059	3.50051	6.37209
79.2	0.57977	5.74262	-1.21808	1.05728	15.2615	1.07792	10.4374		79.2	-0.030027	-3.34664	0.297475	-4.75062	-0.327937	4.94316	3.0283		79.2	-0.0929803	10.4421	7.10278	-8.41101	-5.6452	-6.82181	0.407507		79.2	0.64546	1.54284	1.33346	-7.03706	-1.01771	-2.40581	-4.63475		79.2	1.56167	1.14589	5.41416	-2.28449	-3.50538	1.25534	2.21068		79.2	4.48964	3.73033	4.44655	7.13511
79.4	3.04151	6.14403	0.603026	4.2499	16.545	3.7178	11.9462		79.4	2.0765	-0.580846	1.60192	-4.43688	0.214355	4.84285	5.60182		79.4	1.41664	11.9022	9.01415	-6.32249	-3.45635	-3.76389	-0.0128068		79.4	4.05564	1.56075	2.46394	-6.30121	0.860635	-0.140463	-4.52356		79.4	4.81015	2.8472	6.21008	-1.29617	-2.24031	2.29438	3.23479		79.4	4.69369	5.76337	5.39309	9.42181
79.6	4.74284	6.06458	3.65545	6.96116	17.3521	6.06002	12.6562		79.6	5.32567	2.10162	3.19381	-4.56791	1.22845	6.90415	6.55102		79.6	1.39136	13.671	10.9615	-3.92818	-2.16479	-2.42904	0.94434		79.6	6.24963	0.866658	1.97945	-3.38738	2.53317	0.51011	-2.84529		79.6	7.19307	2.73514	6.61205	0.133795	-2.05128	3.75108	4.52104		79.6	4.57009	6.05498	5.56786	10.8678
79.8	7.02601	5.44326	7.18213	8.29105	19.2046	8.52637	14.2485		79.8	8.27141	3.86456	4.74584	-5.53812	2.37001	6.73065	5.93454		79.8	0.857957	14.2743	11.82	-2.27534	-1.03726	-2.29417	1.54164		79.8	9.19292	2.27768	2.19588	0.645137	3.33738	2.2547	-0.83901		79.8	8.03798	4.54616	7.21495	1.91749	0.438344	5.26568	5.2391		79.8	5.74113	6.50981	6.81753	10.0239
80	8.59037	5.02667	11.7737	10.4263	20.7346	10.1522	14.6584		80	11.246	5.90487	5.85573	-7.46601	4.91015	5.58471	6.8336		80	0.895197	15.8048	12.2464	0.701188	-0.645068	0.419221	1.57012		80	10.383	4.93474	2.9057	4.11856	4.75298	3.05516	1.66976		80	9.3995	6.73241	9.17707	3.46024	5.12874	5.42856	4.90093		80	6.50421	7.27353	9.27728	10.0799
80.2	8.28809	5.85836	14.8747	12.161	20.4939	10.9154	14.616		80.2	14.9457	7.50455	6.21589	-7.52099	7.16185	7.44674	7.4775		80.2	1.13348	18.6916	12.4661	3.69375	-1.11901	3.00226	3.33047		80.2	9.09052	5.98252	3.13231	6.8361	6.54175	2.9738	5.05201		80.2	8.60745	7.0593	10.3963	5.25182	6.963	5.37572	5.56922		80.2	6.88161	6.64573	10.3448	10.4479
80.4	9.39962	6.79829	17.641	12.0593	21.636	11.5475	15.6421		80.4	17.177	8.31287	6.04543	-5.74476	8.32188	8.73696	6.7917		80.4	1.49411	19.7675	12.5688	5.41762	-1.44594	3.12817	6.36604		80.4	8.62862	6.63626	3.61597	8.72973	6.63344	4.25187	6.95706		80.4	8.61148	7.83788	11.1153	6.77466	7.48618	5.89712	6.2171		80.4	8.86379	6.61013	10.6904	10.0338
80.6	10.6539	8.15202	19.6229	13.2656	23.1872	13.0477	16.2935		80.6	18.4777	9.70044	7.24875	-3.82723	8.60583	9.71072	8.55441		80.6	3.1505	19.6183	11.633	6.29298	-0.638768	3.6751	7.31901		80.6	8.8216	9.35116	5.44742	10.275	7.56538	5.74733	7.29732		80.6	10.6973	9.34243	11.9342	8.23763	8.26628	5.53097	6.22152		80.6	9.78956	8.47301	10.8525	10.147
80.8	10.8448	9.87512	19.7933	14.6957	22.5516	14.1021	16.2597		80.8	20.5795	11.0738	9.3978	-0.527476	9.60808	12.5597	11.3237		80.8	6.09265	20.0072	11.0189	5.43265	-0.197985	6.06323	8.22512		80.8	8.81991	10.1748	6.84929	9.51514	9.83088	5.98722	7.87559		80.8	11.7389	9.49646	11.9735	9.60757	7.65301	5.96668	6.45782		80.8	10.1637	9.46316	10.2675	11.6607
81	11.5287	11.1097	19.0746	14.1548	21.8899	14.9212	17.8384		81	21.4143	12.4974	10.4159	3.65725	10.4119	14.4417	11.7826		81	8.27949	21.4055	10.4019	3.53369	1.25359	8.66058	9.96819		81	10.3306	9.26576	7.92158	8.00487	11.3631	7.58493	8.66043		81	12.6648	8.72571	12.3289	10.5546	6.45281	7.66603	6.19329		81	11.3075	9.75823	9.26989	12.7028
81.2	12.7671	11.2839	18.6059	13.6837	22.4004	16.3997	19.7119		81.2	20.9193	14.0465	11.7235	5.89659	11.3031	15.5334	13.0502		81.2	10.1458	21.5036	10.6591	2.556	3.59485	10.5286	9.93212		81.2	12.771	10.7502	9.52151	7.44073	13.2034	9.40842	8.71156		81.2	15.5004	9.6818	13.8025	11.0568	7.30702	8.57324	6.38098		81.2	11.3119	10.897	10.0038	14.2476
81.4	13.7931	12.791	17.4885	14.0032	22.286	17.1051	20.0591		81.4	21.0222	15.3667	14.1397	7.341	12.9608	16.376	15.6137		81.4	12.3504	21.1305	11.6907	2.51824	5.96669	12.6424	9.90706		81.4	15.4157	12.4635	10.6138	7.66149	15.0562	10.5998	9.48093		81.4	16.4827	10.9584	16.1694	11.6554	8.45075	9.54123	7.36055		81.4	10.3621	12.1365	11.2678	16.1461
81.6	15.263	14.3236	17.2844	13.4861	22.0614	17.3848	20.8078		81.6	21.3408	16.0772	14.8702	9.31897	16.4257	16.4912	17.2389		81.6	14.0457	21.7164	11.6833	2.46825	7.86565	15.3728	11.9216		81.6	16.6848	11.9565	10.5916	7.65697	14.922	11.58	11.0083		81.6	15.0638	10.6915	18.0396	11.9746	10.6597	11.8169	8.68781		81.6	11.1624	12.6694	12.9047	17.2603
81.8	16.6333	15.38	19.6228	13.6347	22.7986	19.5887	23.6109		81.8	20.2489	16.5419	15.4645	10.2276	19.4009	16.1483	17.9312		81.8	15.1993	22.042	11.6107	3.71797	9.15654	15.6881	13.2675		81.8	17.6799	12.35	11.3068	8.78859	14.3137	12.2723	11.8692		81.8	14.6183	9.94543	19.2211	12.6285	13.2539	13.1343	9.90046		81.8	12.1502	13.9553	15.1844	17.6172
82	17.8988	17.6039	20.5255	14.6432	24.3286	21.8729	26.1165		82	19.1083	15.4153	17.6567	11.0663	20.6657	16.2245	19.7049		82	16.9086	20.1244	12.3434	5.86411	9.82267	14.4368	13.6286		82	17.9608	14.2142	12.3768	9.90107	13.4608	12.688	12.3845		82	14.0628	10.861	19.4483	14.027	14.5316	13.3983	12.1452		82	12.3893	14.6143	16.5632	18.5343
82.2	19.971	19.8307	20.6754	16.3041	26.0834	23.546	26.7473		82.2	19.4535	14.5164	19.0218	13.0356	21.9918	16.0821	20.5947		82.2	19.2716	18.9679	11.8964	8.02613	10.1398	14.19	15.388		82.2	17.4093	14.8155	13.0036	10.5348	11.3534	12.9161	12.5206		82.2	13.7738	10.7104	18.2258	15.2466	15.148	15.4931	12.8478		82.2	13.7916	14.0459	16.8151	18.8202
82.4	21.4878	21.4135	21.0862	19.6787	27.344	26.4526	27.5688		82.4	19.9278	15.2744	20.0939	13.7505	22.7044	16.6878	20.5593		82.4	20.1799	19.9635	11.9276	9.94926	9.9058	13.5741	16.584		82.4	16.7886	15.9111	13.1648	11.3613	10.3645	12.855	12.868		82.4	15.3537	9.83954	15.9786	16.228	14.6501	16.4346	12.2744		82.4	15.7407	14.1674	17.3016	17.8351
82.6	22.901	22.703	20.2664	22.3632	28.0342	28.3881	28.8424		82.6	20.5976	16.4704	21.5669	12.4771	21.6968	17.4861	19.577		82.6	21.4621	20.1971	14.3946	13.0263	9.11209	11.9437	15.8303		82.6	17.7302	17.1077	13.7717	12.472	10.9459	13.1678	13.1948		82.6	17.2947	10.7159	14.9864	17.7439	13.7146	15.7179	12.0776		82.6	16.8896	14.0015	17.4961	17.9391
82.8	24.9398	23.363	17.6364	24.4008	28.6647	28.0778	28.0687		82.8	21.9027	18.4087	21.9925	12.7318	21.5057	18.1079	18.8351		82.8	22.5787	20.9207	16.3562	16.869	8.92594	12.4043	15.2197		82.8	19.1443	17.7385	14.777	13.4816	12.065	14.8192	14.1924		82.8	18.4335	12.1874	15.5221	17.9731	13.1102	16.0729	12.5717		82.8	17.5282	13.0486	16.5028	18.3437
83	26.6834	23.1689	17.3669	27.0578	29.0109	28.8423	25.2108		83	23.4721	21.1032	21.568	13.9674	22.7665	19.2748	18.154		83	22.9206	23.085	18.2836	21.0854	9.27206	14.194	14.6416		83	19.8828	18.4051	15.6642	14.6937	13.9968	14.5952	15.2026		83	20.1534	12.7602	16.5646	17.488	12.5031	16.5098	12.9395		83	18.8376	13.8384	17.2692	18.0987
83.2	28.4455	23.5643	19.3989	27.7856	28.7413	30.0238	25.1636		83.2	23.5014	23.8832	21.7271	13.3658	23.0968	20.6164	18.4444		83.2	22.1756	25.3092	19.4698	22.9186	9.45034	15.2438	14.6833		83.2	21.9435	19.1507	16.8986	16.6335	15.5042	13.6624	16.3895		83.2	20.5357	14.071	18.7482	17.3171	12.4097	15.7376	14.4673		83.2	19.0189	15.2942	18.772	19.0726
83.4	29.9773	23.6278	21.1502	25.9092	27.7773	29.349	26.1496		83.4	23.4421	24.6538	21.9787	13.5471	23.9143	22.1161	19.2399		83.4	21.8056	26.0895	18.9668	23.1524	9.79745	17.0002	14.8212		83.4	24.6235	19.2713	19.7104	17.8584	16.4357	14.1489	17.4075		83.4	18.9782	15.3497	21.1743	16.5835	14.8657	17.1187	16.5236		83.4	18.9641	15.7628	20.1307	21.4624
83.6	29.9123	23.6275	23.5966	25.8358	28.2128	29.1004	25.8835		83.6	24.5526	24.8004	23.0475	16.3488	25.5272	24.3536	21.0518		83.6	21.6232	26.9347	18.2981	23.4869	10.8925	18.8652	15.5402		83.6	26.5193	19.6943	21.4253	18.4025	17.8191	14.6111	18.1413		83.6	18.5318	15.8246	22.2481	15.7783	16.4076	18.8671	18.2525		83.6	18.1488	16.568	21.6149	22.7955
83.8	30.8445	24.6351	27.8914	26.0974	29.5344	30.3678	26.3814		83.8	25.036	24.0771	24.3227	17.7677	25.6609	25.8796	23.7762		83.8	21.5578	26.9644	17.9936	22.9522	12.9054	20.1319	17.3898		83.8	26.3837	19.4802	21.4093	19.0313	18.5472	13.8652	19.3747		83.8	19.8257	16.3796	22.4483	16.3837	17.6314	17.8943	19.3581		83.8	18.0479	18.9263	22.6622	23.7037
84	31.2374	25.8787	30.4477	24.9773	29.7314	31.0266	28.0345		84	26.3434	24.3616	24.6583	17.5999	25.4728	26.8261	25.8736		84	22.3366	27.2629	16.5653	20.7543	14.4085	20.8619	20.058		84	27.8381	18.5641	22.2759	20.0839	18.7601	15.835	20.2315		84	20.8475	16.2692	22.4121	16.8995	20.1493	18.733	19.2561		84	18.1802	20.1802	22.5879	24.0858
84.2	29.2947	26.9136	30.6817	25.5517	30.4311	30.6947	27.9341		84.2	29.1083	24.9792	25.894	19.8898	26.3552	28.0011	26.6335		84.2	23.7759	27.576	17.5729	20.0937	15.0946	20.9247	21.6707		84.2	29.283	17.8354	21.9368	20.5845	19.6495	18.945	21.9721		84.2	22.1214	15.2743	21.7094	16.6628	21.0753	20.1071	19.167		84.2	19.2265	20.8153	22.1278	23.6049
84.4	28.1786	27.8962	31.488	26.8244	32.3004	30.4904	27.5243		84.4	31.2761	25.6762	27.0611	22.9484	26.9684	28.1567	26.8987		84.4	26.7246	27.0032	20.0917	21.9729	16.0142	20.5634	22.8652		84.4	28.0479	17.5433	20.0031	21.0074	20.7611	19.201	23.1155		84.4	24.5118	14.9093	21.0925	17.1898	20.2975	18.0664	19.0985		84.4	19.957	21.9685	20.4281	22.6814
84.6	29.3102	28.457	31.5133	27.0175	33.2661	31.367	27.9055		84.6	31.4034	26.9182	26.0131	24.9241	27.808	27.6961	26.5263		84.6	28.9416	25.9594	20.2885	22.9463	16.1387	20.893	23.99		84.6	27.1992	18.4975	21.4562	21.9174	20.0389	18.7973	23.2835		84.6	26.6107	15.5178	21.1294	18.0419	20.3336	16.6579	18.0148		84.6	20.6766	22.3211	18.9892	22.3876
84.8	29.6701	28.5215	29.5714	26.4919	33.2937	31.8792	27.9013		84.8	32.2938	29.2696	25.748	27.0979	28.767	28.4786	24.6963		84.8	30.1535	25.7986	21.1909	23.6308	15.385	21.5257	23.9995		84.8	27.6845	20.1389	23.8161	22.84	18.6652	19.49	22.6456		84.8	26.5742	15.7055	20.8241	18.1704	20.5281	18.0848	17.5139		84.8	20.777	21.0982	19.8682	23.3961
85	31.1252	28.6738	29.4917	27.5582	33.6409	31.3919	28.8591		85	32.7869	30.3606	26.5098	30.0368	29.0052	28.751	23.9075		85	31.8024	25.0996	23.2855	24.1439	14.616	22.0939	23.199		85	27.0051	21.5439	23.7745	23.3177	18.0385	18.7693	21.8573		85	25.3577	17.2574	21.3628	18.7302	19.6774	17.9688	18.7264		85	20.0542	20.8037	20.8824	24.4821
85.2	34.8136	28.8179	30.3241	29.1638	33.8074	31.6603	29.8734		85.2	32.8016	30.493	25.6413	31.4196	28.5952	28.1696	23.24		85.2	33.3165	23.2835	23.0244	24.6667	14.1765	22.9738	22.1336		85.2	26.271	22.9759	25.3818	23.6929	17.907	17.597	19.8998		85.2	25.3891	19.5682	22.2859	20.2802	19.5757	17.3011	19.2189		85.2	18.6903	21.7848	21.5745	24.4308
85.4	36.8332	29.5523	30.3586	30.2464	34.5386	33.4209	30.7488		85.4	33.4558	31.5199	24.8861	31.5212	28.4082	28.8673	22.5491		85.4	33.0132	23.6123	22.1611	23.951	14.1881	23.9652	20.237		85.4	27.12	23.9697	27.9461	24.5152	17.7117	19.1779	18.3253		85.4	25.9486	21.2189	22.2497	22.0396	20.1228	19.5444	19.7754		85.4	18.2621	21.2136	23.425	24.3146
85.6	38.2104	31.9371	31.9462	31.3651	34.251	34.1262	31.7694		85.6	34.3445	32.0001	25.9327	30.6244	29.1707	29.0684	22.7088		85.6	33.1213	25.4893	23.4785	23.0981	14.9179	24.8745	19.0745		85.6	28.1804	23.166	27.1844	24.4238	19.0266	21.2161	18.1259		85.6	25.8782	22.3415	22.8634	22.8565	20.2664	21.8512	21.4855		85.6	19.1787	21.2899	25.9109	24.1037
85.8	39.151	33.7193	34.829	33.6361	34.3857	34.3197	32.5369		85.8	34.6278	31.9475	25.768	29.4575	30.9462	28.2476	23.3527		85.8	33.3499	26.239	23.7187	22.822	15.9688	24.7323	19.9889		85.8	30.2042	21.9941	25.8669	23.713	21.4273	22.4244	17.9029		85.8	27.7621	23.84	24.0907	24.2933	19.5801	22.1521	23.3605		85.8	19.0244	22.2412	26.0214	22.4786
86	38.7744	34.1509	36.1112	35.3101	35.746	35.928	32.6971		86	34.5359	32.6496	25.6717	28.2243	32.748	28.2066	23.9824		86	31.6691	27.0102	22.0797	24.3261	17.9707	23.8939	20.5191		86	32.0035	21.9897	26.5148	23.5194	23.1538	24.1226	17.9623		86	30.0757	23.9145	23.894	25.3348	19.856	22.3763	22.4946		86	19.0993	21.3944	25.089	22.1196
86.2	37.48	34.461	36.2657	35.5511	36.4401	37.0381	33.3324		86.2	34.1593	33.5931	27.4625	27.0703	34.626	29.0245	26.4037		86.2	30.3197	29.1097	22.1961	25.9963	20.1033	24.3847	20.3889		86.2	33.111	21.9862	25.8828	23.004	24.6818	25.7717	19.3256		86.2	30.3752	23.9036	23.176	24.8718	21.1606	23.7221	21.2228		86.2	21.3817	19.5542	24.965	23.3874
86.4	37.7043	33.7076	37.3776	36.5264	35.6525	36.1841	33.5655		86.4	33.8114	33.9044	28.8862	26.6126	35.5406	30.0026	27.9541		86.4	29.7211	29.0012	22.5626	27.0579	21.0576	24.8226	22.6457		86.4	34.7979	21.7367	25.6312	21.921	25.2006	25.8278	20.9017		86.4	30.3352	24.5046	23.6289	24.1883	21.2497	23.956	20.8795		86.4	23.305	20.433	24.3433	23.6889
86.6	37.7777	31.5324	37.2567	37.0332	35.7428	34.8857	33.5744		86.6	32.9295	34.1338	29.7476	28.1147	34.4029	32.362	28.8558		86.6	28.1967	28.1695	22.0235	28.9629	22.2875	24.4761	25.1215		86.6	34.8273	22.7036	26.5884	22.0487	25.3181	25.4739	21.6649		86.6	31.1017	23.7144	23.3205	23.5705	21.6778	23.0471	20.2922		86.6	22.8618	21.594	22.9749	23.4156
86.8	37.6058	30.7241	35.9643	37.3529	35.6973	34.4932	33.8058		86.8	31.5608	34.0213	31.5831	31.0876	33.4248	33.7324	30.3384		86.8	27.646	28.5871	21.5425	30.2281	23.1607	24.9076	24.3092		86.8	33.5929	24.2516	27.7737	22.5747	26.0184	24.7858	23.3785		86.8	30.5689	23.0706	23.2242	21.7569	23.0947	23.8022	18.4423		86.8	23.9903	21.6168	23.8395	25.0266
87	38.41	31.5629	35.1528	37.939	34.8075	33.4957	33.3912		87	31.1408	34.0746	33.3709	32.6558	32.827	34.7472	30.6995		87	28.3725	28.0351	22.0813	30.2529	22.1892	25.744	24.3749		87	33.8086	25.2724	28.2043	23.5867	25.9479	23.5594	25.1207		87	30.5161	23.8001	23.8507	20.1774	24.0367	25.1701	18.9656		87	25.1504	23.2702	24.7766	26.5578
87.2	39.0526	31.988	35.8578	38.2599	35.3311	32.9568	32.6844		87.2	31.5659	33.2916	32.8816	33.605	32.6703	36.0968	28.5814		87.2	28.4735	27.0227	22.5161	29.8018	21.3827	25.3609	26.5114		87.2	33.6835	25.7816	29.0236	25.6404	25.569	22.8751	25.42		87.2	31.6996	23.5967	24.3201	20.2063	24.1888	24.7231	21.0929		87.2	23.0873	25.0012	24.6356	26.8144
87.4	39.391	33.05	36.1359	39.0898	36.1898	34.2053	32.7458		87.4	32.7224	32.9004	32.3084	34.0286	34.1774	35.1859	28.5249		87.4	28.9143	27.3983	22.3574	29.8224	21.7459	25.1165	26.9696		87.4	33.2383	25.3181	28.7821	26.7613	26.4636	22.351	25.3637		87.4	31.4342	22.6074	24.999	20.1382	25.8474	23.4149	21.8275		87.4	20.5277	24.6655	26.255	28.2817
87.6	39.9555	34.2821	37.1032	40.2257	36.5868	36.6739	33.3119		87.6	35.5199	34.1733	31.6364	32.7084	35.5315	32.9109	29.3524		87.6	30.5636	27.1691	21.7621	28.9903	22.3196	24.7754	25.9288		87.6	34.2517	24.6313	28.059	27.4323	26.136	22.1186	25.4109		87.6	31.3143	23.6781	25.6665	21.2389	27.088	24.0213	22.0682		87.6	20.6542	24.2998	26.9473	30.4295
87.8	39.9663	34.655	38.3614	40.4622	37.0845	37.7452	33.583		87.8	39.4055	34.4113	30.6065	30.0624	34.6672	32.8116	28.1639		87.8	31.6911	26.7614	22.3198	28.2031	22.4704	24.6723	27.2258		87.8	35.1412	24.4114	28.1143	28.464	24.7579	22.7458	24.7255		87.8	31.6664	24.8934	25.4786	23.3219	27.901	24.6776	22.9411		87.8	21.3345	24.5521	26.0759	30.2899
88	39.0432	34.6725	39.2344	39.7003	37.8753	37.932	34.8867		88	41.9395	33.0972	30.0867	29.3256	34.3184	32.8395	27.9509		88	32.3084	27.4375	23.7605	28.466	23.8533	26.1713	27.9949		88	34.3176	23.4871	28.1456	27.6087	24.7545	23.573	24.3635		88	31.2184	24.8493	25.5238	25.1031	28.7607	24.3621	24.5637		88	21.5185	24.2572	26.8798	28.7106
88.2	39.3745	35.0276	40.5779	39.7884	38.0868	38.0839	37.9018		88.2	43.7765	34.0877	31.5455	30.1627	35.0488	32.4403	30.0954		88.2	33.6269	27.7463	23.797	30.2571	25.8523	27.3275	27.3837		88.2	35.0738	22.7	27.934	26.1311	25.3176	23.1694	24.8583		88.2	30.6415	25.4777	26.8291	26.2341	29.6692	26.1685	24.6211		88.2	22.9346	25.3986	28.0229	29.0621
88.4	40.4754	36.0294	42.0281	40.2984	39.6385	39.1416	39.6652		88.4	43.9413	36.8155	33.2817	32.5207	34.7404	34.6235	32.0783		88.4	34.8834	29.1567	24.2442	31.992	26.7148	28.3241	28.3049		88.4	36.4933	24.3198	28.0843	27.5761	26.3421	24.1179	26.8279		88.4	32.272	26.6349	27.2038	28.1911	30.7713	29.7725	25.3214		88.4	26.3256	27.2126	27.6345	30.6662
88.6	42.1065	37.9401	43.214	41.5217	42.9773	40.5832	40.7656		88.6	43.2418	38.4997	35.3487	36.9423	36.609	37.7533	33.6886		88.6	35.1436	31.828	26.1569	34.307	26.5331	31.4083	30.6256		88.6	37.2962	26.3366	29.3666	29.7053	29.6371	25.4904	28.8461		88.6	33.4537	26.5418	27.3095	30.2537	31.4675	31.5661	28.2791		88.6	28.7898	28.0092	29.5932	32.2246
88.8	45.3364	40.0319	44.751	42.7734	45.4648	42.7264	43.3537		88.8	42.9722	40.5642	38.2367	40.6687	41.3422	40.0199	37.6918		88.8	35.9663	33.3998	26.6548	38.1474	27.5343	33.5188	31.3286		88.8	38.9069	27.089	30.0618	31.0458	32.6389	25.3266	30.6519		88.8	34.0917	26.3137	28.8026	31.4722	31.778	31.8582	29.7118		88.8	29.1976	29.2552	32.1685	33.9396
89	49.0219	42.1203	46.5485	44.1233	47.6596	46.4399	44.4555		89	43.0404	44.3384	39.8375	43.2855	44.9314	41.7876	40.8691		89	37.894	35.2157	26.3657	40.324	28.9106	32.8157	32.0657		89	41.4412	27.9499	31.1271	32.9119	34.058	25.8688	32.902		89	35.0305	26.2969	29.5468	32.589	31.5513	32.5911	28.7371		89	30.6958	29.8853	32.892	36.2796
89.2	50.7095	44.2394	46.7182	45.4346	50.0855	49.3178	43.0338		89.2	42.2771	46.1672	39.674	45.2911	45.5856	43.1079	42.1611		89.2	37.8273	37.3106	27.995	39.6914	29.2907	33.1468	34.5083		89.2	41.4778	29.2451	32.732	34.926	34.7976	28.1709	34.1052		89.2	36.088	27.217	29.5891	34.1805	31.5235	31.9476	29.2465		89.2	32.6054	29.1088	34.616	36.849
89.4	51.6188	45.529	46.1284	44.4061	50.2473	48.3925	42.6191		89.4	42.2624	44.4948	39.7024	44.5546	46.7896	42.7033	41.1889		89.4	37.2787	36.5618	29.1106	39.239	30.0803	34.4888	34.7758		89.4	40.4732	29.1545	33.0522	34.8207	33.8282	28.2694	32.5441		89.4	35.3415	28.6364	29.6739	34.8875	30.4826	30.5256	29.3975		89.4	31.5537	27.6302	35.2514	34.5635
89.6	50.1823	45.3775	44.5172	41.9569	47.4735	45.6368	41.8817		89.6	42.4296	41.6647	40.2092	40.502	45.5493	40.7795	38.5284		89.6	38.4787	35.0043	28.2312	38.9809	30.8137	33.5617	33.2244		89.6	40.3235	28.2334	32.0179	32.7037	31.571	26.5927	32.3204		89.6	33.983	29.4186	29.2608	33.4963	30.4027	29.2524	25.7763		89.6	30.3274	27.0556	32.1988	32.3971
89.8	47.0329	44.4272	43.4386	41.0219	45.7293	44.0157	40.1283		89.8	41.1827	40.3609	38.8215	37.4007	41.7241	39.5601	35.3579		89.8	37.6309	34.0031	27.6144	36.9256	31.0815	32.0647	32.7674		89.8	39.2044	27.7785	31.3267	31.8065	30.8609	27.3394	32.5198		89.8	33.5511	29.4475	28.1633	32.6398	30.6299	28.8101	24.1931		89.8	30.2643	27.5494	28.6953	31.7261
90	45.6674	42.8609	42.6219	41.1583	43.9435	41.3196	39.2784		90	41.2997	37.9454	37.7409	34.5369	38.969	39.9459	32.0739		90	34.6735	31.5611	27.9039	35.5744	30.2105	33.5492	33.2134		90	37.5768	26.7794	29.9796	32.504	31.4065	27.2822	29.6746		90	33.6523	30.6163	27.1914	33.2008	31.5097	29.0669	25.3373		90	28.9019	28.2862	26.3964	30.8501
90.2	46.0491	40.6888	41.6548	41.3096	41.0338	39.1142	38.6756		90.2	42.7022	36.0543	37.9856	32.3443	38.063	39.5597	30.2114		90.2	34.2396	30.1379	27.2525	36.2823	29.8103	35.0189	31.184		90.2	37.5242	25.7866	28.3096	32.6451	30.9611	25.1064	27.9638		90.2	33.6599	29.7773	26.0576	33.355	31.8424	28.8405	25.5038		90.2	27.3058	27.9938	23.1214	29.8088
90.4	44.9473	37.7985	41.5191	42.7276	40.0336	39.9507	37.5588		90.4	43.1641	36.3354	37.4591	33.4178	36.2197	39.1822	31.0704		90.4	34.1363	30.9336	26.2749	37.034	29.1429	33.4517	29.7689		90.4	37.3149	25.8448	29.4762	33.057	31.2963	24.6015	29.1273		90.4	34.787	27.3051	25.3542	32.3375	30.9742	28.4193	25.2691		90.4	26.9805	28.0796	22.2159	30.2116
90.6	45.3541	35.8845	42.0868	44.3425	40.2669	40.7446	36.8276		90.6	43.9542	37.2207	36.0633	36.3397	35.1378	40.1123	33.0717		90.6	31.8527	30.7825	25.8478	35.5376	28.5187	32.2234	29.8884		90.6	36.5605	25.709	31.5599	34.8065	31.4514	25.8231	28.1277		90.6	35.9253	26.6346	26.552	32.085	29.2609	28.3387	27.6816		90.6	25.8987	27.6998	24.0203	30.5182
90.8	47.8503	35.7667	42.3662	44.3295	40.2112	39.2007	36.058		90.8	45.1041	37.2222	35.7287	39.4328	36.5571	40.1685	34.4152		90.8	31.1447	31.1928	26.6683	33.7963	28.2439	33.1565	29.3376		90.8	36.861	25.6733	32.8697	34.7227	29.1271	24.4219	26.729		90.8	35.4759	26.2034	28.1821	32.2988	28.25	28.0438	30.1059		90.8	25.4857	25.3117	26.1124	29.5412
91	46.9844	35.7086	42.1476	43.6436	40.2827	38.2419	36.4819		91	43.5015	37.9584	35.91	42.5789	37.9325	38.7471	36.7083		91	32.4192	33.4208	26.3403	34.0539	27.7464	31.9377	28.208		91	37.6455	27.016	34.2368	33.3121	26.6974	23.2155	29.1204		91	35.592	24.7318	29.4966	30.8191	27.7064	27.8214	29.6836		91	27.0287	23.7631	28.6771	29.5653
91.2	44.6281	36.2485	42.3959	43.0468	41.003	37.9716	38.2029		91.2	40.7932	38.6852	35.7862	43.3153	38.1006	38.3414	38.1373		91.2	33.2296	33.3958	25.134	33.7179	27.1544	29.2658	28.4987		91.2	38.7736	27.1075	35.6164	33.0884	26.3017	23.6489	30.2583		91.2	35.238	25.0436	30.1517	28.7385	26.7269	28.0982	28.4852		91.2	27.5525	24.2285	30.9826	31.3495
91.4	45.7296	37.7635	42.7112	42.1211	40.7563	37.2382	39.0204		91.4	39.8147	38.0481	36.4367	41.2451	38.8992	38.2439	37.2345		91.4	33.0992	31.6377	25.5874	31.6256	28.1096	28.7655	29.1302		91.4	39.9555	25.7637	35.7547	33.0334	25.8989	23.5657	29.3846		91.4	33.988	26.7837	30.7762	28.4724	26.7694	27.5963	28.1177		91.4	27.7584	25.3166	31.5744	32.9829
91.6	46.6205	39.0435	43.7744	41.3711	40.4385	37.5538	39.163		91.6	38.4859	37.5247	36.6279	40.6112	40.9498	37.7905	35.9761		91.6	33.3571	31.4465	26.7943	32.1265	28.9428	29.8082	29.4557		91.6	40.3493	25.6291	34.7187	32.0835	25.7123	23.9226	30.2142		91.6	33.466	27.807	29.4076	28.8104	27.8068	27.5704	27.0855		91.6	29.3898	26.0153	31.5229	33.8915
91.8	45.4892	39.0823	44.236	41.1614	40.8389	38.6715	39.1696		91.8	37.4829	37.5834	36.1088	39.072	40.1953	37.0562	35.3659		91.8	34.8526	30.701	26.5008	34.3356	27.2577	29.873	30.8214		91.8	39.9014	25.6902	34.0822	32.2638	27.0272	25.7675	30.8615		91.8	33.9593	29.1535	26.2362	28.8186	28.1213	28.0854	24.8872		91.8	29.6659	27.1992	30.7001	35.9086
92	46.0299	39.5109	44.9024	40.6816	41.4213	39.4551	37.596		92	38.4948	37.8636	35.1838	37.0247	38.5719	36.5056	34.3942		92	35.3482	28.5371	26.2672	33.3848	27.3549	30.1138	31.5975		92	38.4145	25.0911	34.0604	31.7811	28.6563	26.6208	29.7		92	33.5894	29.5261	25.2068	29.7453	27.0947	27.4655	23.5668		92	28.4329	27.6737	28.77	37.6903
92.2	46.5571	40.3966	46.2863	39.2188	40.9766	40.0142	34.9638		92.2	40.123	38.1672	33.745	37.5626	39.0069	36.2908	33.8469		92.2	34.4797	27.9903	26.613	32.67	28.154	31.4158	31.4313		92.2	36.6801	26.5847	33.7109	30.2036	30.2173	27.2655	29.7854		92.2	33.3675	28.7068	25.1684	30.9263	27.7627	27.474	23.7849		92.2	28.9041	26.9292	28.2297	37.6748
92.4	44.1337	41.2596	46.3011	38.3931	41.1844	39.58	34.3583		92.4	41.2392	39.4705	32.6559	38.8479	39.94	36.4033	34.4195		92.4	34.8088	28.7242	25.4084	34.1739	26.6482	32.762	30.585		92.4	35.9775	28.5	31.9348	29.5464	31.6526	28.4178	29.8199		92.4	32.7649	28.3379	24.5232	31.2157	29.553	29.2832	24.1461		92.4	29.9555	25.4489	28.5324	37.7275
92.6	41.6842	41.253	45.5036	39.0375	43.2587	38.8427	35.1283		92.6	41.7486	40.8306	32.7529	37.6332	39.4342	36.9291	35.3562		92.6	36.3707	29.0769	23.8093	34.6857	25.5331	32.8383	30.6975		92.6	35.4848	27.5108	30.4422	29.2443	32.0137	28.4732	28.9998		92.6	31.2248	27.7781	25.1931	31.2404	30.6605	30.1297	23.5019		92.6	29.264	24.498	28.2176	38.7619
92.8	40.5247	40.8468	44.3095	39.6339	43.3294	40.1627	35.3791		92.8	41.6611	41.6753	33.3547	37.88	39.5269	37.724	35.1229		92.8	36.5002	29.9464	22.926	34.2595	28.218	32.7218	29.8757		92.8	35.2166	26.8106	30.375	29.0275	32.8318	29.1307	28.488		92.8	30.4161	25.9426	27.1977	30.6433	31.5478	29.9757	23.3036		92.8	28.9036	24.8157	28.3817	39.0575
93	39.973	41.0768	42.5646	39.7787	42.6399	41.9689	36.1057		93	41.7474	41.7207	33.8995	38.5035	41.1242	38.6478	34.5831		93	36.4276	31.4115	23.1005	35.278	29.4176	32.6849	28.7215		93	36.8115	27.0611	30.5456	30.6136	33.125	30.5453	28.5145		93	30.1398	26.1366	27.7204	29.8176	32.5606	30.7557	24.1774		93	29.3673	26.1426	28.9789	38.7701
93.2	40.9881	40.6661	41.1374	41.4566	43.5178	42.2479	37.7433		93.2	41.9493	41.6388	34.8636	37.3817	42.1155	39.3567	33.7988		93.2	37.3328	32.3652	23.5532	35.5942	28.222	32.2701	29.0741		93.2	37.7003	24.6343	30.3948	32.1898	31.5249	31.3676	28.6369		93.2	30.3623	27.7499	28.4082	29.5359	33.1293	31.2101	25.1446		93.2	28.4307	27.2783	27.6162	40.3717
93.4	42.7531	39.9334	40.8984	43.9382	43.4053	43.6295	38.23		93.4	41.9101	40.8329	34.5435	37.6011	41.2682	40.123	32.3331		93.4	37.5832	33.2755	24.0571	35.6173	29.4653	31.6501	30.8312		93.4	37.181	22.5483	31.0919	32.1908	30.0774	31.3905	28.7943		93.4	32.262	27.9724	29.4302	30.0944	32.4909	29.9552	25.0909		93.4	26.9433	28.4239	26.1951	42.1689
93.6	45.262	40.1523	41.2634	44.9155	41.7187	45.3775	37.9904		93.6	42.4018	39.7601	34.2951	38.9386	40.3135	39.7122	31.5875		93.6	36.3195	33.2824	25.1254	35.8964	31.3023	30.7474	31.1842		93.6	37.9427	24.0133	32.3653	32.9476	30.4838	30.6644	29.0971		93.6	34.9845	27.9737	29.1481	31.3016	31.2514	29.9388	26.0413		93.6	27.3948	30.3748	26.6728	38.1416
93.8	47.8983	40.6898	42.3192	45.5398	41.9329	44.9667	39.1043		93.8	43.6081	38.0061	34.7211	39.4664	40.8727	39.092	32.253		93.8	34.5706	32.5184	26.3166	35.6259	30.1002	30.0548	31.0929		93.8	39.1418	24.3185	32.2202	33.7986	29.9036	28.4862	29.7169		93.8	36.0461	29.8316	29.0259	32.0069	30.4601	31.0653	27.591		93.8	28.8884	30.385	27.0686	29.9115
94	48.9562	39.9412	44.0502	47.5588	43.1308	44.6311	40.0832		94	43.7798	36.6211	35.4683	39.7138	40.2246	38.666	33.1161		94	33.169	32.4769	26.1096	35.6905	29.5348	30.0798	31.8454		94	39.2697	23.2278	31.3043	33.8976	28.8299	27.3914	30.1128		94	35.8945	30.8234	28.2405	32.3795	30.6163	31.4592	28.3991		94	28.9487	28.4408	26.7086	21.3063
94.2	49.5968	38.7316	45.6544	48.3679	44.5622	45.7744	39.9331		94.2	42.8186	35.6193	36.8117	40.4748	37.7442	37.7461	33.9148		94.2	31.33	32.5034	26.0831	36.645	31.3805	31.1049	31.3134		94.2	39.8872	24.5696	31.8581	33.3053	29.5374	26.0667	30.5161		94.2	35.4396	29.7709	26.8834	32.5309	30.2385	32.0738	28.5378		94.2	30.1036	27.7252	27.2376	4.62115
94.4	48.4524	37.7333	46.7822	48.1396	46.5172	47.5284	39.9408		94.4	41.5227	37.3708	38.5135	38.2452	38.6015	38.1764	35.7051		94.4	28.1865	32.3162	26.8597	37.5806	32.4182	33.2776	30.5638		94.4	40.8393	26.4935	31.9716	34.2937	30.9778	25.8143	32.5599		94.4	34.3976	29.2164	25.5785	32.1572	30.5309	34.3567	30.2692		94.4	31.6172	27.0576	27.098	-8.84362
94.6	47.4575	36.6326	47.5883	48.7686	47.8744	47.97	39.897		94.6	40.4873	38.1889	39.91	37.1656	38.7315	38.3729	36.2125		94.6	26.839	32.7714	26.4125	37.6849	32.4969	34.7352	30.086		94.6	41.0935	26.1265	31.668	34.5718	31.018	26.7021	33.387		94.6	32.9039	29.3032	24.852	31.2876	31.5825	35.3242	31.2984		94.6	31.3909	25.3753	26.1094	-15.2608
94.8	46.347	38.6484	52.0278	53.7079	52.974	55.3591	42.2078		94.8	41.6639	47.2407	43.9035	35.168	45.1043	44.99	40.182		94.8	25.2081	36.5456	28.7867	42.4916	37.7265	41.6644	33.6152		94.8	43.8553	30.2935	33.1783	38.943	35.745	31.7535	39.1421		94.8	35.475	30.5874	25.6449	33.9984	35.6909	40.5664	36.4435		94.8	33.4009	26.5504	26.6077	-15.5424
95	18.9121	17.6711	24.1197	25.0555	24.5391	27.0403	18.9259		95	18.3475	25.0752	20.5679	13.5374	22.8149	22.5821	18.9908		95	9.54002	17.0302	13.555	20.1257	18.6094	21.0922	16.0905		95	19.8203	15.2405	14.5446	18.8428	17.8976	15.9519	19.5245		95	16.6802	13.6514	11.3725	15.918	17.1218	20.1244	18.2758		95	15.2998	12.1975	11.7622	-4.59187
[truncated: 3 more columns]

## Sheet: HEFS
Temperature	HEFS 1700uM (No protein)	HEFS 1700uM	HEFS 850uM	HEFS 425uM	HEFS 212.5uM	HEFS 106.25uM	HEFS 53.125uM	HEFS 26.5625uM		Temperature	HEFS 1700uM (No protein)	HEFS 1700uM	HEFS 850uM	HEFS 425uM	HEFS 212.5uM	HEFS 106.25uM	HEFS 53.125uM	HEFS 26.5625uM		Temperature	HEFS 1700uM (No protein)	HEFS 1700uM	HEFS 850uM	HEFS 425uM	HEFS 212.5uM	HEFS 106.25uM	HEFS 53.125uM	HEFS 26.5625uM
25	5.15246	7.85885	7.98253	6.45151	4.50636	6.21916	4.2729	2.56849		25	-0.560169	4.29995	6.57779	8.76669	7.01627	6.15712	4.99563	6.54925		25	2.83031	6.03839	14.3069	14.3351	7.94986	6.23074	5.89614	6.93719
25.2	11.1637	17.0275	17.2955	13.9783	9.76377	13.4748	9.25796	5.56505		25.2	-1.2137	9.31655	14.2519	18.9945	15.2019	13.3404	10.8239	14.19		25.2	6.13233	13.0832	30.9982	31.0595	17.2247	13.4999	12.775	15.0306
25.4	10.3049	15.7177	15.9651	12.903	9.01271	12.4383	8.54581	5.13697		25.4	-1.12034	8.59989	13.1556	17.5334	14.0325	12.3142	9.99126	13.0985		25.4	5.66061	12.0768	28.6137	28.6703	15.8997	12.4615	11.7923	13.8744
25.6	10.3049	15.7177	15.9651	12.903	9.01271	12.4383	8.54581	5.13697		25.6	-1.12034	8.59989	13.1556	17.5334	14.0325	12.3142	9.99126	13.0985		25.6	5.66061	12.0768	28.6137	28.6703	15.8997	12.4615	11.7923	13.8744
25.8	10.3049	15.7177	15.9651	12.903	9.01271	12.4383	8.54581	5.13697		25.8	-1.12034	8.59989	13.1556	17.5334	14.0325	12.3142	9.99126	13.0985		25.8	5.66061	12.0768	28.6137	28.6703	15.8997	12.4615	11.7923	13.8744
26	10.498	15.8157	16.1162	12.8659	8.98063	12.4388	8.68261	5.14388		26	-1.27025	8.53307	13.2582	17.7108	14.0689	12.414	9.99775	13.1585		26	5.7154	12.0608	28.7952	28.7751	15.7956	12.4239	11.865	13.9491
26.2	9.15632	15.1589	15.2008	13.1144	8.99595	12.4059	7.65702	5.2129		26.2	-0.237863	8.9462	12.4605	16.5703	13.8164	11.7403	9.93444	12.8058		26.2	5.37965	12.1034	27.6116	28.0114	16.53	12.5916	11.2583	13.4632
26.4	7.89164	14.3011	13.2176	13.4598	10.7701	12.7467	7.30327	4.33561		26.4	0.88576	9.5932	12.32	14.6208	13.626	10.9577	9.93762	12.039		26.4	4.72223	12.8049	25.7172	27.4893	17.3281	13.5164	11.2696	12.6384
26.6	6.96776	13.9693	11.893	13.4504	11.6309	12.0545	7.04806	3.49349		26.6	1.20694	11.4991	12.8322	14.1965	13.2183	10.3224	10.7537	10.6215		26.6	4.08958	12.5155	25.5069	27.9337	16.4264	14.0704	13.0628	12.8474
26.8	5.37481	13.9764	11.5059	13.5418	10.7148	10.7787	5.99582	4.20347		26.8	1.05953	11.632	12.7819	13.4808	11.8245	9.51759	10.2373	10.7188		26.8	3.22539	11.901	25.1501	27.1222	15.5936	14.5846	14.8027	12.3521
27	5.4379	13.6802	10.9621	11.9481	10.6707	10.461	5.10806	4.95533		27	1.99817	10.7991	11.8858	12.2671	10.5919	8.74272	9.1428	11.7317		27	2.71651	13.0137	24.0668	24.9363	16.4092	15.826	14.4609	12.2568
27.2	6.46115	12.7442	10.5022	10.6679	9.75064	9.71	4.75847	4.84206		27.2	2.18277	11.128	11.4646	13.0546	11.146	8.28192	8.41954	11.0524		27.2	3.24606	13.189	24.2983	24.3468	16.1606	16.0253	13.6318	12.9901
27.4	6.98117	11.6091	11.3511	11.0118	8.33557	8.40725	5.11233	5.62011		27.4	1.66081	10.3518	10.3884	14.7809	11.7165	8.70784	8.26438	10.8011		27.4	3.73911	12.2034	25.5021	23.3484	15.1715	15.4453	12.8558	12.0158
27.6	7.44071	11.0047	12.2456	10.4779	8.40436	8.86471	6.81817	6.37402		27.6	2.80462	8.88619	9.17395	14.8824	11.2081	9.91616	7.81988	11.7031		27.6	2.9501	12.1126	25.3993	21.1826	15.4299	14.6142	10.9027	9.79883
27.8	8.37544	10.9154	11.4804	9.20675	9.17355	10.1045	7.93729	5.14907		27.8	3.91514	8.8611	8.65746	14.7076	10.5725	10.6264	6.94688	10.8328		27.8	2.245	12.1133	24.9095	21.4821	15.2575	13.4158	10.2974	9.13902
28	7.63619	10.6765	10.2357	9.26286	9.30594	10.2159	8.25182	3.93449		28	3.35874	8.97657	8.16165	15.4048	10.0627	11.0022	7.46708	9.90967		28	2.21365	11.4563	24.3253	23.4238	14.9054	12.0607	10.3553	9.20722
28.2	5.80567	11.3965	10.1753	9.92579	11.1143	10.9426	9.65484	3.43231		28.2	2.79422	7.88184	9.2382	15.271	9.69103	12.6057	8.89581	10.3323		28.2	1.49549	10.6455	23.7927	24.2218	15.4308	11.039	10.1668	9.036
28.4	4.9196	11.3936	10.5771	9.48379	12.6977	11.8865	10.5189	2.7154		28.4	3.11668	6.94548	10.8503	13.6512	8.93644	12.2914	8.6761	8.75012		28.4	0.804382	9.80789	23.1411	24.4464	15.0736	10.5322	10.0899	9.68879
28.6	4.0762	9.97436	9.52716	9.35774	12.1855	11.5307	9.12922	1.49362		28.6	2.93364	6.51701	11.0332	11.732	10.091	10.2875	7.7698	7.71193		28.6	2.82364	8.55215	21.9319	26.0769	14.2356	10.5864	9.79533	10.5027
28.8	2.82489	9.7553	9.29074	10.0809	11.5772	10.9385	8.61445	2.02243		28.8	2.63478	6.81352	10.9582	11.8194	11.8617	9.53272	8.33712	8.75098		28.8	4.70947	7.53811	21.5835	25.1162	14.2567	11.6446	8.75742	10.9058
29	3.68206	10.2054	10.528	11.0786	11.456	11.4836	10.3396	4.35575		29	2.9404	7.69604	11.9476	12.2616	12.9029	9.97172	8.42265	8.68639		29	4.44169	7.0148	22.1587	23.4255	13.3119	12.3479	9.88372	10.8291
29.2	5.79971	10.1554	10.9988	11.6221	10.7373	12.7768	11.5776	7.58604		29.2	4.55456	9.55669	10.9549	11.9339	13.2296	8.79378	7.94512	9.62573		29.2	5.34079	7.66335	23.1905	23.3646	12.6062	12.9844	12.0144	10.5981
29.4	7.10879	11.6068	10.8797	12.8148	11.1735	14.4662	12.2949	12.4256		29.4	5.70392	11.6939	10.5397	12.7992	14.2272	8.54602	9.18806	13.1894		29.4	7.42922	9.35994	24.6235	23.7228	13.7994	14.1594	13.4713	11.2038
29.6	9.11884	14.0571	12.6072	15.5469	14.4893	17.3008	15.2038	19.157		29.6	5.7162	13.857	12.0876	15.71	15.0379	11.2202	11.4442	14.1795		29.6	7.47064	12.2461	26.6411	23.2213	14.948	15.2822	15.9463	13.6541
29.8	12.0713	15.065	15.1314	17.1668	18.0716	20.1499	19.563	25.0013		29.8	6.35167	15.0747	14.013	16.4944	15.6193	13.6859	12.8395	13.3066		29.8	7.23835	15.1061	28.6244	24.6385	16.6823	15.2732	17.9991	15.3858
30	13.294	15.8985	16.3298	16.5195	20.9915	21.1007	21.472	27.5562		30	8.35296	15.3434	15.1468	15.9092	16.3823	14.6797	13.8843	14.2905		30	8.88344	16.9408	29.159	26.0867	19.8673	15.5116	17.3273	15.6819
30.2	12.2645	16.4319	17.862	15.2641	23.1995	20.3946	22.2029	29.0536		30.2	8.71918	14.9058	15.2611	15.3352	17.5934	15.0533	14.512	13.7361		30.2	9.67346	17.4366	27.7769	24.8377	21.1082	15.8454	15.7271	16.3988
30.4	10.472	15.4389	18.7489	13.9501	23.1294	19.5405	22.6043	28.996		30.4	8.34011	14.4353	13.91	14.4144	17.7675	15.7652	14.2207	10.8867		30.4	8.69385	16.2242	25.5015	24.0394	20.405	14.6961	13.8929	15.5824
30.6	7.27687	14.0605	17.1817	11.3061	20.2747	17.4439	21.37	25.4317		30.6	8.99819	13.067	12.1474	12.7034	16.3889	14.9831	13.5408	10.6593		30.6	8.33056	14.1812	23.1189	23.36	20.1577	13.4294	11.9817	13.4331
30.8	3.26945	12.9547	14.3516	9.49791	17.2002	14.8227	17.5839	20.102		30.8	8.17052	11.4234	9.82427	11.2706	15.034	11.6614	12.7371	11.4801		30.8	8.12011	12.3313	20.4553	21.1701	18.1312	12.4632	11.878	12.3375
31	-0.0792272	10.2104	12.8007	10.349	14.4348	14.0334	13.8628	16.2288		31	6.58155	9.77528	6.86486	11.4067	14.0723	9.0967	11.2853	10.6271		31	6.67337	11.3597	19.2668	19.2246	14.8845	11.0679	10.9415	12.4545
31.2	-1.4491	6.68447	10.0853	11.2915	11.9989	13.2988	11.2641	11.5651		31.2	5.3834	7.20141	7.15039	11.7511	13.0038	9.19084	10.3605	10.3145		31.2	5.74698	10.4264	18.9904	19.3567	13.4814	10.0798	10.5312	12.4626
31.4	-1.03291	5.77408	7.5555	11.4534	9.43467	11.283	9.30347	6.50446		31.4	3.46188	6.17196	8.67113	10.452	11.7088	8.40619	9.62291	10.4196		31.4	5.70723	10.1266	19.0194	18.708	12.5166	10.8041	11.8022	13.3854
31.6	-0.609793	4.99005	7.29362	11.5329	7.83693	10.9468	7.52591	4.42815		31.6	1.91825	6.43961	9.27997	8.11354	11.4104	6.97367	8.14755	9.13062		31.6	4.60814	10.4181	18.9534	17.8758	11.4156	11.2117	11.7288	12.6499
31.8	-0.174234	3.46168	7.36167	11.9219	7.30341	11.8633	7.42503	5.28683		31.8	2.89666	5.93373	9.90392	7.99433	11.1049	8.06884	6.50847	8.32336		31.8	3.46112	10.4554	18.6253	18.1684	11.0102	11.2898	9.933	10.9668
32	0.8138	4.6718	6.05369	10.8859	5.54081	10.7258	8.69992	6.37596		32	2.58317	6.05386	10.8511	7.58658	10.067	9.05047	6.67953	8.25525		32	3.80574	9.07877	17.9279	18.3891	11.3778	11.6169	10.1378	10.5052
32.2	0.808381	8.17375	5.65247	9.76007	3.95693	10.5205	9.06987	7.39185		32.2	2.01949	7.29836	9.20987	6.82528	9.23101	9.24372	6.80472	7.11036		32.2	2.9579	8.38258	17.1219	18.5771	11.2972	11.2918	9.88616	9.31228
32.4	0.423739	9.30059	5.69077	10.3509	6.32933	12.4695	9.40043	9.20253		32.4	4.247	6.93322	6.99124	7.81995	9.6337	9.46981	6.08243	7.64786		32.4	1.52943	8.53317	16.6783	18.8055	11.3778	9.68474	8.33863	7.73571
32.6	1.48252	9.69592	5.53757	10.8351	9.08231	12.3355	10.069	10.3388		32.6	5.31877	5.62376	5.94948	10.5761	9.38399	8.861	6.66527	9.27191		32.6	2.30945	7.86918	16.9479	18.9888	11.574	8.84371	8.19552	8.7051
32.8	2.53361	11.0651	6.16605	9.8762	8.85782	11.2994	9.53317	9.44023		32.8	3.53348	5.80227	4.89144	10.7461	9.14696	9.62841	8.03956	9.33653		32.8	3.29597	7.33344	17.075	18.5014	11.8563	8.2733	8.21425	10.3039
33	3.37691	10.583	6.37591	10.2918	9.32071	12.2057	7.76444	7.90846		33	3.59245	5.95613	4.58554	9.65195	9.4725	10.1183	7.5404	8.44037		33	3.23703	8.10209	16.7555	18.2232	11.7184	7.54849	7.66743	9.43161
33.2	3.97105	7.60818	7.07692	11.7676	9.85437	12.2925	7.33186	7.56817		33.2	4.19338	6.13076	5.42884	10.7833	8.82881	7.90374	6.2814	8.33115		33.2	4.26729	8.49344	17.5768	17.6017	11.5927	7.42102	7.13928	9.55466
33.4	3.02172	4.719	9.53796	10.4338	7.55216	10.8178	7.8299	6.79773		33.4	2.05124	6.63877	5.63414	12.034	7.55173	5.93367	5.92369	7.26766		33.4	5.20482	8.02224	17.5251	16.6629	11.9104	8.09025	7.66696	9.94788
33.6	1.56849	4.41736	10.8802	8.78011	5.34352	10.3839	7.70299	6.20521		33.6	0.569299	7.6169	5.51026	11.0486	7.0937	6.02797	5.42214	5.84752		33.6	4.18678	7.64713	17.6444	16.7074	11.6737	7.98761	8.13074	8.70017
33.8	0.491848	4.06887	10.3425	8.82717	6.16698	9.28251	7.9877	5.9347		33.8	0.571996	8.07438	6.51554	11.0823	6.39217	4.33844	5.34897	5.43797		33.8	3.41395	6.92775	18.6883	17.3774	10.8913	8.20355	7.79585	7.62433
34	-1.15787	3.42302	11.1925	7.18453	7.92252	7.39494	9.12394	5.59116		34	0.277376	7.66153	6.2514	12.4777	6.1651	2.9947	5.8087	6.17191		34	2.93592	6.19806	19.4444	17.4048	10.125	9.50207	8.44932	8.26721
34.2	-1.36229	4.06386	11.3577	5.56316	9.11961	7.04828	9.08377	6.19289		34.2	0.615371	7.09848	5.46696	11.3934	6.94806	4.42058	6.92223	7.00778		34.2	1.88759	5.92493	18.9604	17.1647	9.21667	10.1886	10.3657	8.09654
34.4	1.03041	5.43662	8.89033	7.13524	9.7444	7.95311	7.72197	6.69365		34.4	2.42552	6.74999	6.26511	9.78867	7.9901	6.3653	8.47602	7.09646		34.4	2.52284	6.40412	19.1729	18.4945	8.31179	10.2145	10.3255	8.34736
34.6	2.43049	5.34686	6.32448	9.54033	10.2342	8.41718	7.31111	6.06761		34.6	3.78005	5.92208	6.39923	10.2318	8.56056	7.17743	9.16937	6.99286		34.6	3.44645	6.66408	18.7905	18.4524	8.76928	10.2641	8.93758	8.80729
34.8	3.1647	4.75212	5.61214	11.0006	9.68151	9.50074	7.7841	6.69495		34.8	5.10193	4.52389	5.18769	10.1199	9.19888	7.79699	8.55553	6.37216		34.8	2.99345	6.83278	17.1821	17.8319	9.33515	10.0567	9.6862	7.66736
35	5.33364	5.29577	5.74854	12.8453	8.06394	10.8841	8.18384	7.90044		35	5.18908	5.50794	5.84326	8.81621	9.11087	8.93825	8.18722	5.54592		35	2.77836	7.72119	15.9375	18.3601	9.65572	8.94985	9.26383	6.90824
35.2	5.63211	6.11867	5.94473	12.2633	7.31207	10.4488	8.28653	6.82337		35.2	4.23121	6.65643	7.4205	8.81077	8.28516	8.65009	7.76705	5.38256		35.2	3.42792	8.45009	15.4926	17.9957	10.3873	8.65525	7.55933	7.28084
35.4	2.01321	7.65876	6.14636	8.82483	7.89211	7.81639	8.49349	7.19961		35.4	2.6291	6.18355	7.12365	8.95547	7.61933	7.28289	6.34973	6.11376		35.4	2.4312	8.0458	14.7705	15.7636	10.1081	8.6852	8.63326	7.20734
35.6	-0.669414	8.45763	6.84031	5.61136	7.21511	5.14161	8.9338	9.40438		35.6	0.935545	6.3437	7.32641	8.52564	7.11736	6.52255	5.03668	6.31894		35.6	2.16743	8.59229	13.9657	14.8503	7.79209	9.67338	10.3673	7.08827
35.8	-2.64441	8.53004	6.50816	3.54856	6.70091	3.77316	7.89875	9.74852		35.8	0.31839	6.97108	8.69632	9.67105	6.65242	6.10933	4.62245	7.23145		35.8	3.31456	9.27828	13.9671	14.5381	7.68791	10.2991	10.1778	8.11639
36	-6.38774	8.18607	4.62694	1.36204	7.2508	2.68194	6.9575	10.1604		36	0.972471	5.45391	7.90197	11.619	5.53277	4.20747	4.76689	7.37823		36	2.96552	8.01522	13.7648	12.85	8.91617	9.74221	9.94851	8.59966
36.2	-7.48464	7.92509	3.39045	1.19438	7.00607	2.16067	8.40187	11.7859		36.2	0.80208	4.47287	6.0382	11.274	5.40334	3.45049	5.15865	6.44275		36.2	1.85129	6.6881	13.6406	12.5884	8.38537	8.95486	9.21109	8.27898
36.4	-5.2049	6.36094	3.53793	4.12716	6.52076	3.3023	9.04343	11.1052		36.4	1.45456	4.84961	6.39846	10.3103	5.18594	4.64333	5.59653	6.01114		36.4	1.63853	5.91874	13.8114	13.8151	8.48901	8.00395	7.24061	7.5411
36.6	-3.43705	4.62344	4.74531	6.72649	7.79543	5.44726	8.40805	9.02401		36.6	4.30708	5.15822	6.58772	8.99184	4.31422	5.88772	6.15411	5.96408		36.6	1.63406	5.85093	14.1291	14.49	10.0037	5.97131	5.89985	8.02424
36.8	-1.15103	4.54226	6.91931	7.27454	8.52977	7.0241	9.92804	8.3426		36.8	4.37752	6.04836	5.81331	5.81237	4.32464	6.57365	6.34272	4.54085		36.8	1.06219	5.95806	14.8174	15.0668	9.22863	5.29804	5.78816	8.92014
37	2.07943	4.341	7.89526	8.23347	8.14155	7.50411	10.1201	7.30351		37	3.08657	6.84304	6.62982	3.71522	4.74977	7.93772	4.74397	4.4599		37	2.04335	6.73176	16.1821	16.6074	7.20515	6.48768	6.51523	8.51932
37.2	3.3833	4.15062	8.05881	9.5412	8.0734	7.71468	7.36296	5.57444		37.2	3.9458	6.40252	7.09369	4.6163	3.84194	8.43661	2.77365	5.78254		37.2	3.43415	6.93162	15.9155	18.013	6.66192	6.57604	8.06465	7.46936
37.4	3.74128	4.55583	8.80961	8.0245	7.48402	8.59903	7.69114	5.34543		37.4	4.00697	6.53053	6.2172	5.74365	3.20164	7.48902	2.33714	4.65972		37.4	4.42071	7.22541	15.2721	18.1526	6.29076	7.27886	8.66329	7.6877
37.6	4.84422	5.65376	7.65746	6.33926	6.28348	8.3246	8.95125	5.28938		37.6	1.15739	7.02634	5.5918	6.91658	3.91486	5.46652	2.44921	3.94148		37.6	4.90123	6.83927	15.5347	17.5277	6.35397	8.49851	9.23436	7.16471
37.8	4.81663	6.67415	5.75614	6.30916	6.03544	7.20061	7.62091	4.52974		37.8	0.430446	5.96956	4.64955	8.72226	3.34204	3.99356	1.36787	4.94624		37.8	4.81241	6.00954	15.2486	16.7736	6.24819	7.82496	9.85778	5.1722
38	3.43645	8.15834	5.94331	7.01158	6.62627	6.99354	7.52613	4.65674		38	1.01609	5.66576	3.73967	8.51618	3.33282	3.31816	2.36113	3.02266		38	3.68247	5.01181	14.5226	16.3149	5.84828	6.85433	9.44505	4.64742
38.2	2.88594	8.51401	6.77891	7.87513	6.62434	7.24069	8.88799	5.6383		38.2	-0.0948979	6.56001	3.91044	7.28574	4.40673	2.9563	5.1291	0.262554		38.2	2.65939	5.02368	14.69	15.2888	6.08839	7.77711	9.59016	5.44806
38.4	2.65398	8.23425	5.70747	10.2	6.48366	6.33803	8.39351	5.47744		38.4	-0.694449	6.37371	3.55701	6.35963	4.57647	2.6015	5.8172	1.48147		38.4	2.14119	5.38124	14.4909	14.9787	6.01989	8.28482	10.367	5.06207
38.6	1.57729	8.18763	5.38682	11.795	6.29067	6.15741	7.47476	5.58046		38.6	0.607079	4.62366	3.55527	5.42125	4.51233	3.48836	4.66916	1.84633		38.6	0.851035	4.39021	13.2518	15.1312	4.28068	7.99785	9.72058	4.57943
38.8	1.19314	7.50377	5.499	12.3368	5.61201	5.80639	7.11627	6.73893		38.8	1.74335	4.00518	4.82913	4.88248	4.94897	4.59004	5.10255	1.27548		38.8	1.02084	4.27134	12.3122	14.2903	3.37595	8.62214	7.69205	6.00705
39	2.11973	6.43418	5.4552	12.0161	4.46236	4.60535	7.14363	7.16624		39	1.5229	3.33463	4.69893	4.80162	4.81433	4.28721	4.84102	4.85661		39	2.18847	4.55365	10.9445	12.5329	3.86708	9.18566	5.94594	7.07529
39.2	2.41441	5.82177	4.86747	10.2337	4.57266	3.56803	7.05426	6.12479		39.2	2.13272	2.23123	3.78767	4.88987	4.47103	4.5067	1.55034	6.74826		39.2	2.37544	4.70244	10.0031	11.2735	3.79749	8.04034	4.58629	6.56479
39.4	3.02263	5.62656	4.37656	7.65224	5.6061	2.57238	5.74227	6.487		39.4	3.3327	2.27078	4.73101	5.05948	4.27287	5.3233	-0.0160978	4.03233		39.4	1.75448	5.10202	10.1644	10.4984	3.39929	6.91447	4.04657	6.11933
39.6	4.03135	5.17624	5.3473	7.12764	6.30074	1.9228	4.684	6.74763		39.6	3.7896	4.41107	4.77472	6.06007	2.82962	5.2948	1.26025	2.92144		39.6	1.82266	6.06049	9.93445	10.2764	4.19519	6.91132	5.16908	5.87286
39.8	3.90345	4.6072	6.40453	7.37601	5.97823	1.58804	5.57362	5.72845		39.8	3.68127	6.00718	4.05267	7.04779	1.70465	4.43387	2.69704	3.35621		39.8	1.34708	5.85123	9.42678	11.3982	5.89183	7.03628	8.20698	4.56875
40	3.7276	4.05946	5.78743	6.46844	5.54555	1.61884	5.19999	5.18613		40	4.89243	7.00406	4.98848	7.47975	2.09807	4.83659	4.0559	1.27599		40	1.63	5.68954	9.40556	12.1844	6.39397	6.61682	11.047	4.11142
40.2	3.69643	3.80289	5.84445	6.6627	4.48708	2.37697	4.39749	6.20568		40.2	5.70973	7.46628	6.18874	6.60624	2.00434	4.33839	6.81948	0.970997		40.2	2.49501	4.93237	9.44482	12.5028	6.00519	6.13577	11.3907	5.05923
40.4	2.74939	4.33616	7.38422	8.01998	2.916	3.50507	5.23407	6.51129		40.4	5.04716	7.00139	4.89645	5.9288	2.50615	3.32827	7.80917	3.64359		40.4	2.41249	3.34281	9.4776	12.3547	6.79757	5.74385	10.9877	4.95829
40.6	1.91604	4.78962	6.59787	7.64904	2.16182	3.43141	5.60704	6.49723		40.6	4.47647	5.65803	4.47874	4.51884	4.46541	3.31478	7.00684	4.55026		40.6	2.77309	2.48899	10.6825	11.4262	7.69714	5.27848	9.91552	4.97782
40.8	2.1851	4.71675	5.57381	6.43594	3.75571	3.61743	4.18493	7.27824		40.8	4.32972	5.14481	4.80908	2.3827	5.3837	3.58444	5.94777	3.25648		40.8	3.44971	3.28369	11.6252	10.0065	6.77897	4.24096	6.70048	6.46177
41	2.71297	5.50872	6.19528	7.17909	5.75358	4.72846	3.56202	7.28243		41	2.84855	5.6348	3.22891	2.06553	4.86223	3.33318	4.73723	2.34958		41	2.86224	4.07861	12.5782	10.3454	5.84611	3.36837	4.41464	5.92408
41.2	3.17552	7.13418	5.70509	7.34408	6.48544	4.65491	3.30217	6.68806		41.2	1.37578	5.91987	2.51355	2.42335	5.18461	3.55283	3.30907	2.16019		41.2	1.62896	4.61752	12.532	11.2949	6.03939	4.04666	5.3883	4.66521
41.4	3.16499	7.24145	4.6094	6.45837	8.13814	4.69762	2.75507	6.30818		41.4	1.27537	5.73955	3.46253	1.89995	5.39004	3.83553	2.92242	1.79897		41.4	2.17363	5.32931	11.0018	11.4814	5.94103	4.31775	6.13782	5.91857
41.6	3.46289	7.09078	5.06217	5.88889	8.31056	6.00052	3.49693	6.54002		41.6	0.280945	4.48062	3.61574	1.6077	4.44327	3.02214	3.48503	2.49329		41.6	2.65978	5.55144	9.23619	12.3884	5.25049	4.34421	5.99967	6.4928
41.8	3.04647	8.11452	4.6064	5.78682	5.10632	7.05487	5.17561	5.62896		41.8	-0.418147	3.26407	2.70035	2.63861	3.82326	2.53652	2.39831	3.74413		41.8	3.08207	4.39244	7.63007	12.7959	5.635	5.01342	7.82639	5.36068
42	1.99466	7.52876	4.1178	4.77031	3.58858	6.76951	6.52477	4.87465		42	1.15438	1.15432	3.20542	2.55225	3.84474	2.7118	1.15175	4.26871		42	2.42309	3.81915	6.26426	11.7756	6.02202	5.5721	9.26987	5.4125
42.2	2.29902	5.91969	5.16448	4.34875	4.57372	6.19124	8.35317	4.92458		42.2	2.20135	-0.922389	3.34963	3.29448	3.88785	3.12576	1.35985	3.71773		42.2	2.52788	5.22613	7.04985	10.4343	5.27975	5.6065	7.71228	5.67419
42.4	3.07273	5.79842	5.20785	4.91147	3.75626	4.62048	9.12904	3.93453		42.4	2.24953	-1.40916	2.79225	5.31936	2.92875	2.8397	1.31153	2.24602		42.4	3.66425	6.53677	9.24844	9.2277	4.41067	6.60972	5.97441	4.73163
42.6	3.46993	5.64201	3.68099	5.6763	3.44049	2.24363	7.40119	2.32803		42.6	4.09108	0.381323	2.87687	6.0504	2.41116	3.25692	0.0969971	1.27697		42.6	3.9388	7.32073	9.77131	8.28437	3.8217	6.95555	6.17336	3.89238
42.8	5.52595	4.62602	4.04692	6.47438	5.22248	0.429231	5.14554	2.84723		42.8	4.40788	1.63478	3.22281	4.84296	3.01163	4.29621	1.62368	1.38117		42.8	2.22297	8.51103	10.2257	8.96701	2.68305	6.86321	5.4862	3.12578
43	6.6023	4.71852	4.27965	7.32715	4.68691	-1.01905	3.48507	3.66242		43	2.60475	2.74887	2.87267	4.08039	2.7147	3.8126	3.74388	2.0865		43	2.77513	8.51914	10.1839	9.25177	2.68308	6.92594	4.69469	3.25187
43.2	5.55108	5.07697	3.01227	7.72183	2.44457	-1.18551	1.20742	3.57083		43.2	2.76677	4.97587	2.08489	3.53887	1.62999	2.78244	3.3685	3.27995		43.2	3.82222	6.09227	8.91424	9.37449	2.97164	6.51772	4.79748	4.21851
43.4	5.62572	4.33455	3.69228	6.94028	0.589689	0.0454173	0.238253	5.19294		43.4	3.10299	6.14166	1.87615	1.7073	1.40901	2.99543	3.19302	5.6494		43.4	1.71005	4.13593	7.32463	10.7775	2.33109	5.23373	5.22112	4.37117
43.6	5.05666	4.13557	5.59186	5.23519	0.896744	1.92643	1.87131	7.58086		43.6	1.66175	4.64352	1.30691	1.07673	1.01633	2.70854	3.59538	6.41302		43.6	1.0308	3.13631	7.55661	10.9466	2.38079	4.24688	5.01492	5.13289
43.8	2.87085	5.23953	6.21465	3.63574	2.29705	2.85729	3.2893	7.81154		43.8	2.13616	2.94956	1.12653	2.19825	0.408888	1.39972	2.3704	5.98603		43.8	2.18208	1.23158	8.59393	9.71751	3.02316	4.24412	4.40782	6.38813
44	2.89347	5.63185	7.04514	2.52611	2.92295	3.99734	4.04592	7.87556		44	3.67824	2.42088	1.7695	2.46362	-0.0561597	1.36489	0.466277	6.17324		44	1.89427	0.25353	9.3869	9.54517	2.09668	4.17665	3.38126	5.55022
44.2	3.96347	4.61192	7.73349	1.11368	4.29573	4.52499	4.76714	7.96363		44.2	3.25312	1.67575	2.43517	1.74064	-0.444268	1.85687	-0.184309	4.97684		44.2	1.29882	1.31168	8.96611	9.75752	1.80942	3.87361	3.33293	4.38711
44.4	3.88215	4.10042	6.50701	0.243823	6.61059	4.00705	4.93745	6.69281		44.4	2.09335	1.28693	2.62397	2.4416	0.443128	1.81941	-0.449225	2.45103		44.4	2.7122	1.65794	8.34972	8.71285	2.53606	3.42425	3.96831	4.72439
44.6	4.04288	4.1136	5.38057	0.809999	6.11652	2.47606	4.22836	4.93001		44.6	2.34786	1.64721	2.41924	2.82191	1.62761	2.0186	-0.326827	0.41431		44.6	2.70205	2.13213	7.79276	8.42301	1.57914	3.57435	3.76518	4.15924
44.8	4.80954	3.10697	3.64072	1.94185	4.1426	1.09925	3.28407	3.82138		44.8	1.55576	1.92731	2.56523	2.18724	1.95237	2.43635	-0.532413	-1.63214		44.8	2.40951	3.76616	6.15248	8.34726	0.908968	2.74038	4.18396	3.39297
45	5.46674	2.00541	0.701872	2.61685	4.05273	0.943586	1.72339	1.4375		45	0.308373	1.6159	2.14279	2.76297	2.68857	2.05181	0.527766	-2.82292		45	2.42182	4.05074	5.36703	7.42298	1.68833	1.59158	4.91285	3.80762
45.2	5.29784	2.54939	-0.105173	3.41458	2.69655	0.0744544	0.934014	-0.187621		45.2	-0.135081	0.901923	1.32603	3.10854	3.52023	0.99786	2.46958	-1.95486		45.2	2.28183	3.98012	6.03354	5.98829	1.9688	1.28346	4.79437	3.09403
45.4	5.07366	3.96009	0.0810971	4.18351	1.00038	-1.26956	0.542272	-0.21831		45.4	0.346764	-0.359095	1.20685	2.24246	2.37263	0.258078	2.65695	-0.900602		45.4	1.91597	4.67284	5.71219	5.45693	2.4543	1.75795	4.19523	1.74795
45.6	5.91489	3.63884	-0.293081	3.97892	1.52323	-0.97683	0.0887885	-1.20892		45.6	0.51446	-0.249666	1.88616	2.03901	1.28744	-0.353258	1.82114	0.467266		45.6	2.63149	3.57453	4.32167	5.3224	3.91452	1.77181	4.21901	1.59885
45.8	5.49195	2.96794	1.32091	3.05528	2.30472	0.936096	1.04857	-1.44665		45.8	0.312573	0.592277	1.77766	1.82425	0.552202	-1.13632	2.27562	2.94311		45.8	3.81311	2.34655	3.47068	5.12923	3.8217	2.2292	3.4461	1.74703
46	3.88274	4.14427	3.7521	2.59517	2.31165	0.6687	3.55545	1.01651		46	0.39411	0.599734	1.91329	0.189468	-0.302772	-1.03554	1.55278	3.23111		46	4.82531	2.62237	2.52343	6.23038	3.41799	3.25062	3.32478	2.91447
46.2	3.3891	4.7409	4.08497	2.6796	3.74388	1.15458	4.04607	1.99659		46.2	0.727092	1.21591	2.4706	-0.486383	-0.105696	-0.354439	-0.428715	1.47748		46.2	5.18792	1.5264	1.3391	7.72269	3.30808	3.84052	3.67231	3.98211
46.4	2.80044	3.22444	3.96231	2.69453	4.88781	3.71222	3.62566	1.54759		46.4	1.37199	3.03013	1.97484	0.173814	0.853517	0.511902	-0.408152	0.847416		46.4	5.0904	-0.0282624	1.68358	8.2843	1.31214	3.6053	3.19254	4.07455
46.6	2.06122	3.01	4.50597	2.65943	3.80439	4.51104	3.5329	3.19025		46.6	1.50831	3.49317	1.89608	0.222287	1.11852	1.13706	-0.201797	0.513553		46.6	4.337	0.362723	3.2132	8.68529	0.719099	3.1209	2.95688	3.52313
46.8	2.93186	3.28074	3.6509	2.89596	2.29676	3.20445	2.01832	3.67203		46.8	2.99913	2.53356	2.25869	0.386998	0.895057	1.78945	-0.180385	-0.53419		46.8	2.8045	1.19438	4.82804	8.81994	1.77808	2.71348	3.28897	2.88563
47	2.88567	1.32573	2.22588	2.79282	1.52644	3.23301	-0.340787	2.05147		47	3.45969	3.14346	1.7954	1.68484	0.968966	2.24615	0.512627	-1.1807		47	1.96649	1.88215	6.17101	7.05394	1.35257	2.79989	2.67195	0.887813
47.2	2.78718	-0.278265	1.69924	2.23836	0.179915	3.58158	-0.581408	2.02394		47.2	2.86864	3.20794	1.70491	1.87178	0.252564	2.35325	1.25151	0.318465		47.2	1.61091	2.49351	7.28517	5.48558	1.08783	2.9391	1.99766	-0.245464
47.4	4.25801	0.10159	1.94251	1.61272	-1.09714	1.97313	0.182656	1.75343		47.4	3.34865	1.46728	2.19908	1.13579	-0.179637	1.38622	1.40716	1.0465		47.4	1.44928	2.65769	7.53532	5.25548	2.78373	2.63734	2.10037	0.226411
47.6	4.23464	0.00725725	1.24878	0.911589	-1.03225	0.666484	0.106504	-0.638297		47.6	3.9089	0.888758	0.793316	0.821643	0.144893	0.520079	2.22761	0.638014		47.6	1.21754	2.32114	7.0194	3.57363	2.4826	2.68298	1.02419	0.705307
47.8	3.35717	-0.243552	0.227537	-0.092782	-0.577273	0.0445217	-0.298995	-0.857712		47.8	2.84016	2.00584	-0.88563	0.576488	0.638936	0.507949	1.41671	0.779101		47.8	1.77825	1.89955	6.71681	2.38915	0.73441	2.53302	0.769509	1.10712
48	4.19022	1.35753	0.902365	-0.374949	-0.893131	-1.39223	-0.317795	0.0962531		48	3.28238	0.636817	-1.18089	0.96515	0.793231	-0.139303	-0.33442	1.8782		48	1.94399	1.09266	5.49106	3.37988	0.589207	1.76313	1.62936	1.58762
48.2	4.06904	2.92157	1.49808	-1.31527	-1.00462	-3.64951	-0.650683	-0.480233		48.2	4.70718	-1.17446	-2.01898	1.91236	0.500134	0.0155255	-0.871492	0.129956		48.2	2.18468	1.80003	4.0361	3.40809	0.509391	1.03307	1.80482	1.90391
48.4	2.70829	3.09982	0.481203	-2.53985	-1.20237	-4.72994	-1.85931	-0.564471		48.4	3.93604	-1.32604	-2.88186	1.62992	0.0333289	1.00453	-1.22285	-1.72228		48.4	2.55533	2.30469	3.00544	2.78127	-0.062835	1.54101	1.20138	1.06736
48.6	2.5456	3.59452	0.698653	-1.99673	-1.2707	-5.21771	-1.83883	0.168734		48.6	3.34648	-2.41153	-2.14137	0.935984	-0.0796566	1.0515	-1.99372	-1.40937		48.6	2.81335	2.58996	1.87936	4.10838	-0.593477	1.6589	1.61174	0.609702
48.8	2.11427	4.19341	2.05809	-1.45218	-1.24529	-5.40085	0.0564197	-0.248453		48.8	3.66326	-3.91004	-1.2079	0.710592	0.191746	0.275251	-1.75472	-2.37509		48.8	2.67171	3.09633	0.117103	5.13172	-0.0879583	1.19055	2.01988	-0.269601
49	1.0037	2.86027	0.631081	-2.93602	-1.11153	-3.88552	0.998854	-1.07836		49	2.84826	-3.5215	-1.45416	-1.13075	-0.276419	0.166635	-1.12986	-4.49608		49	2.43414	2.11592	-0.141294	4.48219	0.519121	1.34732	0.475664	-0.781858
49.2	0.91185	0.912579	-1.06266	-3.03241	-1.33527	-2.49942	0.282307	-1.48942		49.2	2.03901	-2.29008	-1.42933	-3.17128	-0.942283	-1.09569	-2.53896	-3.81338		49.2	2.69697	-0.0946647	0.236825	5.17185	0.684809	0.818423	-0.602968	-0.350885
49.4	0.720725	-0.374313	-0.458128	-1.43997	-1.58207	-2.2348	0.412853	-0.841653		49.4	1.78663	-2.29538	-1.10598	-3.78084	-1.38873	-3.15898	-4.90541	-1.87784		49.4	2.81162	0.239494	0.0808883	4.99361	-0.737948	-0.966403	0.190987	0.244158
49.6	-0.328886	-1.42848	-1.0739	-1.67961	-2.07054	-1.43413	0.212924	0.434089		49.6	1.42332	-2.88975	-1.36605	-4.25966	-2.62279	-3.60657	-5.73988	-2.44574		49.6	3.14083	0.249114	0.688595	2.53175	-1.90063	-1.06807	0.215202	0.754126
49.8	0.0690829	-2.73367	-2.57935	-2.02023	-1.82336	-0.169264	-1.77617	-0.601446		49.8	1.19661	-2.79559	-2.13124	-5.45539	-4.69758	-3.78186	-5.55642	-3.00348		49.8	3.2951	-1.85701	2.2496	1.36053	-2.32331	0.22728	-1.20383	1.44203
50	1.35538	-3.21905	-1.59949	0.0927649	-1.52572	-1.22397	-3.45434	-2.08679		50	1.80174	-2.97011	-2.79957	-5.61264	-4.75861	-4.1214	-5.65433	-2.53557		50	2.78354	-0.801289	2.10003	2.0214	-3.56546	-0.193892	-0.876629	0.919526
50.2	1.32061	-3.32129	-0.472084	0.945312	-1.82755	-2.32212	-2.79012	-2.5518		50.2	1.53542	-4.32849	-3.02043	-4.87838	-4.10053	-3.91051	-4.19263	-3.06631		50.2	2.3683	0.582524	1.45592	1.022	-4.48648	-0.796806	-0.806909	-0.449772
50.4	1.65149	-3.65243	-1.14526	-1.12144	-1.30832	-2.6195	-2.6772	-4.19948		50.4	1.24393	-3.75866	-3.34399	-5.05005	-5.09834	-3.08689	-1.2441	-5.50393		50.4	2.00698	-0.893297	2.40605	-0.239621	-2.51075	0.790288	-1.73656	-1.44577
50.6	3.71337	-4.3228	-1.5041	-2.2835	-1.39199	-4.05051	-4.84585	-6.38724		50.6	1.97808	-2.22291	-3.86917	-5.03289	-4.97373	-2.92813	-1.02384	-6.60006		50.6	0.867476	-1.59117	1.27341	1.67349	-0.381043	0.468652	-1.37292	-3.37993
50.8	3.49154	-5.24709	-1.99384	-3.2658	-3.74765	-6.9485	-5.9743	-6.50639		50.8	2.58476	-3.42602	-3.63758	-4.09156	-3.69532	-3.03646	-2.9328	-5.61469		50.8	0.274106	-0.878519	-1.26373	2.42217	-0.460634	-2.0982	-0.987715	-5.14155
51	1.69276	-5.93731	-3.49512	-6.1763	-6.07118	-8.1789	-6.25981	-5.9133		51	1.89836	-3.96048	-2.92423	-4.46829	-3.93007	-4.0933	-4.08127	-4.88094		51	0.653274	-2.64261	-0.864055	0.191982	-0.600024	-2.93719	-1.6683	-4.3925
51.2	1.41668	-6.40858	-5.08551	-7.65721	-7.04504	-8.05195	-8.16522	-5.82923		51.2	2.38839	-3.23334	-4.0365	-6.44631	-3.72087	-5.47581	-5.39431	-5.22346		51.2	-0.14678	-3.6132	-0.317643	-0.837396	-1.41476	-2.32999	-1.8121	-4.12316
51.4	0.845806	-7.22572	-6.37782	-6.51847	-9.02359	-8.29599	-10.1191	-5.72639		51.4	3.32985	-5.76146	-5.16336	-6.94579	-2.63851	-6.37048	-8.3938	-4.8807		51.4	-0.0701441	-3.25164	-2.01316	0.0320969	-3.09114	-3.80292	-2.21364	-4.58323
51.6	-1.82789	-8.93513	-7.40463	-6.00872	-10.4408	-7.92847	-10.0178	-5.60206		51.6	2.30045	-7.90301	-5.36405	-7.40855	-3.38778	-8.19586	-10.538	-5.83096		51.6	2.01444	-3.96372	-2.05523	-1.29131	-4.01794	-4.37417	-4.17122	-3.55069
51.8	-3.07851	-10.0137	-7.70909	-5.55832	-10.4036	-7.00064	-10.637	-5.60727		51.8	1.68694	-8.04735	-7.21539	-9.67692	-4.33001	-10.1584	-10.7247	-9.47257		51.8	3.13258	-4.4666	-1.1782	-2.81612	-4.427	-3.27305	-4.74561	-2.36525
52	-3.83926	-10.6542	-8.32081	-5.06134	-10.4341	-7.63314	-11.5125	-6.73722		52	2.52516	-9.94905	-9.73411	-11.1445	-5.46539	-10.5045	-11.7639	-12.4743		52	3.71377	-3.89852	-3.29905	-2.54699	-4.52655	-4.01632	-4.9294	-3.3405
52.2	-5.6883	-11.527	-9.58425	-6.18398	-10.3693	-8.92871	-11.6678	-8.8681		52.2	2.60826	-12.0763	-9.83527	-10.2469	-8.16896	-10.5184	-12.8813	-13.9154		52.2	4.96169	-3.9612	-5.9672	-2.66179	-3.6276	-5.55744	-5.48296	-4.32263
52.4	-7.81079	-12.6534	-10.0864	-8.81676	-10.2968	-9.37122	-11.9137	-10.9092		52.4	2.71848	-11.9796	-9.82106	-10.8576	-9.79785	-11.6118	-12.9151	-15.4523		52.4	5.21024	-4.12863	-6.65224	-3.11984	-4.50162	-5.72491	-5.66021	-3.87852
52.6	-9.46323	-12.5907	-10.6949	-11.0307	-10.894	-11.2411	-12.3202	-12.7107		52.6	3.71909	-12.6737	-10.7668	-13.2475	-10.6711	-11.5447	-12.1817	-15.1385		52.6	3.81925	-4.42245	-7.6916	-3.95539	-7.17515	-6.89756	-4.87469	-4.98925
52.8	-10.5504	-12.1168	-11.6751	-13.066	-11.4395	-12.7174	-12.5963	-14.6867		52.8	3.73763	-13.1435	-11.0307	-12.9364	-12.471	-11.0949	-12.6504	-13.2096		52.8	3.07165	-5.56346	-9.0893	-5.12143	-8.88151	-8.3736	-6.08079	-6.26005
53	-10.9129	-13.6958	-12.0414	-14.4877	-12.3743	-13.0576	-12.7869	-15.6014		53	3.48733	-12.6508	-10.3998	-12.8134	-13.6106	-12.2164	-13.5712	-12.8187		53	3.43041	-7.06548	-8.78415	-5.18252	-9.88975	-8.183	-7.68723	-6.89116
53.2	-11.6776	-16.8276	-11.8067	-15.2699	-14.9174	-14.0917	-13.5128	-15.3844		53.2	3.05065	-13.4976	-10.8475	-15.6733	-13.7104	-13.5032	-15.5297	-14.1349		53.2	3.16832	-8.5536	-8.08406	-5.67326	-11.3426	-8.43217	-8.6542	-7.21947
53.4	-12.2645	-18.6342	-12.4341	-16.1675	-17.3278	-16.1721	-13.6621	-15.7652		53.4	2.09856	-14.4234	-12.9669	-17.5706	-15.3667	-14.3344	-17.5731	-15.7835		53.4	2.71977	-10.1144	-9.57891	-8.25041	-12.2141	-10.2536	-10.4598	-8.31593
53.6	-12.1325	-20.0219	-12.9094	-17.2164	-18.6483	-17.1177	-14.1332	-16.2946		53.6	1.49549	-15.8748	-15.0891	-18.5411	-17.2096	-16.0187	-19.7888	-18.4026		53.6	3.47433	-10.7684	-10.6152	-9.24584	-11.3439	-11.7742	-12.289	-9.21736
53.8	-13.3112	-23.0838	-13.6185	-18.4826	-19.819	-18.126	-15.7123	-17.1173		53.8	1.59711	-18.651	-16.5202	-22.1457	-17.6529	-17.9736	-22.7506	-21.746		53.8	3.75821	-10.2053	-11.2949	-9.80983	-10.8988	-12.9584	-12.4425	-10.4852
54	-15.0097	-25.456	-15.3096	-20.3999	-21.786	-19.2915	-17.7714	-18.9476		54	0.904113	-21.0102	-18.1172	-24.7317	-19.13	-19.3632	-24.3489	-24.1395		54	2.37464	-10.3105	-12.7547	-12.1163	-12.8869	-14.9695	-12.4151	-12.4565
54.2	-15.182	-25.2799	-16.6583	-21.93	-22.5887	-20.7183	-19.4699	-21.0825		54.2	0.60686	-22.8276	-20.5458	-25.8881	-21.1222	-20.801	-24.5191	-25.1532		54.2	1.6445	-11.9516	-13.9469	-13.9119	-15.2704	-16.4076	-13.7671	-14.2784
54.4	-15.4843	-25.7755	-18.3738	-22.4656	-22.3808	-22.1354	-22.6129	-22.6627		54.4	0.486885	-24.8522	-22.7391	-28.5184	-22.041	-22.3427	-25.6441	-26.36		54.4	1.33625	-13.7397	-13.6005	-14.9272	-16.4666	-16.6202	-15.2693	-17.2943
54.6	-16.8999	-28.6333	-20.3635	-23.4982	-23.8949	-22.669	-25.1486	-25.1972		54.6	0.0485136	-25.5551	-24.6164	-29.611	-23.2612	-23.7673	-27.4463	-28.5948		54.6	0.397786	-14.3578	-13.3419	-16.9323	-18.3548	-16.2501	-17.2139	-20.4139
54.8	-17.2042	-30.0992	-21.3022	-24.6371	-26.4726	-23.3514	-24.1397	-27.7966		54.8	-0.444657	-25.9093	-25.6032	-29.9058	-25.7122	-25.05	-27.5084	-29.9523		54.8	-0.222746	-16.7657	-13.5291	-19.0408	-19.9603	-17.8608	-19.7993	-22.8503
55	-18.4624	-31.5294	-22.5617	-24.5417	-26.7163	-24.7442	-24.317	-29.0776		55	0.414425	-26.7487	-27.0678	-32.4461	-27.562	-25.9765	-28.2147	-31.7277		55	0.338281	-19.1578	-15.0976	-21.628	-20.2773	-19.5893	-21.6374	-23.864
55.2	-21.526	-34.6552	-24.2791	-25.3103	-27.2265	-24.7809	-25.263	-30.3488		55.2	0.994504	-27.1937	-28.5628	-35.2372	-29.2338	-27.6289	-30.1094	-34.269		55.2	1.77864	-18.954	-17.7379	-23.4555	-20.8121	-21.5961	-22.1622	-25.381
55.4	-23.2826	-37.0081	-24.6734	-27.5714	-29.6866	-24.2457	-24.1879	-31.2376		55.4	1.61177	-28.6117	-28.6103	-36.3175	-30.8917	-29.0752	-31.2226	-35.9709		55.4	2.79688	-20.0483	-20.0025	-24.2013	-22.015	-24.2494	-21.7633	-25.9705
55.6	-23.458	-37.8898	-25.706	-28.6449	-30.0707	-25.3399	-24.1141	-31.3662		55.6	2.98385	-31.0723	-29.2144	-38.5603	-31.8583	-29.6733	-31.9608	-35.3107		55.6	3.10448	-23.6601	-22.7479	-24.9226	-24.5905	-27.6469	-22.3131	-25.2315
55.8	-24.634	-39.967	-28.4207	-29.8775	-28.673	-25.9716	-26.4062	-31.0067		55.8	3.71081	-33.5274	-31.7319	-40.8709	-32.3893	-30.6964	-33.0204	-35.4575		55.8	4.01351	-25.5198	-25.283	-25.5513	-27.7486	-29.5524	-23.6498	-25.0812
56	-24.1357	-39.5197	-29.2277	-32.0854	-27.3851	-25.5266	-26.6738	-31.13		56	3.24166	-35.0149	-34.3305	-41.007	-32.2617	-32.2616	-32.9328	-35.6333		56	4.55235	-26.5112	-26.213	-25.5551	-29.4243	-30.0449	-25.0059	-26.6207
56.2	-21.6717	-37.949	-29.4746	-32.6852	-26.4881	-25.8706	-25.2307	-31.2351		56.2	2.71023	-35.5214	-35.9701	-40.579	-32.0522	-32.8063	-31.7546	-34.5124		56.2	2.91365	-29.8433	-25.6344	-26.4543	-31.2802	-30.5373	-27.8963	-27.2455
56.4	-21.0217	-38.4577	-30.8297	-30.8135	-25.0221	-25.9981	-25.0658	-30.588		56.4	2.04623	-35.7926	-36.6082	-41.0123	-32.4502	-33.0034	-31.0199	-33.3147		56.4	2.17239	-31.2825	-25.7533	-27.8737	-33.301	-31.1129	-31.9054	-27.8061
56.6	-21.9086	-38.0103	-30.9142	-30.2235	-23.9537	-25.0046	-24.6831	-29.4228		56.6	0.810808	-35.2277	-36.5146	-40.294	-32.1669	-33.579	-29.4111	-33.1376		56.6	2.48886	-31.1696	-25.5694	-29.2397	-32.518	-29.8363	-34.1621	-29.636
56.8	-21.2981	-35.7851	-29.3036	-29.2282	-23.9099	-24.2911	-23.4809	-27.9019		56.8	0.51927	-32.5146	-34.8507	-38.3	-31.1827	-33.3279	-27.6062	-32.6079		56.8	2.16977	-31.8174	-25.3782	-29.3071	-31.0126	-28.1731	-34.2587	-30.7029
57	-20.3801	-35.3822	-27.2702	-27.1249	-24.9837	-23.3369	-22.4594	-25.8255		57	0.511478	-30.7031	-31.8628	-37.5702	-30.3011	-32.0808	-27.0006	-30.4596		57	2.18913	-32.0895	-25.1142	-27.7039	-30.6788	-28.5344	-34.9584	-30.2605
57.2	-19.6598	-34.5452	-25.6056	-25.9587	-24.6833	-21.9356	-22.4428	-23.9161		57.2	2.06194	-30.1001	-28.4292	-36.258	-29.5501	-30.3751	-26.6921	-28.4939		57.2	3.70612	-30.0376	-25.037	-26.5542	-29.0182	-28.033	-33.9469	-29.9301
57.4	-17.3745	-31.4294	-23.2303	-25.599	-22.3649	-20.6804	-21.2641	-23.225		57.4	3.4888	-27.0693	-26.1695	-32.6304	-27.9359	-28.6616	-25.1588	-26.5354		57.4	5.20537	-27.7973	-24.4594	-24.2364	-27.5498	-26.6266	-31.1448	-28.692
57.6	-13.5652	-29.2412	-20.1439	-24.4928	-19.017	-18.6965	-18.5664	-21.063		57.6	3.3407	-23.4366	-24.1212	-29.276	-26.3712	-25.311	-22.8321	-24.2411		57.6	5.68272	-26.1108	-24.0215	-20.689	-27.1159	-25.8702	-28.506	-26.3605
57.8	-10.1516	-26.6143	-18.1026	-22.2868	-14.9485	-16.7081	-16.415	-18.4451		57.8	3.68496	-21.3421	-21.5606	-26.553	-24.8335	-21.5571	-20.4197	-20.8396		57.8	5.42868	-23.3557	-23.3669	-18.7973	-26.7448	-24.8109	-26.9733	-24.5383
58	-7.79945	-23.2987	-17.1942	-19.1679	-9.92905	-14.5399	-14.6861	-18.168		58	3.80094	-19.0628	-19.0084	-21.655	-22.7837	-19.2147	-17.553	-18.2231		58	5.17428	-20.4489	-20.6997	-18.2651	-25.7487	-21.9428	-23.9808	-22.324
58.2	-6.41286	-20.7824	-14.65	-16.2522	-5.78376	-11.5909	-12.4513	-16.7162		58.2	1.14231	-15.4481	-16.8443	-16.7308	-18.9632	-17.2416	-14.234	-16.2332		58.2	4.5239	-18.623	-18.4099	-16.113	-23.9876	-18.3482	-21.1705	-19.7567
58.4	-5.32912	-18.2704	-11.8518	-14.3444	-3.21785	-9.41731	-10.3394	-13.6592		58.4	0.27009	-12.4058	-13.6298	-14.4608	-14.6877	-14.5806	-10.5818	-13.5022		58.4	2.42573	-17.4772	-16.5746	-14.237	-20.3972	-15.1676	-19.7987	-17.4225
58.6	-4.24899	-14.1942	-10.029	-11.4352	-2.62989	-8.06497	-8.86795	-12.837		58.6	1.57403	-10.1018	-8.89703	-12.772	-11.1746	-13.0499	-7.95747	-10.3488		58.6	0.531443	-15.25	-14.0163	-12.8865	-16.2436	-12.5087	-17.226	-15.0986
58.8	-3.55299	-11.4219	-6.96473	-9.12174	-2.47469	-5.84568	-7.83997	-12.3669		58.8	1.23786	-7.85644	-6.57412	-10.0119	-8.1222	-11.3819	-5.82185	-7.9923		58.8	0.071344	-13.5661	-11.4598	-10.4048	-12.2177	-9.53963	-13.6375	-12.5225
59	-1.73097	-8.79369	-4.15784	-8.27547	-2.65941	-4.68497	-5.99201	-7.9589		59	2.63773	-4.59808	-4.6933	-8.30007	-5.03232	-7.95772	-3.45124	-6.16387		59	-0.57414	-12.6592	-10.7336	-7.05798	-8.53207	-7.07448	-11.8831	-11.0268
59.2	1.15559	-4.37147	-3.22347	-6.15864	-2.50399	-4.41162	-4.38252	-4.21852		59.2	5.11005	-1.4926	-1.22813	-6.49805	-3.25749	-4.88333	-1.1675	-4.80644		59.2	-0.558997	-10.5788	-9.36045	-4.07505	-5.93951	-5.85623	-9.80341	-10.0839
59.4	3.23662	-0.874707	-2.04646	-2.85999	-1.4675	-3.08419	-3.67763	-3.77824		59.4	4.75104	-0.314174	0.976591	-3.45809	-2.98872	-3.39592	-0.0245718	-4.23046		59.4	1.1945	-6.90265	-7.1901	-1.79576	-4.14428	-3.75973	-6.48776	-9.98063
59.6	4.6456	0.827729	-1.29581	-0.411916	-0.0110824	-1.79522	-3.96692	-2.91713		59.6	4.76687	0.738859	1.33259	-0.402218	-2.99227	-3.2719	-0.0304944	-4.23177		59.6	2.90609	-3.88007	-4.47744	-0.303615	-3.05554	-2.13283	-5.82023	-9.6653
59.8	6.0958	2.64877	-1.04065	1.85207	1.49941	-1.30214	-4.0781	-1.53229		59.8	4.4756	2.71158	3.32852	1.46086	-2.56921	-4.52295	0.368239	-4.43753		59.8	4.13519	-1.3302	-0.782287	0.926728	-1.73269	-1.65485	-6.10492	-8.83081
60	6.64138	3.89133	-0.210931	3.25953	2.03264	-1.06104	-4.74959	-2.69047		60	1.52883	3.33623	4.72581	2.60457	-2.52723	-5.85364	0.394924	-4.69953		60	5.11751	1.9177	1.81552	1.71954	-0.387812	-0.910763	-4.92119	-7.40179
60.2	6.53059	3.12573	1.20202	4.03535	2.29903	-1.19802	-5.06194	-4.68547		60.2	0.493496	2.60894	4.19124	3.01336	-2.56768	-6.34179	-0.528675	-3.88824		60.2	5.13204	3.19929	3.49847	1.7057	0.611213	-0.326939	-4.65213	-5.55685
60.4	6.99533	3.1969	2.44429	4.33541	2.56043	-0.985146	-4.89332	-3.58302		60.4	0.747549	3.9201	4.19552	3.45432	-1.10579	-6.27383	-1.28271	-2.88838		60.4	3.77181	2.66008	5.17876	2.1511	0.681981	-0.654035	-4.41717	-2.9291
60.6	7.92587	3.8326	4.53584	3.92679	3.53249	-0.40456	-4.1222	-1.91576		60.6	-0.809778	5.56791	5.28452	3.67639	1.10189	-5.00089	-0.882026	-2.80688		60.6	2.73487	2.23315	5.89651	3.37778	0.433124	-0.5805	-2.98087	-0.701191
60.8	8.43186	5.27356	5.97882	3.14425	3.46831	-0.304881	-2.21505	-2.11288		60.8	-0.473395	5.86907	7.35138	3.76181	2.3382	-2.74107	-0.618005	-2.81823		60.8	1.4816	2.34682	4.33667	4.50296	-0.35601	0.70478	-2.0303	0.506839
61	8.23499	7.35799	6.07961	2.85076	3.68463	0.351109	-1.33714	-2.42587		61	0.969989	7.13952	9.23943	5.11693	2.69838	-1.40625	-0.468307	-3.13769		61	0.628682	1.99124	4.27907	5.16491	-1.56692	1.73941	-2.09861	1.11659
61.2	8.44397	8.45181	6.33941	1.92831	4.22365	1.08241	-1.53854	-2.12381		61.2	0.882894	8.32279	10.3759	6.69577	3.39485	-0.944449	-0.352225	-4.27832		61.2	0.361795	2.6419	5.20685	5.19051	-2.38837	1.75757	-2.41511	0.894295
61.4	7.84047	8.70651	5.59497	1.0555	3.61398	0.50239	-2.34477	-2.84378		61.4	1.7816	7.14057	10.6681	7.00235	3.02089	-1.3067	-0.452671	-6.08517		61.4	0.216252	3.0589	4.46737	4.35746	-2.91985	1.8556	-3.51538	0.0772706
61.6	5.56419	9.0548	3.557	0.790914	2.32485	-0.490093	-4.04369	-5.01439		61.6	3.22806	5.86903	10.0317	7.76257	1.4211	-2.36359	-0.395113	-7.7353		61.6	1.69638	3.60717	3.55426	2.81029	-3.32607	2.11336	-5.20651	-1.6912
61.8	4.43264	7.53368	1.53197	0.812554	2.10532	-1.3666	-6.38936	-6.1959		61.8	3.25312	5.81275	6.96635	9.05799	0.408368	-3.69688	-1.14268	-9.32006		61.8	2.76466	4.51456	3.81122	0.864406	-3.20335	0.539015	-5.85238	-3.61262
62	5.06111	5.80073	1.5394	1.69511	1.70314	-2.49516	-7.41548	-6.44621		62	3.76582	5.23993	3.88074	8.03737	0.0627205	-5.17107	-2.87363	-10.5524		62	2.57829	5.10817	3.08865	-0.177238	-2.78004	-1.7289	-6.45566	-5.30192
62.2	4.57064	6.23843	0.783246	2.43354	1.43995	-3.10801	-8.59353	-5.96507		62.2	4.42911	5.4713	3.03127	6.12646	-2.05104	-7.72993	-3.56315	-11.1987		62.2	2.92774	5.5444	1.49349	0.298565	-2.66742	-2.3305	-7.70097	-7.00084
62.4	5.39215	6.19165	0.475989	2.62412	2.05584	-3.79517	-9.17734	-5.69624		62.4	3.63087	7.05032	3.47244	5.47149	-3.18154	-9.03622	-4.20472	-11.2068		62.4	3.60302	6.46634	0.987628	0.84059	-2.83802	-3.21524	-8.24246	-8.76426
62.6	8.3259	5.93612	1.65671	3.15198	1.77988	-5.28789	-8.43756	-4.80262		62.6	2.9169	8.1635	3.61908	4.35511	-3.02957	-9.47683	-6.45905	-11.3322		62.6	2.61979	6.43127	0.433863	1.96241	-2.99702	-4.92793	-7.97672	-10.1678
62.8	8.90701	6.72476	2.862	3.39618	1.29811	-6.83699	-9.11525	-3.89288		62.8	3.19037	7.27462	5.03802	2.71801	-4.35652	-11.225	-8.17232	-12.4889		62.8	2.79048	5.42504	0.293511	2.50158	-3.53452	-5.31735	-10.2619	-10.9182
63	7.89405	7.07152	2.54786	2.79053	1.67674	-7.45659	-10.9068	-4.64615		63	3.20245	5.99692	7.87054	2.74486	-5.78422	-12.5399	-8.83227	-13.2573		63	3.81354	5.29982	1.03883	1.35882	-4.27019	-4.96811	-12.6787	-11.9571
63.2	7.53861	7.27276	1.72135	1.95908	0.415699	-8.88793	-12.2166	-7.21721		63.2	3.20218	5.27215	7.95375	2.90961	-5.51821	-11.4567	-9.7358	-15.8412		63.2	3.11219	4.62763	1.23245	-0.0116404	-5.72329	-5.17173	-13.3498	-13.2198
63.4	6.38422	7.93694	1.48404	1.17105	-1.32571	-10.2684	-14.4659	-9.76652		63.4	3.75692	4.23943	5.69614	2.94179	-7.94047	-11.3992	-10.8381	-20.6501		63.4	2.72124	3.94271	0.746682	-1.0055	-6.67017	-5.41312	-15.7352	-14.6107
63.6	4.49299	7.39745	0.491304	-0.0234665	-1.96218	-10.8784	-17.0797	-12.3553		63.6	3.67655	3.24956	4.65145	3.26875	-10.7608	-13.0574	-11.4269	-24.8708		63.6	2.61763	4.21735	0.324764	-3.0378	-7.79417	-5.10687	-18.3632	-15.7668
63.8	3.74361	7.20713	-0.983594	-1.91252	-3.42562	-11.4329	-18.8469	-15.9404		63.8	2.9187	3.24633	3.66494	2.92935	-11.8751	-14.3426	-11.9368	-29.2672		63.8	1.82944	4.48163	-0.171497	-4.01218	-9.88585	-5.5373	-18.5708	-17.7041
64	2.2995	6.54531	-1.80265	-2.5364	-5.59688	-14.0981	-20.8323	-17.5643		64	2.44117	3.60841	1.94309	1.85351	-14.7101	-17.0969	-13.2593	-35.2012		64	1.63902	3.38968	-2.16867	-3.09673	-11.803	-6.21557	-19.1437	-20.4011
64.2	1.77424	3.88154	-1.17817	-2.28016	-6.79379	-15.8809	-22.6044	-18.456		64.2	1.48415	3.5301	2.36877	0.892121	-18.0875	-21.9781	-15.5922	-39.8569		64.2	2.29905	2.7421	-3.139	-2.76663	-12.954	-7.54633	-21.1142	-23.0194
64.4	1.97018	1.71977	-1.63734	-3.58674	-7.93744	-16.9305	-23.9404	-20.3416		64.4	0.135674	3.31842	3.78809	-0.0345499	-20.1819	-26.3858	-17.8617	-43.6117		64.4	2.69476	1.97861	-2.31111	-3.48855	-14.7755	-9.39607	-22.7483	-25.4815
64.6	0.807284	2.03059	-2.39095	-5.65758	-9.94973	-20.1619	-26.2793	-22.6912		64.6	1.14974	3.01676	4.3932	-1.49203	-22.7827	-29.6675	-21.2304	-48.354		64.6	2.70369	1.10412	-2.27357	-4.53444	-17.3512	-10.9401	-25.1266	-29.2996
64.8	1.39001	1.22723	-1.78547	-5.79797	-11.4072	-23.1019	-28.3565	-24.9707		64.8	2.34261	3.71473	5.37647	-2.68872	-25.5397	-33.2083	-26.0192	-52.0413		64.8	3.17615	0.754825	-3.46462	-5.48491	-19.4246	-12.5028	-29.1826	-32.9907
65	3.80132	0.728711	-2.07996	-7.93607	-12.6074	-23.9564	-30.5148	-29.2721		65	1.77908	3.51377	4.94629	-3.01013	-27.5061	-35.7639	-28.7834	-55.5772		65	3.62485	1.27142	-3.68395	-8.10633	-21.9446	-15.3109	-33.8052	-34.4994
65.2	3.9498	1.55868	-3.28182	-11.1486	-14.8306	-26.7136	-33.8739	-34.0183		65.2	1.64905	2.56987	3.15608	-3.21455	-30.1872	-37.9367	-31.7652	-59.9939		65.2	4.07482	2.52689	-4.43118	-12.141	-25.1138	-17.4526	-37.5395	-37.0815
65.4	3.09804	1.9518	-4.23497	-11.1643	-18.4001	-30.8623	-36.8424	-38.0734		65.4	2.87336	2.03539	1.62395	-4.91851	-32.3024	-40.744	-35.7325	-64.7328		65.4	4.52611	3.81508	-8.15937	-15.5511	-28.5915	-19.3643	-40.546	-41.9139
65.6	3.39495	0.260799	-5.65547	-10.9993	-20.8068	-32.0871	-39.764	-42.2774		65.6	1.33341	1.04637	0.0896535	-6.80111	-35.5224	-44.5093	-37.8359	-70.4275		65.6	4.67891	3.99913	-11.787	-16.8835	-30.9449	-22.4841	-45.3927	-46.4128
65.8	1.92003	-1.03372	-8.58201	-13.7586	-23.4306	-34.6536	-44.7694	-46.3075		65.8	-0.53158	-0.447269	-2.01124	-8.8992	-40.6873	-47.3378	-39.5179	-77.4924		65.8	4.25983	3.0752	-14.0413	-19.2274	-33.1834	-26.3363	-50.5873	-51.6694
66	-0.44563	-1.6801	-11.2251	-15.7655	-26.8336	-38.8758	-49.6545	-50.22		66	0.790699	-0.972264	-3.54364	-11.3597	-44.9935	-50.8235	-43.9614	-85.5826		66	3.0689	1.70768	-15.6259	-21.5846	-36.2191	-29.2552	-54.4777	-59.2829
66.2	-1.85829	-2.40669	-13.7025	-17.109	-28.5921	-41.113	-52.7625	-54.9816		66.2	1.81744	-2.10568	-4.38108	-13.7852	-50.0024	-55.2224	-49.9587	-94.3915		66.2	2.39577	-0.430065	-17.5355	-21.5636	-39.696	-32.414	-60.1478	-66.2734
66.4	-2.72151	-3.70812	-16.2201	-20.9972	-29.1422	-43.1176	-56.5677	-60.472		66.4	1.09711	-3.93734	-4.6555	-17.3866	-56.8253	-60.0265	-56.3254	-102.519		66.4	2.50052	-3.22224	-17.638	-21.878	-43.2811	-36.0782	-67.7323	-71.0843
66.6	-3.51328	-5.23584	-18.2937	-25.5129	-32.1595	-47.7011	-59.976	-66.2821		66.6	2.26936	-3.96876	-5.45328	-20.9034	-62.7807	-65.3901	-64.3642	-110.611		66.6	3.0787	-4.99213	-16.7982	-24.8553	-47.9175	-39.2363	-71.9055	-74.5201
66.8	-4.67551	-6.34803	-19.5812	-28.6502	-35.6196	-51.4594	-60.8108	-72.8578		66.8	4.20874	-4.76596	-7.59745	-23.3167	-68.8981	-72.6033	-73.0193	-119.643		66.8	2.81404	-5.18386	-17.4875	-27.4641	-53.5391	-41.3837	-73.6717	-77.2625
67	-5.41032	-8.41018	-21.4137	-32.4568	-39.1412	-55.8049	-61.4682	-78.999		67	3.38487	-6.55314	-9.24029	-27.2367	-76.4225	-79.9605	-81.2701	-127.325		67	2.93652	-4.9472	-19.4296	-29.7481	-58.7207	-44.4854	-77.2848	-80.5831
67.2	-5.97089	-11.5536	-24.11	-37.3765	-44.873	-62.6749	-64.5528	-84.6695		67.2	2.91303	-7.44123	-11.3465	-32.3516	-82.173	-85.7898	-87.8057	-133.271		67.2	3.50178	-6.83374	-21.719	-34.1544	-63.0092	-48.8472	-81.0266	-82.3424
67.4	-8.00292	-14.7653	-26.6372	-41.5506	-51.7783	-68.5362	-68.2905	-91.0402		67.4	3.39887	-8.11597	-14.905	-35.1719	-86.0327	-91.1121	-93.1561	-138.256		67.4	3.45918	-7.86797	-25.3612	-38.5133	-67.6008	-52.5101	-82.7534	-83.7711
67.6	-10.1387	-16.6874	-30.1603	-45.7399	-57.1667	-73.0891	-72.4093	-97.1369		67.6	3.00477	-10.7462	-17.7648	-37.4053	-89.5147	-95.9673	-97.4455	-139.899		67.6	3.55576	-7.15317	-29.4869	-41.7581	-73.1172	-57.4632	-85.8879	-87.8283
67.8	-11.2213	-18.7043	-33.8674	-50.6712	-62.5281	-79.396	-77.8534	-103.461		67.8	2.32431	-13.8022	-19.2143	-41.3535	-90.791	-99.6541	-102.182	-139.041		67.8	4.29766	-8.32643	-33.3318	-45.7023	-78.1311	-63.2507	-91.8495	-91.3119
68	-13.5432	-20.2359	-36.6616	-55.4462	-68.2756	-84.9717	-84.0333	-110.257		68	2.52817	-16.0798	-21.2918	-45.5907	-91.4896	-102.848	-107.973	-137.619		68	4.14961	-10.5673	-37.7672	-49.5642	-83.1356	-67.9645	-96.8827	-93.0157
68.2	-16.2861	-21.573	-40.1192	-59.8884	-73.4679	-88.9293	-89.7875	-115.738		68.2	2.38051	-17.9272	-23.6014	-49.1681	-93.4366	-107.519	-113.28	-136.047		68.2	2.42075	-9.21916	-41.0248	-52.8919	-88.4162	-72.6581	-99.4652	-96.527
68.4	-17.1571	-24.0817	-44.9329	-65.5465	-78.3187	-94.7954	-94.8404	-120.417		68.4	2.12649	-19.935	-25.5034	-53.9622	-96.2491	-112.73	-118.892	-135.331		68.4	0.375451	-8.71146	-43.89	-56.2514	-93.4802	-79.0353	-102.498	-99.9587
68.6	-19.2493	-28.3016	-48.9697	-71.1328	-84.0219	-101.38	-100.147	-124.72		68.6	2.39921	-21.5894	-28.8475	-60.7489	-99.3099	-117.205	-125.379	-136.948		68.6	-1.52463	-12.8813	-47.5041	-59.6296	-97.564	-84.209	-105.598	-100.007
68.8	-23.7414	-34.1532	-54.3711	-77.0156	-89.4697	-106.761	-105.932	-126.737		68.8	2.41301	-21.9515	-33.4508	-67.6289	-103.611	-120.684	-130.259	-137.637		68.8	-2.03724	-16.2891	-51.0115	-62.8796	-100.272	-89.7614	-106.011	-100.859
69	-27.0264	-41.3675	-61.5618	-84.0157	-94.5643	-112.331	-110.621	-127.663		69	1.77622	-22.7787	-38.3145	-74.2904	-107.771	-123.437	-132.968	-136.622		69	-1.55287	-19.4513	-55.1469	-66.734	-102.896	-95.9406	-105.083	-101.975
69.2	-30.688	-48.1783	-67.8577	-91.7657	-100.994	-118.652	-114.393	-129.874		69.2	1.94746	-25.5001	-43.8896	-81.1759	-110.439	-125.232	-135.795	-136.581		69.2	-0.389822	-24.4148	-60.7144	-70.2872	-106.439	-100.212	-106.114	-101.872
69.4	-36.7307	-53.7355	-74.0401	-98.6773	-107.326	-123.843	-119.431	-131.333		69.4	3.05825	-28.7925	-49.0844	-87.6282	-112.47	-125.798	-138.885	-135.7		69.4	1.5093	-29.7479	-65.55	-74.0263	-108.4	-103.301	-106.575	-102.712
69.6	-41.9085	-59.9945	-80.8312	-105.231	-112.916	-128.177	-124.073	-131.973		69.6	2.84162	-32.457	-53.4025	-93.5652	-114.481	-125.433	-140.778	-133.053		69.6	3.46166	-33.4117	-70.8397	-78.5364	-109.604	-105.715	-106.002	-103.542
69.8	-45.5725	-66.929	-87.8063	-112.066	-119.527	-132.256	-127.078	-133.018		69.8	2.38902	-38.5312	-59.0233	-98.672	-115.599	-124.793	-141.379	-131.062		69.8	3.96471	-37.6428	-76.7383	-82.7045	-112.058	-106.598	-105.64	-102.291
70	-51.6768	-74.0903	-95.1981	-117.614	-126.874	-136.296	-130.845	-133.784		70	3.81656	-45.4383	-65.2421	-103.197	-116.048	-124.819	-141.616	-131.375		70	4.6651	-42.7559	-80.3245	-87.4769	-112.983	-106.974	-105.39	-101.252
70.2	-57.9668	-82.5894	-102.212	-122.018	-131.581	-139.731	-134.257	-132.472		70.2	4.32723	-51.6501	-70.508	-109.1	-118.519	-124.453	-141.415	-129.546		70.2	5.17799	-48.8252	-84.174	-91.8324	-112.658	-108.192	-103.168	-99.2869
70.4	-63.6364	-92.3244	-109.04	-127.08	-136.679	-142.367	-135.331	-128.891		70.4	2.98377	-58.2838	-77.1795	-115.88	-121.326	-122.953	-139.656	-126.357		70.4	4.07739	-54.3989	-89.3458	-94.2308	-113.394	-108.151	-100.378	-94.515
70.6	-71.1749	-101.96	-117.626	-132.862	-142.429	-145.921	-136.307	-124.78		70.6	2.8961	-65.4808	-85.2485	-121.754	-123.007	-121.435	-137.091	-124.194		70.6	2.87363	-60.5824	-92.6056	-95.3181	-112.905	-107.827	-98.0787	-91.805
70.8	-80.0494	-111.029	-125.394	-137.091	-147.316	-149.033	-138.382	-120.27		70.8	3.53021	-72.481	-91.111	-128.304	-123.998	-121.212	-135.39	-122.077		70.8	2.3175	-67.4585	-94.5417	-96.2442	-111.05	-107.929	-95.879	-91.138
71	-87.968	-120.966	-131.598	-140.76	-150.876	-150.47	-139.975	-115.647		71	2.36449	-80.5927	-96.0437	-134.53	-124.751	-120.39	-133.522	-118.227		71	1.61147	-73.4731	-98.0951	-95.2364	-110.859	-108.234	-94.2083	-88.2119
71.2	-96.7903	-131.957	-139.411	-144.798	-155.123	-151.28	-141.341	-112.555		71.2	1.60575	-88.9	-102.381	-139.541	-123.822	-118.558	-131.055	-115.151		71.2	0.86311	-79.813	-100.911	-94.8973	-110.067	-107.04	-92.1346	-85.1536
71.4	-107.089	-142.68	-146.516	-147.957	-158.349	-152.777	-142.736	-110.806		71.4	2.15085	-97.233	-107.089	-143.659	-121.802	-118.762	-128.453	-113.793		71.4	1.74046	-87.7269	-102.272	-96.0775	-107.758	-105.008	-89.8188	-84.1341
71.6	-116.03	-152.437	-150.778	-149.695	-160.059	-152.513	-143.061	-109.387		71.6	1.86419	-106.735	-110.339	-147.752	-120.592	-119.749	-126.759	-110.223		71.6	2.77488	-95.2412	-104.509	-96.4503	-106.584	-103.198	-87.0586	-80.6998
71.8	-123.16	-161.555	-154.746	-150.687	-161.012	-150.406	-141.342	-109.156		71.8	1.61278	-114.473	-114.668	-151.505	-120.576	-118.738	-124.161	-105.561		71.8	2.9896	-101.571	-107.151	-96.7863	-106.512	-99.7762	-84.7121	-75.2899
72	-130.541	-168.257	-157.822	-151.071	-160.895	-148.561	-137.667	-108.231		72	3.25464	-120.079	-118.736	-153.998	-119.371	-116.349	-120.418	-101.33		72	2.58667	-107.894	-109.114	-97.1165	-104.734	-95.4375	-81.0868	-71.4946
72.2	-136.725	-172.666	-159.255	-150.042	-159.433	-146.453	-133.295	-105.549		72.2	4.17735	-126.036	-121.023	-154.55	-116.495	-113.422	-117.424	-96.8197		72.2	3.20836	-113.04	-109.214	-95.9124	-102	-93.1679	-77.9575	-69.0227
72.4	-138.991	-175.984	-160.273	-147.816	-156.557	-143.128	-128.953	-103.3		72.4	3.25208	-131.327	-124.351	-154.281	-114.273	-107.892	-115.312	-91.698		72.4	3.29671	-116.96	-108.692	-93.8403	-100.269	-91.7327	-75.8577	-65.9802
72.6	-141.77	-178.07	-159.987	-144.74	-153.269	-138.812	-124.592	-100.389		72.6	3.83395	-134.843	-125.709	-152.599	-111.351	-100.245	-112.008	-88.2717		72.6	2.02169	-119.933	-108.027	-93.1319	-98.5641	-89.2712	-72.6653	-63.3717
72.8	-145.788	-179.316	-158.687	-142.577	-149.379	-134.824	-120.594	-95.8356		72.8	4.11004	-139.771	-124.857	-150.248	-106.467	-93.2406	-109.133	-84.7165		72.8	1.81668	-122.582	-106.575	-90.9283	-94.2929	-88.1709	-68.6223	-61.4518
73	-147.182	-181.099	-158.064	-141.539	-145.547	-130.433	-117.019	-91.7996		73	2.55924	-144.527	-124.466	-149.535	-102.97	-87.107	-107.761	-80.5964		73	2.89007	-124.991	-104.641	-87.8664	-89.7309	-85.8935	-65.2586	-59.5595
73.2	-147.191	-182.327	-155.47	-139.02	-141.748	-125.224	-113.476	-87.9433		73.2	1.9537	-146.91	-123.359	-147.42	-101.344	-80.0319	-104.806	-75.667		73.2	3.19664	-126.019	-104.195	-86.2706	-87.3899	-81.267	-62.2714	-57.09
73.4	-148.504	-182.814	-151.547	-136.096	-138.286	-119.662	-109.121	-82.97		73.4	2.77171	-148.932	-119.969	-144.286	-97.7743	-74.1817	-99.7391	-70.044		73.4	3.0035	-125.322	-104.171	-84.6684	-83.5885	-76.2118	-58.5044	-54.2472
73.6	-147.598	-183.507	-149.578	-134.429	-134.844	-114.839	-103.627	-78.582		73.6	2.64988	-149.958	-119.212	-141.522	-93.0513	-70.217	-94.2392	-64.8839		73.6	4.03625	-123.541	-103.466	-82.353	-78.1124	-72.0271	-55.7118	-51.9394
73.8	-146.013	-184.065	-147.329	-131.289	-130.933	-110.373	-98.6737	-74.1284		73.8	2.50525	-148.415	-118.837	-135.896	-89.5602	-64.2996	-88.598	-60.9553		73.8	4.50889	-121.169	-102.582	-81.3805	-74.7462	-67.6538	-53.8975	-50.2775
74	-146.361	-183.316	-143.055	-125.649	-126.169	-105.36	-93.4177	-69.6533		74	2.60565	-146.907	-115.525	-127.86	-85.2551	-58.2168	-81.8024	-56.8537		74	3.67102	-118.401	-100.062	-81.4254	-71.7052	-64.4246	-51.748	-47.4989
74.2	-147.082	-181.645	-140.158	-121.516	-120.653	-100.412	-87.4488	-66.2567		74.2	3.09825	-146.814	-113.58	-122.301	-79.3885	-55.4772	-75.027	-53.7709		74.2	2.95841	-115.831	-96.6913	-79.7359	-66.7809	-61.74	-48.8714	-43.9866
74.4	-147.031	-179.962	-138.008	-117.428	-113.845	-95.4933	-82.4237	-63.7451		74.4	4.12157	-144.43	-112.149	-117.364	-75.6219	-51.8333	-69.8423	-51.8442		74.4	2.70108	-113.664	-93.3106	-77.9723	-63.1964	-58.7176	-46.1221	-41.7131
74.6	-146.073	-176.2	-133.095	-110.56	-105.592	-89.9014	-78.2178	-60.5114		74.6	4.13346	-140.521	-107.635	-112.035	-72.175	-47.4395	-65.4594	-47.9282		74.6	2.21061	-111.757	-88.9664	-74.7566	-60.5836	-55.9639	-44.0067	-39.859
74.8	-142.991	-170.023	-127.659	-103.273	-98.1917	-84.1667	-72.8632	-58.1666		74.8	3.65776	-137.717	-102.73	-108.059	-67.0079	-46.8162	-60.6977	-43.5806		74.8	2.1317	-110.191	-84.4986	-70.575	-57.0334	-53.0531	-40.6136	-36.5399
75	-137.358	-164.602	-122.996	-97.8518	-92.3314	-79.8222	-68.1284	-55.9347		75	4.22173	-133.67	-99.9594	-104.837	-62.2564	-46.6443	-57.6488	-40.5894		75	2.36316	-107.129	-82.0452	-65.834	-53.6592	-49.1887	-37.8249	-34.1278
75.2	-130.934	-159.216	-117.318	-92.8236	-86.8623	-75.7305	-64.1053	-51.589		75.2	3.81759	-128.304	-95.0916	-100.165	-57.9895	-44.1841	-55.6587	-37.0323		75.2	2.58911	-103.718	-78.2181	-60.9469	-50.5483	-45.4133	-36.1121	-32.6433
75.4	-125.724	-151.625	-111.621	-87.6643	-83.8347	-71.1726	-59.1938	-46.7215		75.4	2.44473	-125.37	-89.9778	-94.0153	-51.6239	-43.0021	-52.3636	-32.4296		75.4	2.91416	-100.393	-73.5444	-56.2148	-47.1841	-43.3179	-33.8067	-29.6282
75.6	-121.683	-146.32	-106.614	-83.7171	-82.0755	-67.2032	-54.4962	-43.5199		75.6	2.41384	-123.025	-86.7712	-87.7741	-46.4424	-42.604	-49.6326	-29.0478		75.6	3.98043	-96.4096	-70.9838	-53.2014	-44.3102	-40.0782	-30.467	-26.4507
75.8	-116.905	-142.629	-100.835	-80.2258	-77.9144	-63.8594	-50.7576	-39.5454		75.8	3.29357	-119.338	-83.6724	-82.1918	-43.1901	-39.4128	-46.7641	-25.8791		75.8	4.66856	-90.7133	-68.6536	-50.754	-41.7365	-35.6404	-27.5742	-24.6055
76	-113.029	-135.954	-94.8815	-75.4624	-72.5329	-59.3246	-48.6698	-34.8766		76	3.28408	-116.341	-79.9371	-76.177	-38.8813	-35.7385	-41.3315	-22.2934		76	5.00122	-85.4253	-64.5945	-48.2	-39.7083	-32.8374	-24.3247	-23.0249
76.2	-109.594	-128.747	-89.4716	-70.0498	-67.446	-53.8571	-47.0998	-32.823		76.2	2.49151	-113.575	-77.2628	-70.2279	-35.1393	-34.1007	-35.5105	-20.2005		76.2	4.85048	-80.7283	-62.3026	-45.3044	-37.9263	-31.8542	-20.9901	-21.4362
76.4	-104.227	-124.626	-82.9354	-65.3868	-60.5974	-49.1913	-45.3917	-31.5658		76.4	2.54788	-108.854	-74.7971	-65.5651	-33.9754	-31.8197	-31.4526	-18.2991		76.4	5.21403	-76.3764	-60.3083	-42.6669	-36.4459	-29.4325	-19.05	-20.9458
76.6	-98.8205	-118.945	-76.7112	-61.2305	-54.2842	-44.672	-43.9539	-28.4233		76.6	2.79356	-104.583	-70.4992	-60.8959	-32.4741	-28.2778	-27.2019	-16.4267		76.6	4.66016	-73.4621	-55.9607	-39.5334	-34.5997	-26.9357	-17.6608	-19.7989
76.8	-95.2409	-111.849	-72.1525	-57.1819	-49.9684	-39.2184	-42.97	-24.5714		76.8	2.24142	-100.693	-66.6229	-55.9391	-28.6517	-26.1689	-23.7197	-15.2044		76.8	3.26287	-71.406	-51.771	-34.9135	-32.0004	-26.1064	-16.716	-18.1261
77	-91.5787	-106.5	-67.7458	-52.8944	-45.8211	-34.2103	-39.1578	-22.1616		77	2.20821	-95.4328	-63.2788	-50.9937	-26.2234	-24.3784	-21.9671	-13.6713		77	2.98692	-70.2962	-47.4768	-31.5414	-29.1998	-24.2929	-16.0733	-15.0631
77.2	-86.5393	-100.513	-62.2963	-48.7698	-41.8536	-31.0639	-34.7195	-18.8271		77.2	3.62922	-89.3847	-58.3754	-46.3657	-24.5983	-21.0299	-21.217	-11.2219		77.2	3.34072	-69.5081	-43.2542	-30.1766	-26.4222	-19.7397	-14.5036	-11.8589
77.4	-80.9137	-92.8238	-57.1854	-44.0081	-38.8524	-27.9286	-32.5719	-14.4154		77.4	3.95904	-83.6242	-53.5148	-42.2838	-21.1128	-17.9529	-19.8272	-9.5138		77.4	2.99327	-66.2607	-40.1704	-27.9713	-22.6985	-16.2257	-12.4054	-9.71084
77.6	-74.2346	-85.9992	-53.0283	-38.2541	-34.8769	-25.0721	-30.2867	-11.9256		77.6	3.26747	-78.1371	-50.8344	-39.2772	-17.7869	-15.5885	-16.8175	-8.29165		77.6	2.57757	-60.3501	-37.4829	-25.4766	-19.4654	-15.0146	-10.4513	-7.36811
77.8	-66.6127	-80.1549	-48.6724	-33.2723	-31.0538	-23.6552	-26.3906	-12.2746		77.8	3.01507	-73.3472	-47.7466	-36.3663	-18.1384	-12.5468	-14.4419	-6.55901		77.8	3.38596	-55.4095	-34.8077	-24.6181	-18.458	-13.2787	-9.15922	-5.19421
78	-59.0646	-74.1283	-44.2366	-30.2032	-27.9992	-22.4484	-24.4518	-11.431		78	2.37462	-69.5962	-44.5475	-34.5286	-18.0336	-8.99851	-12.5929	-4.85264		78	3.29065	-49.7239	-34.3352	-22.3224	-16.3974	-12.7963	-7.6121	-5.26277
78.2	-53.3331	-69.7459	-40.7331	-25.8296	-24.6847	-20.5735	-23.3635	-10.463		78.2	1.90197	-65.3327	-42.3595	-32.4276	-15.5806	-5.57337	-9.33575	-2.7191		78.2	2.38876	-42.7677	-32.3763	-19.405	-13.9149	-13.6581	-6.26568	-5.06239
78.4	-49.9814	-64.4085	-38.1275	-20.999	-21.0954	-19.6278	-18.8986	-10.4578		78.4	2.60576	-61.1156	-39.516	-28.855	-13.151	-2.1294	-6.43353	-0.367095		78.4	1.94517	-38.1837	-27.7138	-17.0154	-11.4754	-13.0504	-5.38866	-2.55391
78.6	-47.3103	-58.0176	-34.4611	-18.847	-18.1259	-18.9387	-13.977	-8.74552		78.6	3.75989	-56.7867	-36.1923	-24.4456	-10.7519	2.05821	-5.96264	1.06625		78.6	2.36208	-35.9131	-24.7769	-15.8046	-8.58058	-11.1282	-4.37749	-1.2932
78.8	-44.8624	-52.6888	-29.8384	-16.6545	-14.822	-16.8974	-11.3824	-5.6004		78.8	4.30415	-51.1395	-32.7835	-19.9845	-6.77748	5.2068	-4.10895	2.84028		78.8	2.12691	-32.4731	-22.0785	-14.3525	-5.2225	-9.52705	-2.29062	-0.340653
79	-41.2411	-48.4058	-25.351	-13.4014	-11.0365	-14.3571	-8.06962	-2.48921		79	4.55697	-45.2376	-28.3057	-15.8654	-3.01301	6.94022	-1.54505	5.31237		79	2.20084	-29.9531	-17.3279	-14.1647	-3.09058	-6.36418	-0.656772	3.01818
79.2	-36.2553	-43.9136	-21.6369	-12.3921	-8.44008	-11.9497	-4.98316	1.2231		79.2	4.11309	-41.7745	-24.8666	-12.9144	-0.925555	9.16402	-0.323465	7.00543		79.2	3.93854	-28.3164	-14.438	-14.126	-2.19854	-3.70848	-0.501371	6.50751
79.4	-30.9451	-40.4104	-17.8472	-12.9713	-5.88729	-8.64532	-5.56561	3.77423		79.4	2.847	-38.4689	-22.2608	-10.3902	0.090514	11.0454	1.59776	7.98906		79.4	4.88839	-25.774	-13.8889	-13.2196	-2.41192	-2.50788	0.789178	7.64164
79.6	-26.6603	-37.2841	-14.5052	-11.7326	-3.75621	-5.05764	-6.51348	4.25335		79.6	1.67554	-34.4138	-19.2333	-8.47113	1.54043	11.6675	4.5472	10.1033		79.6	4.8749	-23.7634	-11.9682	-10.7484	-2.78011	-0.210923	2.4684	8.65949
79.8	-23.5595	-32.8488	-12.7523	-9.71417	-3.1829	-1.92465	-5.75432	5.30102		79.8	1.39567	-31.6546	-17.1113	-7.68798	2.77654	13.118	6.35896	11.7343		79.8	5.61266	-22.5485	-9.42948	-8.36582	-1.97782	2.21419	3.09927	10.714
80	-22.6911	-27.8575	-11.5613	-7.28451	-3.28673	0.111092	-5.72539	5.64481		80	1.23336	-28.4771	-15.5532	-5.34867	3.45204	15.1389	7.94848	12.6885		80	5.80913	-20.3591	-8.80116	-5.2215	-1.34593	3.13235	3.75289	10.6074
80.2	-22.4177	-22.9668	-8.9043	-3.93392	-1.84248	1.37245	-4.40788	3.81534		80.2	1.41622	-23.9965	-13.5912	-2.57633	4.7712	15.4757	10.1154	14.3735		80.2	4.65549	-18.351	-7.34137	-1.3575	-0.289935	4.8235	6.19706	8.47236
80.4	-20.6803	-19.2382	-5.9203	0.339833	0.155064	3.1272	0.0293746	4.0026		80.4	2.64239	-20.6345	-12.3828	-1.82432	6.20474	15.6775	11.5965	15.801		80.4	4.38739	-16.9171	-5.68306	0.931948	1.231	7.21876	8.34281	8.3829
80.6	-18.4116	-16.8996	-4.50847	4.22298	1.84532	4.09786	4.28758	6.58729		80.6	3.67545	-18.2588	-10.9747	-0.0684541	6.45474	15.2277	12.1594	17.4151		80.6	4.30711	-14.1423	-4.46972	2.60635	3.38746	7.83175	9.84929	9.30586
80.8	-14.9709	-15.6664	-2.3934	6.11369	4.71653	4.02212	7.13563	7.68123		80.8	4.3094	-15.2444	-9.05536	2.22767	7.78437	13.942	12.2115	19.5041		80.8	3.08485	-11.8255	-3.08333	4.28513	5.22235	9.13882	11.7909	8.05788
81	-11.1432	-14.9505	1.31072	6.99873	8.62604	4.68838	10.6717	9.10166		81	5.34273	-14.0658	-8.02317	2.70991	11.1364	12.5562	11.9732	19.5168		81	2.76995	-9.8311	-1.32717	5.71344	6.82429	11.7676	13.1924	8.41968
81.2	-8.67466	-13.9601	3.04982	7.93112	11.2166	6.31596	13.78	13.6362		81.2	5.68587	-13.2704	-6.56681	3.23625	12.5108	11.7371	12.3037	17.3328		81.2	3.00581	-7.49695	0.304638	6.09505	9.56166	13.6041	13.7584	11.5986
81.4	-5.56003	-11.786	3.87969	8.04	11.6805	7.11676	14.8677	16.6059		81.4	4.16272	-11.5012	-3.94726	4.84859	13.6728	11.0169	12.3124	17.4726		81.4	2.35502	-5.26026	2.73009	6.26556	11.9882	14.3066	13.8811	13.4512
81.6	-2.01768	-8.81429	7.51191	7.98881	12.1726	8.93501	15.3241	17.3122		81.6	2.41181	-9.48575	-1.67645	5.99561	16.2458	11.6543	13.0178	17.6743		81.6	2.24583	-3.33339	5.2161	6.37191	12.6433	15.7363	13.5306	14.6566
81.8	-0.607613	-6.45243	10.4381	9.57938	12.8171	10.8749	16.1135	19.8322		81.8	1.40385	-7.90376	-0.190832	7.20111	17.345	13.9741	15.8332	17.1022		81.8	3.16949	-1.02203	6.49615	6.87799	13.1387	16.3278	14.2712	17.7853
82	1.58697	-2.67918	10.1701	11.175	12.974	12.2744	16.3973	21.9676		82	0.693503	-4.75307	2.07455	9.37806	16.1248	16.7029	19.2413	19.0311		82	3.54232	0.878744	9.34656	7.36771	14.1699	16.0391	16.7222	18.7273
82.2	4.76017	1.3572	11.7377	11.5879	13.3197	13.7512	15.7591	21.6322		82.2	0.533507	-1.46752	4.65092	11.8809	17.1716	19.6684	20.5495	23.2995		82.2	3.51192	2.33153	12.2026	8.33774	14.0009	16.2087	19.0313	17.7673
82.4	5.01906	3.13394	14.0705	11.9009	14.2618	14.3817	15.7679	21.9294		82.4	2.73261	1.10446	6.20314	14.1415	18.7097	22.3297	21.8666	25.5605		82.4	3.70184	3.99507	13.1586	10.7822	13.8081	16.77	20.7497	18.3127
82.6	4.1723	5.16044	12.7449	12.2651	15.9537	15.839	16.3025	24.0296		82.6	5.32949	4.10854	6.88283	15.1442	18.3463	23.6665	23.8319	27.0817		82.6	3.41445	5.8231	13.7646	13.092	14.3013	17.1648	22.7142	18.6349
82.8	4.88042	9.20215	12.5634	12.9291	17.4073	18.3228	16.5201	25.0041		82.8	5.53449	6.80464	8.73802	16.5891	19.4756	23.7012	22.7078	28.6175		82.8	3.27547	7.91063	15.3305	14.5342	14.7844	17.6394	23.5193	18.3382
83	5.60357	10.7278	14.7241	13.5819	17.179	20.0801	16.289	25.8318		83	5.51266	8.49517	10.2492	18.4238	21.9054	23.6689	21.1767	28.4288		83	3.3426	9.84067	15.4284	16.3384	15.4435	18.686	23.1541	19.3269
83.2	7.14087	11.3282	14.2009	14.9886	16.6712	21.8042	17.2297	25.5438		83.2	5.78988	9.96738	9.59737	19.3665	22.0342	22.281	22.1467	27.2024		83.2	3.11839	11.6528	15.3755	18.0432	16.0042	19.3497	22.4339	21.2672
83.4	10.5373	14.7158	14.0719	17.1164	17.3954	25.1321	16.9852	24.66		83.4	4.02949	11.7082	9.96371	19.9313	21.7263	22.7612	22.9301	26.7939		83.4	3.86603	13.0398	16.2219	18.4798	16.3847	20.6464	22.594	21.711
83.6	14.3019	17.2195	17.9401	19.0561	17.3379	25.6743	16.9103	23.5542		83.6	2.6106	12.6412	12.1893	20.5246	24.2957	24.8844	22.8787	26.1086		83.6	4.50025	13.6406	17.3235	19.0734	17.7331	22.5509	23.4283	22.0867
83.8	17.3633	17.82	20.4673	20.5593	17.4649	25.1171	19.1956	21.6904		83.8	3.73388	13.549	13.2988	20.1297	25.4748	25.5385	25.1492	26.0779		83.8	4.38623	13.3919	18.2961	20.0398	19.9551	22.7708	24.1332	22.284
84	19.6164	19.8714	21.7318	21.7636	19.6056	26.5958	21.7163	19.5897		84	4.63456	14.1364	13.793	19.5961	24.7215	25.8595	26.4879	27.4672		84	4.5747	13.925	19.1994	19.8588	21.8685	21.7741	25.3393	22.6961
84.2	20.6145	21.907	25.4459	22.3757	22.2289	27.095	22.905	20.7707		84.2	4.66665	15.1266	15.8167	18.9538	25.8388	28.3391	25.5061	28.5177		84.2	4.90258	15.2676	19.6444	19.7208	22.9957	21.6597	25.9593	22.1702
84.4	19.8413	21.6043	27.9151	23.1612	24.867	26.1738	25.6491	22.7178		84.4	4.77112	16.5355	16.8066	18.9504	26.942	28.0186	25.5383	29.4842		84.4	4.41163	16.5278	20.2001	20.6024	24.7283	21.069	25.5752	22.1189
84.6	19.531	21.794	27.3514	25.1961	27.8157	27.7295	27.3962	23.1281		84.6	4.60363	17.6613	16.5045	21.1333	24.8698	26.4216	25.5788	31.4383		84.6	3.703	17.4438	20.0409	20.7375	25.8205	19.8021	25.1178	22.9964
84.8	20.1551	23.0085	27.1845	26.2344	29.1538	29.4797	27.0156	25.1063		84.8	3.74605	18.4775	17.0611	23.7344	23.697	27.5606	25.1533	32.6455		84.8	3.3077	18.9636	19.2635	20.0074	24.4418	20.9512	24.0386	22.7943
85	19.3005	23.7869	27.787	27.3782	29.639	28.9286	28.5528	27.3015		85	1.93539	19.6975	18.0036	24.6445	24.5658	28.4869	26.2353	32.5483		85	3.28598	19.7905	19.8361	20.3411	23.6253	23.5223	21.7429	23.241
85.2	18.7728	24.2569	28.2585	29.8214	30.3195	29.453	30.0937	27.9108		85.2	0.937444	20.4083	19.9785	26.4451	24.0722	27.8128	28.3426	33.5485		85.2	3.44258	19.3106	20.6605	21.5637	24.4555	25.357	22.5264	25.091
85.4	19.7567	26.782	28.402	30.6285	28.8582	31.0031	29.9776	28.5359		85.4	2.26063	21.0664	22.4736	28.6235	24.4353	28.2682	29.4768	33.7874		85.4	3.26121	19.7816	21.3404	21.7194	24.8175	26.8672	24.502	25.5365
85.6	19.1328	28.6643	28.2237	29.3658	27.4435	30.1796	31.5277	29.9284		85.6	3.22761	22.5333	23.6812	28.6843	26.9741	29.7817	30.7819	33.336		85.6	4.17321	20.8211	22.9783	22.2671	25.2432	28.5406	24.6928	26.0976
85.8	18.2114	28.852	28.8051	29.6961	28.7577	29.5991	33.0306	30.2408		85.8	3.63847	24.7965	23.7926	29.0706	28.5429	29.7495	32.7598	33.6363		85.8	5.08754	21.8952	24.6002	24.8609	27.855	29.2439	26.1866	29.3719
86	20.3005	28.78	29.3413	30.4796	29.8163	30.936	32.0448	31.3264		86	5.45062	26.5653	24.4379	30.728	29.1399	29.175	33.3706	34.8818		86	4.38217	23.2586	23.3162	25.5907	29.3799	27.8569	28.9806	29.9468
86.2	21.5709	29.0308	28.6663	30.027	29.3888	30.3069	32.3012	32.7569		86.2	7.55734	27.3613	22.8733	30.716	31.1534	29.386	33.3573	35.353		86.2	3.86728	24.7664	22.4696	24.8098	29.4825	26.9445	29.1968	28.8344
86.4	22.0727	28.1087	28.7924	31.7962	30.7691	28.3414	33.7508	33.7255		86.4	6.87999	27.6089	20.8729	29.5467	32.2484	30.1489	34.3052	36.268		86.4	4.65182	25.2974	22.5491	25.0605	30.1673	26.7697	28.6988	30.1013
86.6	25.0775	27.8318	30.8103	34.8946	32.5662	29.2859	33.5695	33.9914		86.6	5.75218	27.5706	21.4082	28.7878	31.9889	29.2033	34.7931	37.409		86.6	4.93468	26.1341	21.626	24.7353	31.2149	25.8121	30.0023	29.6911
86.8	27.1754	29.2645	32.2132	35.1133	30.9552	31.3712	33.5807	34.5102		86.8	5.07032	27.0733	23.2246	27.6712	31.6582	28.3852	33.0172	37.656		86.8	3.68165	26.4683	21.3258	23.1775	31.4145	24.6666	30.6766	26.7062
87	27.6935	31.9797	32.7608	35.9631	28.9607	32.1707	34.8178	34.4725		87	3.92115	27.8245	24.5134	26.6346	32.0941	30.1894	32.3134	38.3526		87	3.62737	26.7996	23.7622	24.2842	32.1249	25.2965	29.9827	26.6698
87.2	29.4142	34.2952	32.8132	38.3056	28.6342	33.994	34.9151	33.2078		87.2	1.93618	30.5058	26.2181	27.6355	31.6103	31.2253	33.1029	39.2414		87.2	4.53996	28.2433	25.5578	26.1381	33.4305	25.4092	29.3495	27.6546
87.4	30.7247	36.3172	33.472	37.388	27.8582	36.408	35.2535	33.2746		87.4	1.73344	33.0607	27.8989	30.6143	30.5365	31.0852	33.4532	39.4126		87.4	3.36246	28.5449	25.9812	26.9212	33.6027	25.0593	29.2482	27.3257
87.6	31.052	38.5643	33.9033	35.6589	26.5199	37.6815	36.4078	34.0903		87.6	2.88438	34.7363	28.763	33.5526	30.5361	32.6393	33.82	40.2484		87.6	2.46413	27.8754	27.5252	28.1134	33.3322	25.4513	29.5235	28.5246
87.8	32.2141	39.5263	33.6233	36.3522	28.1224	37.6672	36.9771	34.3776		87.8	3.78473	35.6093	28.6461	35.7273	31.3273	33.524	34.5999	41.4841		87.8	4.47319	28.477	28.658	29.8965	33.1787	27.074	30.15	30.5171
88	33.1661	39.5236	34.0702	35.592	30.8902	36.291	35.8458	35.0634		88	5.06518	35.6303	27.8345	38.1917	31.3232	32.1895	34.9825	40.4222		88	5.32182	28.6619	27.482	31.118	31.8154	29.3585	31.3737	31.3518
88.2	34.4627	40.9777	35.1056	33.6726	33.0459	36.0479	35.7653	36.1113		88.2	5.82055	35.0092	29.1141	39.8384	31.6859	32.2861	35.0506	38.6882		88.2	4.16645	27.9622	27.0181	32.2241	30.4903	31.3717	32.8143	32.1623
88.4	37.0284	42.5227	35.5063	35.6616	35.5615	37.4049	36.1173	35.5133		88.4	6.0867	34.2769	31.2263	39.5371	33.6495	34.123	34.4576	39.0858		88.4	4.7582	29.8105	28.7165	33.9936	31.9489	33.6425	33.8678	32.7468
88.6	39.0582	43.1373	36.6517	38.5412	38.9933	38.2458	36.858	36.2578		88.6	5.74371	35.9241	32.3244	39.7239	35.8027	35.9299	34.719	39.7732		88.6	4.4474	33.3737	29.241	35.8153	32.8688	36.06	35.0898	33.4604
88.8	41.2317	45.4447	38.8141	40.891	41.7832	39.0244	39.2624	38.7957		88.8	5.84808	39.4442	34.5384	41.3093	38.031	39.7043	37.1163	41.0969		88.8	2.62849	34.8003	30.069	36.5859	32.8685	36.5435	36.651	34.8632
89	43.5892	46.9141	40.0972	44.072	43.681	42.426	43.5071	40.8656		89	5.52694	42.1963	37.6924	42.0017	40.0975	43.2682	39.185	44.7162		89	2.18206	35.9843	33.0716	35.798	35.6132	35.4654	37.8278	35.5752
89.2	44.0937	47.0661	41.9631	46.1407	45.5445	45.8322	46.6203	42.5092		89.2	5.97811	44.3293	38.4905	42.4163	41.8546	45.7211	40.8185	49.0693		89.2	2.8522	38.0533	34.8504	34.698	39.2826	35.5769	39.1399	35.5301
89.4	43.1845	47.7956	43.0497	45.4912	46.6751	46.7604	47.0531	44.0754		89.4	5.76775	46.2075	38.4814	43.1558	41.6126	46.3506	43.5911	51.0562		89.4	3.43381	37.8585	35.1076	33.135	39.0624	35.1805	39.8523	35.5833
89.6	41.7954	48.4292	41.5658	43.363	45.8479	46.1242	46.0735	44.1674		89.6	5.16988	44.5268	38.8709	43.2987	39.6301	44.2877	45.3115	50.1071		89.6	4.58706	35.7734	36.2323	31.4562	38.6277	33.9643	37.9945	34.05
89.8	39.8453	47.1045	40.3715	40.7316	43.7856	44.7321	43.7832	41.5136		89.8	4.41508	41.0779	37.6485	43.0022	37.9769	40.7147	45.1175	48.2435		89.8	6.08264	35.1617	34.934	30.0578	40.033	33.5275	35.6065	32.1491
90	37.9907	46.1899	39.995	37.7887	42.0709	42.6663	40.5712	37.9717		90	3.54478	39.1734	35.7181	41.7357	37.0366	38.2097	44.9432	46.2095		90	7.43226	35.0643	33.224	29.6939	38.9156	33.4122	34.2165	30.3387
90.2	36.4393	45.3257	39.279	36.2641	40.3055	39.7256	38.0335	36.7818		90.2	3.25261	37.5912	34.0345	39.7637	35.5745	35.1163	43.6525	42.9934		90.2	8.25676	33.4647	32.848	29.6278	35.9807	32.0436	33.0125	28.7243
90.4	35.2751	43.4889	39.4062	35.8811	38.597	38.6073	37.8683	36.7603		90.4	3.61984	36.6971	32.0698	39.0255	35.9287	32.9328	42.0674	39.986		90.4	8.23308	32.3475	31.6654	29.6957	35.0296	31.0979	32.1893	29.0404
90.6	34.7326	43.2199	40.5575	36.731	37.6925	38.8671	38.205	36.2652		90.6	4.42092	37.6908	29.6916	38.301	37.6137	34.1678	41.6975	40.276		90.6	8.09342	31.8664	29.907	31.1995	34.9439	30.7203	33.1422	30.1951
90.8	34.8353	44.6309	40.8464	38.1619	37.6355	39.9395	38.7195	37.7122		90.8	5.07323	39.0796	28.4581	36.272	36.6989	35.5536	41.5074	40.8377		90.8	6.94071	32	31.2764	32.627	33.7975	31.4637	33.2734	30.1731
91	35.4903	45.979	41.2647	39.3387	37.9787	41.3146	39.3374	40.5759		91	5.88341	39.3172	29.2236	36.428	35.599	35.7547	41.8749	40.6787		91	4.75043	31.8191	32.1438	33.0532	33.8706	32.2121	33.0565	31.4575
91.2	36.9043	47.8505	42.246	40.5834	38.5091	42.1339	39.3158	41.8647		91.2	5.94511	39.3191	30.5115	38.6928	36.0701	37.3423	43.2177	41.1679		91.2	3.4998	31.9219	31.3389	33.4631	34.4753	32.8752	33.4535	33.7634
91.4	39.3521	50.5749	42.6257	41.3927	39.5653	41.4377	38.5257	41.8878		91.4	5.679	38.8625	32.4365	39.6055	35.0232	39.2345	42.1513	41.6741		91.4	3.04885	33.265	30.8151	34.4355	34.474	33.406	33.8205	33.2274
91.6	41.1306	50.8392	41.3344	41.8672	40.5234	41.2391	38.0116	41.7511		91.6	5.87707	38.8275	35.5152	40.0871	33.7457	38.7505	40.203	40.7606		91.6	3.14433	33.864	30.4286	34.068	34.2053	33.5874	33.4062	32.9736
91.8	41.4853	49.8477	39.9609	42.1904	41.5186	41.4849	38.0822	41.2333		91.8	5.59775	39.7428	37.4312	42.1638	35.2213	37.4226	39.9237	39.4417		91.8	4.18305	33.0886	29.3777	34.0748	34.8025	33.0346	34.1775	34.3779
92	41.3016	50.1324	39.5592	42.3825	42.6576	40.4062	39.3001	39.7297		92	5.10382	40.2772	36.9635	43.3428	36.7017	37.4163	39.0685	37.5682		92	5.44343	32.9561	28.2059	35.3026	35.0788	33.1629	35.6619	34.8701
92.2	40.5969	48.9815	36.9632	42.6772	43.3083	40.0864	40.523	37.5551		92.2	4.86648	40.484	37.1369	43.2259	36.981	37.7496	38.3215	37.5438		92.2	6.73925	33.8615	28.5198	35.6834	35.5731	33.6846	34.7053	34.6491
92.4	38.7649	47.2089	35.1388	43.5041	43.1177	41.6094	41.0967	36.3007		92.4	4.97389	41.4069	37.0493	42.7654	37.9338	36.4044	40.3814	39.6538		92.4	7.30705	33.909	30.1373	35.2801	36.3055	33.7894	34.3257	35.5641
92.6	38.6675	47.3778	37.6868	43.6657	43.5644	42.4485	42.2982	35.9387		92.6	4.2319	41.102	34.9455	42.5906	39.3503	36.6104	41.8576	40.7944		92.6	6.38469	34.9645	32.098	35.1409	37.2095	34.3466	35.3559	35.7966
92.8	39.8787	47.6109	40.3744	43.5856	43.8447	42.3426	42.8606	35.318		92.8	3.81316	39.6257	33.8736	41.7311	39.8417	39.2639	41.6025	41.3819		92.8	5.34601	36.382	33.3339	33.7413	37.2832	34.5834	34.9238	35.3545
93	40.5876	46.4344	40.8124	44.46	42.6055	43.4797	41.7431	35.7705		93	3.91801	40.0555	33.7754	40.697	39.6586	40.6171	41.6323	43.0022		93	5.15219	36.3052	34.8612	31.7067	37.1357	34.4082	33.1395	34.6865
93.2	42.0874	46.9716	43.5091	43.6657	42.0536	44.2538	41.222	38.0226		93.2	4.22871	41.3236	32.2706	39.2622	39.5409	40.143	41.1769	43.6851		93.2	3.87845	35.2757	36.1269	31.839	37.4702	34.1614	34.1822	33.6821
93.4	43.7151	47.5065	46.1696	41.6265	42.0574	43.9773	41.7631	39.6271		93.4	4.46517	41.5731	31.1214	38.6396	39.6891	41.6272	40.6923	42.5177		93.4	3.21554	35.0993	35.9313	31.888	37.7629	33.9833	34.2813	32.8964
93.6	44.0021	47.5572	46.2076	41.4617	41.0864	44.0594	41.7524	41.4439		93.6	4.29557	41.9361	32.4899	39.4971	38.7459	42.1098	40.4282	41.9848		93.6	3.79756	34.3346	35.0882	30.3993	37.5196	33.9278	32.7301	32.7725
93.8	43.8271	48.2685	45.1319	41.4742	40.4338	44.3824	41.3655	43.7386		93.8	4.68469	42.4188	33.4111	40.178	37.1889	39.9837	40.0839	42.584		93.8	4.50139	33.1455	34.6908	30.734	36.548	34.0367	32.9941	32.9728
94	43.6881	49.2699	44.6604	41.1575	40.767	44.7879	41.3633	44.0167		94	5.19867	41.6042	33.9544	41.1048	35.6869	39.2687	40.2728	43.2747		94	5.15567	33.9447	34.266	32.2665	35.9936	33.6552	33.7534	33.5229
94.2	43.553	50.5805	43.5754	43.0206	40.2535	44.1855	41.6965	42.9401		94.2	5.23779	39.7948	35.4584	42.464	34.1452	39.1399	39.8127	42.0201		94.2	6.19166	34.3664	33.9173	31.1954	35.6536	34.4597	32.868	34.6691
94.4	43.2042	51.1802	42.5893	47.2262	39.0939	44.9314	41.8647	39.545		94.4	6.35286	39.5734	36.1815	44.3953	33.6037	39.0048	38.7103	42.4873		94.4	6.91097	34.4852	34.1916	32.0334	35.557	35.167	33.4427	34.5648
94.6	42.9637	52.0732	41.9919	48.94	38.8874	45.4512	41.3624	37.1319		94.6	7.49083	39.3152	36.2797	44.7135	32.4168	39.1309	38.5265	43.161		94.6	7.43755	35.0894	34.8416	33.5745	35.3425	35.2612	34.4498	34.6932
94.8	45.7873	55.5407	46.8222	58.3094	40.31	52.2022	45.5232	32.1703		94.8	11.0505	44.5246	38.6629	50.5064	36.8971	45.0166	41.9348	49.2609		94.8	8.26868	39.7282	38.4245	39.7427	39.3958	37.9749	39.1239	35.442
95	20.7923	25.1159	22.7234	29.6002	17.5585	25.6925	21.3969	11.0666		95	6.54433	21.77	17.6526	24.3869	18.1553	21.94	19.3611	24.1883		95	3.73262	18.8703	18.0481	19.8183	18.5202	17.3542	19.1703	15.057

## Sheet: KEFS
Temperature	KEFS 1700uM (No protein)	KEFS 1700uM	KEFS 850uM	KEFS 425uM	KEFS 212.5uM	KEFS 106.25uM	KEFS 53.125uM	KEFS 26.5625uM		Temperature	KEFS 1700uM (No protein)	KEFS 1700uM	KEFS 850uM	KEFS 425uM	KEFS 212.5uM	KEFS 106.25uM	KEFS 53.125uM	KEFS 26.5625uM		Temperature	KEFS 1700uM (No protein)	KEFS 1700uM	KEFS 850uM	KEFS 425uM	KEFS 212.5uM	KEFS 106.25uM	KEFS 53.125uM	KEFS 26.5625uM
25	6.12654	5.07725	6.71413	5.67011	3.49944	6.50707	4.6385	5.67643		25	-0.262622	6.84747	7.68891	10.1284	8.58212	7.87549	6.21335	5.7057		25	2.4342	8.42692	11.6684	8.21484	19.0819	9.6435	10.724	9.32766
25.2	13.2742	11.0007	14.5473	12.2852	7.58212	14.0987	10.0501	12.2989		25.2	-0.569014	14.8362	16.6593	21.945	18.5946	17.0636	13.4623	12.3624		25.2	5.2741	18.2583	25.2815	17.7988	41.344	20.8943	23.2354	20.2099
25.4	12.2531	10.1545	13.4283	11.3402	6.99888	13.0141	9.277	11.3529		25.4	-0.525244	13.6949	15.3778	20.2569	17.1642	15.751	12.4267	11.4114		25.4	4.8684	16.8538	23.3368	16.4297	38.1637	19.287	21.4481	18.6553
25.6	12.2531	10.1545	13.4283	11.3402	6.99888	13.0141	9.277	11.3529		25.6	-0.525244	13.6949	15.3778	20.2569	17.1642	15.751	12.4267	11.4114		25.6	4.8684	16.8538	23.3368	16.4297	38.1637	19.287	21.4481	18.6553
25.8	12.2531	10.1545	13.4283	11.3402	6.99888	13.0141	9.277	11.3529		25.8	-0.525244	13.6949	15.3778	20.2569	17.1642	15.751	12.4267	11.4114		25.8	4.8684	16.8538	23.3368	16.4297	38.1637	19.287	21.4481	18.6553
26	12.2203	10.1324	13.5539	11.3773	7.05584	13.0904	9.27314	11.3046		26	-0.595158	13.8318	15.463	20.3643	17.4067	15.9983	12.6185	11.5007		26	5.05937	16.7899	23.371	16.4998	38.3243	19.4065	21.4768	18.6272
26.2	12.4858	10.2907	12.6454	11.2347	6.64269	12.6866	9.20635	11.5974		26.2	-0.157494	12.8941	14.8885	19.8165	15.6649	14.2162	11.5297	10.949		26.2	3.71703	17.3433	23.2967	16.0757	37.4479	18.4972	21.3422	18.8484
26.4	12.4925	10.4819	11.8143	10.2374	6.19138	11.387	9.93459	12.2557		26.4	0.59903	11.9077	14.2333	17.7525	14.2227	12.9515	8.46227	9.84145		26.4	2.44628	17.0177	21.9503	15.2255	34.8412	18.3221	20.8762	18.9026
26.6	11.9631	10.0384	13.2876	8.85479	7.39504	9.57925	10.251	12.5477		26.6	1.50573	11.0829	13.6332	15.5162	15.2113	12.7968	6.49899	9.27838		26.6	2.48971	16.55	20.5109	14.0987	31.7016	17.9272	19.0966	18.4632
26.8	12.0184	9.31034	13.8771	8.65939	8.61253	8.32201	10.1071	12.1403		26.8	2.52787	10.5528	12.2775	15.5309	15.3099	11.7894	6.56617	8.74815		26.8	2.28454	16.2202	20.3034	13.0027	28.7505	16.3775	17.5638	18.6787
27	12.1886	8.93384	13.1566	9.19097	9.01394	8.19779	9.9523	10.8377		27	2.42869	10.536	11.4548	16.4295	14.8194	11.0881	6.66979	7.40347		27	2.0741	15.7211	19.1456	13.3079	28.211	17.0744	17.5629	18.0709
27.2	11.3211	8.84295	13.1316	9.30264	8.59418	9.09766	9.16766	9.33879		27.2	1.81377	10.0588	11.5381	16.672	15.9705	12.3618	7.59988	7.39183		27.2	3.30455	15.7653	17.6829	13.0885	28.5976	16.6386	17.2103	16.1725
27.4	9.43233	8.79051	13.7299	8.46557	7.86907	9.29373	8.63542	8.78926		27.4	2.08468	9.19522	11.2544	17.9121	15.7915	12.9777	8.09883	8.33424		27.4	3.96746	16.1221	17.3113	11.7896	29.0453	13.8099	16.081	15.2419
27.6	8.11481	8.52754	13.1658	8.31859	7.27427	9.53474	8.14947	8.44854		27.6	2.47676	8.09019	11.1689	18.2832	13.1205	12.866	7.17756	7.49316		27.6	2.75392	15.9264	16.8593	10.7407	28.9896	12.6632	15.5828	14.6776
27.8	7.52877	8.08162	12.7518	9.19647	6.17636	11.6457	8.08906	8.27985		27.8	2.90263	8.23545	11.4148	17.1518	11.3472	13.578	6.61416	7.40472		27.8	2.04623	15.6134	16.0856	10.7639	28.4703	13.5069	16.2571	13.2972
28	7.20128	7.39271	13.4947	9.02852	5.65471	12.2295	8.70306	9.23811		28	3.68702	8.14328	11.159	15.8107	10.5199	12.5732	6.83021	8.30267		28	2.53039	16.7675	17.0786	10.7356	28.0412	13.036	15.2845	12.1237
28.2	7.50749	5.79261	12.5308	7.69201	6.61912	10.5967	8.77866	9.92652		28.2	4.69945	7.44654	11.2622	14.2835	9.66952	10.78	6.1299	6.40193		28.2	2.23223	17.1104	18.1746	11.3645	26.8518	12.8574	13.9353	12.5911
28.4	7.97922	5.15022	11.2449	7.17645	7.00191	9.99246	8.08271	9.08615		28.4	4.89537	7.535	11.8764	12.28	9.20704	10.0757	6.93757	5.06535		28.4	1.65456	16.522	18.5596	12.7767	25.274	14.6718	13.89	13.2468
28.6	8.81466	5.89217	10.3706	6.37431	5.99122	9.19447	7.23144	8.65034		28.6	3.42328	8.40008	11.4926	11.6111	10.2042	9.29989	9.21275	6.64257		28.6	3.29097	15.2345	18.1144	12.9885	25.36	16.0468	14.2254	13.9768
28.8	9.93856	6.72336	9.0822	4.61815	6.58882	5.69963	6.54775	7.93992		28.8	2.3062	8.36964	10.7568	11.5123	11.8067	7.8682	9.47678	6.59409		28.8	4.00796	13.2341	17.5513	12.5186	25.4611	16.104	13.5116	14.3066
29	9.22952	7.75085	7.8119	4.09312	7.24496	4.59255	6.70297	7.90702		29	1.54242	8.51667	11.5394	10.8933	11.8277	8.07971	8.65919	6.02377		29	3.23808	11.6899	16.4868	12.7383	23.4439	15.969	14.23	14.7921
29.2	8.76545	10.0212	9.35522	5.96083	6.7484	7.09767	8.33149	9.55256		29.2	0.692522	10.2114	11.5007	11.1715	11.2318	9.79044	9.50335	9.60723		29.2	3.98714	11.5874	15.6639	11.9645	22.5263	16.1256	16.2955	15.8194
29.4	10.7496	11.5582	11.4892	8.78099	8.32215	9.44368	10.8041	11.6233		29.4	0.660549	11.4959	11.217	12.7723	12.0202	11.2243	11.6397	13.4284		29.4	5.21546	12.3739	16.1136	10.4638	22.7028	15.6379	17.52	15.8271
29.6	12.5453	11.5404	13.6793	10.6972	10.8837	12.4014	13.8215	14.2744		29.6	2.28829	11.8898	12.3819	14.226	13.014	12.3372	11.7719	14.5447		29.6	5.11731	14.4965	16.8164	10.8094	21.5257	15.035	18.5012	15.8069
29.8	14.3103	11.3269	17.2306	13.1033	11.6135	16.9505	16.6378	17.7648		29.8	4.47755	12.4469	13.574	14.9644	13.2926	13.7539	11.9005	16.7952		29.8	6.75872	17.7912	16.6974	11.762	20.8978	15.2118	19.3143	17.6296
30	17.349	11.4628	20.2906	15.162	13.1244	19.4666	18.4116	19.5454		30	5.97703	13.3135	13.7434	15.8909	14.0689	15.1554	14.3765	19.6909		30	9.02001	19.5811	16.4826	11.4502	21.1985	15.0105	19.4249	18.8516
30.2	19.3076	11.3898	21.2339	15.202	14.79	17.9258	18.3203	20.21		30.2	7.47167	13.7498	14.1686	16.0089	14.7091	14.9441	14.9973	19.8424		30.2	9.04044	20.0774	16.739	11.9875	19.9989	14.6076	16.9908	17.9674
30.4	17.8963	10.9649	21.2794	14.2922	13.7058	15.376	16.8886	21.3434		30.4	9.50347	13.4837	14.0698	15.5053	13.3928	12.1848	12.3904	18.5794		30.4	9.43835	19.1916	15.3423	13.9014	19.5405	14.8086	14.2638	17.9159
30.6	15.4889	10.7169	20.5901	13.9844	12.6925	13.0071	14.6903	20.0931		30.6	10.5283	13.1041	13.0904	14.0535	10.9728	10.4513	11.4225	18.3654		30.6	9.73269	17.5895	14.2848	13.9669	19.1443	14.4004	12.3476	17.545
30.8	13.0658	10.2558	17.8464	12.099	12.8282	10.6454	12.0698	18.1462		30.8	9.9445	12.0402	11.8783	11.912	8.2328	10.6312	10.5408	17.3318		30.8	7.83708	16.2263	15.2278	13.0101	17.6964	12.7944	9.39514	15.517
31	9.7232	8.29836	14.6825	10.003	11.503	8.49919	8.93734	16.3892		31	10.0346	9.38186	10.0156	10.3362	5.94966	8.86497	7.51188	14.4081		31	5.95372	14.6756	15.5573	12.3448	18.0091	12.6413	6.99772	14.0393
31.2	5.73692	6.3146	12.7188	8.89633	9.65971	8.31649	6.65852	13.2104		31.2	9.20269	6.1489	7.99076	9.90783	4.09629	6.84917	5.26816	11.3998		31.2	6.15151	12.7975	14.643	10.9794	19.4444	13.7478	8.4456	13.7914
31.4	4.16329	5.5249	11.2355	6.66551	8.77697	8.1268	5.49867	10.0234		31.4	6.35424	3.91009	6.60971	9.19018	4.37088	8.37922	4.13882	9.41268		31.4	5.42949	11.5123	14.4389	8.57513	18.6407	13.0195	9.6625	12.7924
31.6	3.82408	4.39014	9.62432	5.22349	7.81776	7.21756	4.56037	9.17392		31.6	3.70233	3.26549	5.98925	8.63744	5.65851	9.30602	3.9798	7.5916		31.6	4.49544	11.2319	14.025	7.57405	17.858	11.9033	9.54398	11.5311
31.8	2.53386	4.20026	10.2109	5.53072	7.08063	6.47519	4.47499	7.97537		31.8	1.25741	3.65276	5.59549	9.05103	6.16295	7.30532	5.17565	6.4946		31.8	5.37335	11.0229	12.2292	7.54661	18.3546	11.9971	11.5644	11.5461
32	2.77737	6.54747	11.7001	5.29405	7.04124	5.00026	5.5146	7.67077		32	-0.626806	4.92924	6.32074	9.42063	6.99876	7.55138	5.35591	6.98502		32	5.71517	10.4354	11.1205	8.15953	17.5504	12.1913	12.89	11.905
32.2	4.66593	7.46758	11.3324	4.60939	8.16153	3.4822	6.93504	9.51821		32.2	-0.885191	7.56498	7.72872	9.89694	8.06733	8.98379	4.85393	8.25136		32.2	3.50252	9.79723	10.4133	9.65715	15.6281	9.75153	11.096	11.6118
32.4	5.68636	6.46917	10.8749	5.73117	8.71022	4.93669	7.59845	10.2667		32.4	0.197415	9.86902	8.38466	10.2627	7.76215	7.67745	5.20596	7.83003		32.4	2.1128	10.0909	9.77295	11.0567	14.4945	8.46643	10.7012	10.7899
32.6	6.54573	7.02576	11.6695	6.05349	8.85916	6.35359	7.95248	9.60973		32.6	1.7091	9.56352	7.43869	10.3877	6.95713	6.47442	4.40698	6.39072		32.6	2.21713	9.61213	10.0501	12.0622	14.5903	9.70222	11.1798	10.638
32.8	8.25472	6.67932	10.7588	5.36156	8.30522	6.46098	7.65391	9.50801		32.8	4.07869	8.47475	7.59204	10.2428	8.04592	6.93296	2.87756	4.06515		32.8	0.927437	7.79553	9.32967	12.4758	14.3715	10.1229	10.6725	10.2018
33	8.71175	4.75305	9.67333	5.90581	6.50244	8.53416	6.80657	9.15252		33	4.82389	7.99712	7.74921	9.5707	8.28807	6.36345	3.12312	1.85461		33	0.0689558	7.68551	8.34901	12.2446	14.0626	9.34848	11.1031	9.45418
33.2	8.36112	4.70607	10.3856	6.11637	3.84185	9.79039	5.07986	7.7221		33.2	4.13049	6.48215	6.76815	8.07049	6.98994	5.16477	4.2006	0.655292		33.2	2.01628	9.27921	8.69722	10.9895	15.2062	10.5853	11.8478	8.74892
33.4	8.07541	7.27868	10.9798	4.63487	3.03262	7.67393	3.61828	7.28202		33.4	4.01675	4.19965	6.24793	6.25153	6.01667	6.26931	5.07307	1.44015		33.4	3.277	10.2503	8.88657	9.56116	16.1718	12.4705	11.5425	9.11099
33.6	7.3748	8.40522	10.2029	3.25165	1.97368	6.21561	4.26938	7.92786		33.6	4.10619	3.44256	7.72677	5.55003	5.38493	7.37493	5.85336	3.34744		33.6	3.50792	10.4133	8.15251	8.41103	15.7373	11.7323	11.6375	9.59962
33.8	6.38637	8.63424	9.4927	3.37214	1.07684	6.0131	5.05991	7.8824		33.8	2.83319	4.38435	7.6656	6.16187	4.31649	7.86335	7.20327	6.16669		33.8	4.98839	11.4579	10.0172	7.44366	15.1898	11.2975	12.1581	9.50658
34	5.83535	8.98771	9.18485	3.34903	2.78815	3.79505	4.36524	7.30922		34	2.14203	5.29055	7.39183	7.16878	4.01258	7.95317	8.27821	7.9729		34	5.68627	11.4895	12.8164	6.73206	14.5112	11.4151	11.536	9.77452
34.2	5.52012	8.03407	8.39797	3.20212	4.44475	3.32627	5.62831	7.25032		34.2	3.05007	5.30734	9.02677	7.63674	4.91196	8.04702	8.18253	7.68357		34.2	5.25597	9.31149	12.9842	6.6434	12.9691	11.7474	12.2058	10.601
34.4	5.93337	4.94677	7.35259	4.40373	4.99322	4.88897	8.17597	7.02342		34.4	2.41805	7.04444	10.0296	8.15017	5.28691	7.19342	7.15905	7.60565		34.4	4.98217	7.79277	12.2723	6.98417	12.282	11.0645	12.898	11.1697
34.6	6.38273	3.04696	7.8362	6.76901	5.81505	5.97439	7.80038	6.62497		34.6	1.10984	9.18704	9.91409	8.55925	5.51571	6.12687	6.97211	7.14094		34.6	4.07773	7.23154	12.8356	7.70518	12.1042	11.1386	12.3152	10.5772
34.8	6.53542	2.46441	8.97262	7.71923	6.90197	7.08577	6.74721	7.06589		34.8	1.98947	8.47096	10.6134	8.19132	5.36569	5.7239	6.00795	5.85776		34.8	2.80742	6.20909	11.9263	8.59538	12.0763	11.4817	10.5489	10.5499
35	7.38948	2.19852	8.8239	6.97526	6.037	9.15634	7.74714	8.08704		35	2.96975	7.55677	10.7733	7.34601	5.02095	5.80173	4.23886	5.45654		35	2.30064	5.7461	9.19719	8.45629	13.4243	11.8243	9.43543	9.91365
35.2	7.34984	2.25941	8.61462	6.74768	4.34688	9.07609	7.34778	8.54739		35.2	1.99921	7.96778	9.15158	7.47644	5.54239	5.83138	4.79391	6.9354		35.2	1.24277	6.80364	8.77411	8.59752	14.146	11.0091	8.49934	8.17237
35.4	5.24754	1.73946	8.17375	5.85506	2.63684	7.41481	5.22041	8.36596		35.4	2.50361	6.072	9.24506	8.92703	6.09147	5.66641	6.32382	6.38986		35.4	0.993458	7.11635	9.94785	8.7613	13.5552	9.8551	8.0458	6.85975
35.6	3.59268	0.773998	6.86206	3.88723	1.66381	5.96134	3.86226	7.42125		35.6	3.50201	3.68375	9.93881	9.82161	5.4954	6.31929	5.91733	5.66386		35.6	1.08577	7.78365	9.28331	8.43413	13.101	9.04767	8.44965	7.57881
35.8	2.29366	1.21546	6.00548	2.27748	-0.412299	4.54562	3.35575	5.33624		35.8	2.72353	4.41689	10.001	10.0669	5.40827	6.72035	5.49542	6.10177		35.8	0.661215	8.19613	9.00825	8.76223	12.915	7.76457	9.28993	7.19043
36	-0.199846	1.14837	5.12452	1.81668	-1.66108	4.54281	2.96932	2.61209		36	2.42759	4.48474	9.52402	10.8286	5.4297	6.40115	6.0644	5.69681		36	0.748295	7.76808	10.8543	9.23661	11.1883	6.71053	10.3851	6.73025
36.2	-0.793775	0.889445	3.7045	2.64544	-0.300366	5.72753	2.78813	1.59152		36.2	3.25204	3.61038	9.96475	11.1411	3.998	6.23218	4.90896	4.32303		36.2	1.18612	7.49104	10.3697	9.27678	10.2601	6.56876	10.573	7.31323
36.4	0.439578	3.07908	3.53921	4.58415	1.14362	7.11218	2.85396	1.67587		36.4	2.44118	4.75631	9.12461	9.54383	3.03002	6.20654	3.2515	4.33968		36.4	0.787396	6.73734	8.57697	9.4213	10.8028	7.36364	10.3819	7.48529
36.6	1.13834	5.23015	2.59821	6.31673	1.90869	8.57345	4.5009	2.24064		36.6	1.1859	6.02091	6.87661	7.97997	4.01454	5.37995	2.92197	4.99593		36.6	1.3176	5.10412	8.90556	8.42474	11.1296	7.1897	10.1844	7.09147
36.8	1.86993	4.71503	1.05905	7.88475	3.88692	8.71465	5.8244	4.17664		36.8	0.653092	4.4755	5.94002	7.26675	4.46641	4.1881	3.033	4.40764		36.8	2.37346	4.66993	8.05154	7.30358	10.7928	7.40808	10.0274	7.00984
37	3.58529	4.65737	0.99441	9.38231	4.95239	7.09813	5.95536	6.60772		37	0.185301	3.11759	6.56872	6.48388	3.7859	4.75801	2.9817	3.93825		37	2.90769	4.88319	5.31522	7.8384	11.1103	7.58218	8.84146	7.14941
37.2	4.59212	6.16446	2.35195	8.77454	4.20114	6.4686	5.99102	6.93704		37.2	0.123407	3.04886	6.1499	4.7707	3.55767	5.87941	2.53429	3.52919		37.2	3.8392	4.20315	5.36264	7.16321	12.2215	7.08971	7.69557	7.89725
37.4	5.18185	5.86427	3.75035	7.51653	3.77914	6.74954	5.83021	6.40138		37.4	1.31225	2.68673	6.00714	4.62679	3.76619	5.99556	2.02852	3.61831		37.4	4.29549	4.68332	6.85892	5.83389	12.049	7.00161	7.20589	8.89679
37.6	5.36668	5.07543	5.07772	6.7479	3.7027	5.88703	4.72691	5.93133		37.6	2.43391	2.72984	8.12642	5.01387	2.29618	5.64972	2.93949	2.96848		37.6	4.55115	5.84042	6.84092	6.44069	11.6123	8.15785	6.98533	8.65476
37.8	5.25082	5.38404	6.44751	6.1149	3.07149	5.72713	3.95782	5.26284		37.8	3.64661	3.99633	8.59718	3.40116	1.12361	5.78835	4.27308	2.875		37.8	5.19636	6.36526	7.90434	6.30763	12.0131	8.49698	7.15052	9.09449
38	5.54934	5.86939	8.2375	6.03257	2.91599	6.09685	3.04846	4.39469		38	3.90488	5.28925	7.38988	2.74147	1.53932	5.11748	4.45224	3.92295		38	4.55599	6.68837	9.63317	5.28393	11.3544	8.16812	8.50508	8.88112
38.2	5.1149	5.37348	8.36225	6.78229	4.20514	5.01758	2.59637	4.32347		38.2	3.11548	5.79691	7.36361	5.77101	1.49333	2.82844	5.0048	4.30967		38.2	3.16449	7.20674	9.5719	5.82485	9.62827	8.13034	9.8691	7.97278
38.4	3.88481	5.5458	6.25194	6.70396	4.95352	3.52125	3.71514	4.52094		38.4	1.84926	5.15505	6.91803	7.22023	1.00973	1.55396	6.9574	3.50898		38.4	3.46252	6.76983	8.1669	7.13844	9.80277	7.45045	9.31518	6.88629
38.6	3.26491	5.68288	6.03609	6.59079	4.82412	3.50598	3.83909	4.27913		38.6	0.750412	3.32942	4.7434	6.25461	2.11618	2.17278	5.91996	4.02809		38.6	3.38757	5.80815	7.10521	7.21035	9.93186	6.23428	7.55975	6.76883
38.8	3.42402	5.98797	6.33815	6.45443	5.26051	4.0761	4.15293	3.81491		38.8	0.0711817	2.09057	4.01369	7.82732	2.99416	2.84367	2.7441	4.35776		38.8	1.95817	4.74964	6.98371	7.29082	9.16524	6.24487	7.22806	7.14194
39	2.34012	6.12135	4.17007	5.71822	5.86582	4.63003	6.19788	3.44476		39	-0.0159718	1.89353	4.84068	7.96164	2.45678	2.25569	2.12991	4.04764		39	1.78916	4.08832	6.55783	7.69297	10.5323	7.28375	6.22678	7.89667
39.2	1.01297	5.31616	2.78716	5.69146	5.10184	5.34308	7.25858	2.89105		39.2	0.623756	1.56198	4.63967	3.61323	2.80825	2.98691	1.99745	4.9935		39.2	2.27055	3.3844	6.38466	6.93741	11.7275	7.92516	4.99724	8.01547
39.4	1.09723	4.83922	4.16749	6.42462	5.31466	5.32801	6.63563	3.00096		39.4	1.3393	2.47326	3.58709	0.364721	3.6278	4.83644	-0.219959	5.70376		39.4	1.55786	2.65348	7.35684	6.3691	10.4224	8.301	5.98182	8.56771
39.6	2.30698	5.37131	4.39597	6.8203	5.81299	4.8831	7.06617	3.71238		39.6	2.88784	4.5066	3.66784	0.876696	3.94306	4.85117	-0.00879422	4.86366		39.6	0.615621	3.40269	7.61514	7.34848	10.7681	8.83167	7.3528	8.54555
39.8	2.94046	5.34496	4.2089	7.33143	5.43586	4.76056	6.40547	3.82329		39.8	3.892	5.64484	4.32393	0.964171	3.6061	3.68307	2.61717	4.37537		39.8	0.97545	4.70478	6.05702	7.45333	10.9976	8.62971	7.02185	6.60599
40	3.82833	4.8123	5.0478	8.14718	5.64678	4.23678	4.3055	3.97645		40	3.7488	5.65679	3.7867	0.911444	4.03735	4.09739	2.72221	3.94271		40	2.18877	4.47915	5.539	6.21972	8.77336	7.81247	7.02194	5.93856
40.2	5.68415	5.41002	5.49096	8.13165	6.10258	3.20654	3.05307	4.39061		40.2	3.08458	5.31782	3.53014	2.91466	4.87576	4.57498	3.23656	2.48365		40.2	2.65984	4.96339	5.35557	7.25659	7.74292	7.34441	7.26287	6.21915
40.4	6.89772	5.88514	4.51346	7.77509	5.12445	3.32782	2.84923	3.53597		40.4	3.10148	4.39918	5.9871	5.18333	3.85945	4.03559	5.05721	1.79612		40.4	2.78195	7.09551	3.84903	7.11645	7.95528	7.22046	6.67387	5.08527
40.6	6.62117	5.05849	3.86994	8.04841	4.25339	4.03867	1.67818	2.70716		40.6	2.9851	2.36676	7.55527	4.50919	1.79891	3.6745	4.82083	2.85886		40.6	3.68613	6.23041	3.96085	4.99989	6.48661	7.61411	7.14829	4.05481
40.8	5.75003	4.51359	3.45098	8.0573	4.13479	3.58494	1.32139	3.46103		40.8	2.07883	1.22442	6.79359	3.78746	1.42445	4.12809	3.29138	3.78369		40.8	4.07474	4.42165	5.10821	5.10642	5.75247	7.57821	7.65512	5.26493
41	4.1695	4.60201	3.20547	7.431	3.58798	3.05794	1.69307	3.48571		41	2.31205	0.92924	7.22739	5.11021	0.887854	4.45139	3.64776	3.44546		41	3.43547	5.34365	5.58603	6.23844	7.14683	7.40854	8.36699	5.94756
41.2	2.65479	4.49079	3.89699	7.80698	2.66283	3.73232	1.88777	3.07495		41.2	3.76278	1.08428	7.87507	5.27318	-0.609396	3.71554	3.54439	4.66452		41.2	3.35954	5.27795	5.43705	5.53287	7.79699	7.64534	8.7016	5.44826
41.4	1.62251	3.7493	5.19078	8.36582	2.43123	4.1507	2.18037	4.4759		41.4	4.37968	1.42568	7.08359	4.30437	0.253229	2.2784	2.27384	5.36487		41.4	4.43785	3.17317	6.69862	5.93123	7.92815	6.9682	8.33471	5.97886
41.6	0.538476	4.2623	5.77815	7.21271	3.5008	3.19909	3.49588	5.11168		41.6	3.01697	3.31665	6.89361	5.15815	2.29951	1.9753	2.87273	3.65756		41.6	4.73334	3.6013	7.80966	6.72117	8.14052	4.91565	7.76214	6.63387
41.8	1.3306	4.79875	4.65218	6.36858	4.50978	2.37396	5.18593	3.28804		41.8	2.33465	3.91062	7.56646	4.93736	3.03873	2.55445	4.7733	2.17013		41.8	3.96717	5.12554	7.37847	5.68317	8.18616	4.22389	7.63723	6.16359
42	3.502	4.38414	3.8402	6.48564	4.02887	2.52868	5.54691	2.41112		42	2.6214	3.51543	6.81262	2.26068	4.33763	1.83751	4.3658	1.91587		42	3.26282	4.15106	6.97514	5.32965	6.91639	4.34325	5.84674	4.89721
42.2	4.22913	4.21597	2.65156	5.02532	3.903	2.64373	5.03332	2.34147		42.2	1.479	3.82005	6.621	1.63631	4.94645	2.05632	2.79471	0.778007		42.2	3.37996	3.59406	7.84836	6.00723	5.54267	3.8731	4.24414	3.92052
42.4	4.26462	4.42782	1.03499	3.65526	4.65343	2.81627	4.01062	0.8999		42.4	0.945963	3.31101	5.87486	2.1264	4.0163	3.77051	2.71889	0.621202		42.4	2.83443	4.35687	7.5376	6.00507	5.6873	4.17646	4.4672	2.67994
42.6	5.02686	3.7594	0.717936	4.34186	3.12831	3.32985	2.64734	0.173184		42.6	1.7075	1.6672	3.62821	1.61625	2.74275	3.57855	1.57572	1.3631		42.6	2.13224	4.07754	5.48206	6.47819	6.08614	6.35918	3.98215	2.09324
42.8	4.09303	3.40879	2.18654	5.07496	1.23665	3.96494	0.0991495	1.87759		42.8	2.35839	1.32877	2.36317	2.31665	1.52408	1.66091	-0.606195	2.6133		42.8	2.88115	2.50452	5.54817	8.17471	5.73223	7.87877	2.98165	2.49677
43	2.15296	3.94422	3.47636	5.21923	1.34354	4.73631	-0.876309	3.15729		43	2.05284	1.3842	2.98504	3.24652	0.403732	1.68476	-0.198282	3.55971		43	3.10914	2.23998	5.91497	8.41936	6.05244	7.68585	3.67524	2.84379
43.2	1.5802	3.45125	4.13003	6.28907	1.85962	4.60289	0.0492816	3.6046		43.2	2.19633	1.07736	3.03525	2.28214	0.833802	1.7297	1.23372	3.4419		43.2	2.08473	2.48412	4.58222	7.19214	7.23991	7.59325	5.34506	4.14318
43.4	1.50422	2.67291	4.62903	7.15735	1.02894	3.38543	0.296493	4.31216		43.4	2.3286	2.07559	2.94758	1.72816	1.40457	0.2623	2.32315	3.69887		43.4	1.25307	2.12404	4.01724	6.58569	6.59041	7.58691	5.50001	6.29142
43.6	0.806015	2.87745	3.70537	6.62798	1.97354	3.23823	0.807171	4.60097		43.6	2.7917	2.89041	4.67572	1.70911	1.43676	0.967401	3.96982	4.32225		43.6	1.07309	2.63599	5.4736	5.77138	5.57285	5.94442	5.85446	7.3994
43.8	0.426741	2.44347	2.70305	6.55267	3.20842	3.96895	3.25371	3.74603		43.8	3.55319	3.64503	5.22855	0.704482	2.2043	2.14371	4.86086	3.23499		43.8	0.768562	4.10771	5.76259	3.80913	5.98314	3.42314	6.18764	6.65215
44	1.11526	1.22077	2.2309	7.10944	3.36375	2.6681	4.46759	3.56873		44	3.61471	4.18598	4.05449	1.0373	2.34934	2.29137	3.77865	1.81175		44	1.58639	4.83568	4.8436	3.39487	5.56161	2.29191	6.20743	6.67823
44.2	1.32373	1.55623	1.95598	6.99429	3.50594	1.05614	3.32657	3.43577		44.2	3.88531	4.21651	3.24153	2.69559	1.19617	3.19938	3.17616	2.09234		44.2	2.7912	5.36284	4.72758	4.40524	3.31863	1.5041	5.08946	6.0847
44.4	0.470867	2.4537	1.69572	7.00555	4.24841	1.29126	3.45714	2.68871		44.4	3.52714	3.24644	4.11487	2.84049	1.05468	3.6537	2.0643	1.33407		44.4	3.86034	5.70805	4.80104	4.97072	2.99166	1.31612	3.71763	4.4039
44.6	0.738107	1.78794	2.66427	7.69359	4.80669	1.4688	4.00219	2.51377		44.6	2.78704	2.09493	4.54636	2.58435	1.93378	1.57585	0.9794	-0.619299		44.6	4.3317	4.50801	3.36049	5.32688	4.10325	2.01052	2.97511	3.07691
44.8	1.70469	1.59274	2.878	6.77338	5.57182	0.673326	2.04599	2.69232		44.8	2	0.147619	4.49431	2.89129	1.82637	0.684065	1.59941	-1.12873		44.8	4.31621	3.42204	1.71286	5.86283	3.32842	3.35432	2.58558	3.32934
45	1.48859	2.48452	1.31038	4.89266	6.88065	1.41641	0.859488	1.82445		45	2.31016	-1.10862	4.76072	2.64951	1.4852	0.0327138	2.00007	0.165136		45	3.92896	2.60985	1.68797	5.3681	3.30076	4.97138	1.23718	3.80576
45.2	1.24813	1.45567	0.515212	3.84124	6.94266	3.17559	2.09163	1.5916		45.2	2.94755	-1.80757	4.90925	1.41542	2.23939	-2.60759	2.0079	0.554378		45.2	3.62731	0.958753	2.24064	4.04686	5.11078	5.58357	0.920674	3.75041
45.4	1.85253	0.324279	0.0719902	2.89271	6.2678	3.36953	2.26542	2.68564		45.4	3.0573	-1.23406	4.21142	1.7346	2.06295	-3.24955	2.38824	1.07734		45.4	3.20412	0.106007	2.20631	3.00827	5.41219	5.02608	1.9218	3.83927
45.6	1.67971	0.687108	-1.15666	2.52272	5.09674	2.59554	1.35299	3.49918		45.6	3.3293	-0.217741	2.967	2.07811	1.31995	-0.926906	2.18278	2.86569		45.6	2.70462	1.0922	2.31436	2.35043	4.25542	3.94784	2.10625	4.56665
45.8	0.667607	0.762386	-1.92143	3.33366	3.46586	2.79213	2.01547	3.29921		45.8	3.87403	1.19065	2.91611	0.956668	1.14771	0.788832	1.16945	3.76625		45.8	2.86475	1.62838	3.13582	2.2699	4.92128	3.13925	2.09425	4.49691
46	0.610718	0.669816	-1.49317	3.97016	1.31979	2.35113	1.78552	3.29912		46	3.48871	2.96862	3.29418	0.61708	0.725869	0.887358	1.63494	3.27372		46	2.94185	2.54934	3.21064	2.95784	5.04557	2.4506	2.62897	3.8864
46.2	1.1579	2.18369	-0.991764	3.86816	0.0844181	1.33718	-0.313282	3.31139		46.2	2.34242	3.42032	3.32647	0.794492	0.135696	2.19514	1.13726	1.99841		46.2	2.83351	3.71517	3.16707	3.25892	3.83566	2.55381	3.01174	4.43521
46.4	1.19483	2.46188	0.362052	4.12956	0.107088	1.84941	-0.708265	2.08774		46.4	2.37012	2.28091	2.5246	-0.877167	-0.64212	3.52675	0.477645	0.530274		46.4	3.42318	3.66341	2.9879	3.29218	3.55536	2.30051	2.56597	4.35998
46.6	0.86147	1.95884	1.54442	3.55215	0.0273133	2.12485	-0.365268	0.570624		46.6	1.86691	1.70779	1.97243	-1.52049	-1.94042	2.53759	0.665139	-0.232478		46.6	4.54643	2.91903	3.10925	4.21963	3.40606	2.1522	2.24898	3.87909
46.8	1.10474	2.17315	2.64495	2.47775	-0.685802	0.72253	-0.54642	0.258662		46.8	0.988982	1.00985	1.17473	-0.294593	-2.7064	0.85093	0.138257	-0.615716		46.8	4.35209	2.41846	3.22856	4.34804	2.35377	2.48522	2.06922	3.22869
47	1.54049	1.40157	4.8645	2.19993	-0.441174	0.337332	0.541536	0.532042		47	0.828562	-0.434506	0.49864	-0.444571	-2.13976	1.46218	-0.594539	-0.809845		47	4.45129	1.71777	3.11249	3.40401	2.0904	1.32972	2.57161	1.27961
47.2	1.54575	-0.390586	5.37848	2.95247	0.182015	0.678851	2.58717	-0.270208		47.2	0.568901	0.0364001	0.361056	1.15695	-2.19467	1.35343	0.193003	-0.0516466		47.2	4.50173	1.31061	2.47435	3.69079	3.1462	-0.0311988	2.21091	-1.36201
47.4	1.98677	-0.209774	3.84754	2.92351	-0.369458	-0.638501	2.34176	-0.206714		47.4	0.161781	1.00715	0.26399	3.77458	-1.36231	-0.606388	0.665937	0.400814		47.4	3.25331	2.28757	2.11325	3.92174	2.90207	0.385706	1.68805	-2.22795
47.6	2.25539	0.413629	2.53995	2.33631	-0.0663703	-0.431783	0.987214	0.563665		47.6	1.14679	1.61307	0.013433	3.85518	-0.15215	-1.12211	0.0930317	-0.016521		47.6	2.19316	2.92199	1.54529	2.80972	2.79363	0.916596	1.27036	-2.86613
47.8	2.48368	-0.168616	1.40991	3.17044	1.27344	1.07605	0.593668	0.533185		47.8	1.50685	2.59465	0.736673	3.1414	0.925661	-1.03195	0.197401	0.154928		47.8	2.32576	2.58088	0.402038	2.53372	3.26391	0.894873	0.743212	-2.69987
48	1.23909	-0.08356	-1.52296	4.45893	0.623894	0.25796	-0.123558	-0.0283624		48	0.818286	2.9376	1.54464	3.26558	1.26082	-1.61688	0.436912	0.263796		48	1.51968	2.29283	0.736981	3.20295	2.83801	1.38073	-0.417658	-0.844032
48.2	-0.67286	-0.00282086	-2.74331	4.50636	-0.581965	-0.996533	-1.57795	0.594387		48.2	1.02138	1.83319	1.14067	0.268352	1.02065	-1.02944	0.000978001	-0.058054		48.2	0.637744	2.55207	1.11097	3.52401	1.07748	1.85275	-0.560067	1.18755
48.4	-1.49825	-1.18061	-2.75804	4.86133	-0.835238	-0.907094	-1.80877	-0.0129248		48.4	1.48065	1.60332	1.82271	-2.46745	-0.0081227	-0.0505762	-1.03655	0.202481		48.4	0.603541	2.02003	1.24606	3.43566	0.737385	2.29307	-0.377178	2.22405
48.6	-1.9203	-2.09802	-2.99224	6.13319	-2.0735	-1.95184	-1.59426	-1.93671		48.6	0.689051	1.35452	2.59192	-2.21156	-0.301924	-0.208261	-1.03982	0.488541		48.6	0.252537	1.01388	1.60595	3.25176	1.23907	2.56579	-0.742337	2.17354
48.8	-3.2984	-1.77224	-3.02042	5.12418	-3.09657	-2.16447	-2.56407	-2.71046		48.8	0.436268	0.0903563	1.01438	-1.58171	-1.06252	0.0379203	-0.999353	-0.607425		48.8	0.203497	0.157155	2.40047	3.60106	1.11222	2.02531	-0.380376	2.14596
49	-3.89309	-1.9467	-2.1421	2.85693	-2.4962	-0.158146	-3.17314	-3.05899		49	1.69208	-1.3048	-1.07665	-1.85761	-2.87287	0.0138112	-2.63448	-1.90182		49	0.597709	-0.608764	1.67749	2.92434	2.53279	2.7112	0.403711	2.32365
49.2	-3.1594	-1.46883	-2.12433	1.54023	-1.96512	0.792218	-3.31555	-3.44767		49.2	2.69552	-1.81447	-2.30116	-1.29981	-3.39915	-1.38077	-3.40569	-1.82546		49.2	1.06228	-1.31923	1.15723	0.988962	4.53459	3.51946	0.220272	1.80598
49.4	-4.29121	-0.679292	-3.26958	0.244202	-1.92842	0.963948	-3.60905	-2.48116		49.4	2.5347	-2.73642	-4.28888	-1.03227	-2.97538	-1.95146	-2.30095	-2.33882		49.4	1.63645	-2.55255	1.51772	0.537266	3.84678	2.52346	-0.310987	1.2469
49.6	-4.76245	-1.20047	-3.74856	-1.37651	-1.96875	0.837892	-2.95296	-1.05653		49.6	2.80102	-4.39049	-5.27247	-1.99965	-3.10717	-1.36407	-2.77993	-3.4717		49.6	2.559	-2.92771	2.11025	0.757054	2.44905	2.50073	0.358206	1.76086
49.8	-4.47445	-2.07434	-3.88689	-1.87963	-2.9069	-1.70324	-2.14282	-1.30136		49.8	3.83028	-4.84615	-4.43706	-3.40982	-4.21885	-1.70867	-3.18097	-3.58235		49.8	2.93358	-1.45882	2.57887	-0.284236	1.7963	3.01101	0.616835	0.893928
50	-4.26006	-2.36471	-3.41738	-1.40494	-4.07136	-4.81614	-2.34495	-0.899783		50	2.94178	-3.77065	-4.18327	-4.67595	-3.91463	-3.31917	-2.14444	-3.68394		50	3.6513	-0.348159	2.96176	-0.172024	-1.00954	0.866535	0.823752	-1.22423
50.2	-4.90733	-3.58931	-3.40827	-1.48323	-4.77063	-6.77477	-2.47738	-1.56735		50.2	1.46707	-3.73568	-3.35835	-5.54881	-4.25329	-4.26112	-3.09342	-5.24169		50.2	4.61567	-0.442832	3.41536	0.642301	-3.84172	-0.557372	0.589899	-2.14346
50.4	-4.98409	-4.88256	-1.93265	-1.83857	-5.97229	-8.05059	-3.08906	-3.18074		50.4	1.58368	-4.56608	-1.69148	-6.37754	-5.48146	-5.06748	-5.62599	-6.18386		50.4	4.98519	0.424296	2.48022	-0.775146	-3.93763	-0.558603	-0.254002	-2.1373
50.6	-5.0214	-5.37032	-0.160278	-1.89031	-6.78416	-8.66035	-4.42709	-3.63877		50.6	1.70892	-3.64157	-1.64758	-7.08813	-5.68207	-7.31775	-6.55428	-6.19675		50.6	4.27504	0.584457	0.978258	-1.44317	-3.92531	-3.01376	-2.11736	-2.28184
50.8	-5.73345	-6.13883	-0.853889	-1.82283	-7.67009	-8.23588	-5.45675	-2.98976		50.8	1.16462	-3.38955	-2.61049	-7.25614	-4.89649	-9.28815	-6.81207	-6.54991		50.8	3.51154	-1.06103	-0.808045	-1.14089	-3.99896	-4.833	-4.21389	-2.37074
51	-6.38306	-6.85874	-3.58484	-2.69205	-8.68666	-6.18743	-6.68642	-4.45424		51	2.81598	-4.79094	-2.81207	-6.7737	-5.25505	-8.63107	-7.48984	-7.4646		51	2.161	-2.3077	-2.07495	-2.22424	-2.91148	-3.40891	-6.06464	-1.91754
51.2	-6.28172	-6.83029	-4.66155	-3.31341	-9.41312	-3.84244	-7.85748	-6.00809		51.2	4.45605	-5.16149	-3.55021	-5.77372	-5.13842	-7.73813	-7.06564	-8.05847		51.2	0.827242	-3.4648	-2.80554	-2.67541	-2.26688	-3.32833	-7.31739	-1.72825
51.4	-5.68411	-6.84145	-6.47393	-4.01135	-10.5364	-4.19836	-8.21269	-6.33705		51.4	3.53529	-5.24518	-5.04621	-5.2214	-4.48418	-8.13857	-5.7268	-8.00612		51.4	0.63657	-4.63518	-3.55336	-1.22087	-1.89495	-4.17146	-6.98445	-3.27877
51.6	-6.33397	-7.34493	-10.317	-4.61757	-11.8488	-4.47551	-8.79149	-7.88785		51.6	3.32674	-6.96019	-6.38354	-6.10209	-6.30462	-7.51395	-5.81744	-7.84125		51.6	1.32429	-4.68344	-4.3292	-1.20618	-1.56801	-2.66851	-6.58482	-5.20402
51.8	-6.17564	-8.14563	-11.0366	-4.86629	-11.0453	-3.73207	-9.19118	-9.98151		51.8	3.1835	-8.40038	-7.05071	-7.08985	-7.88244	-6.63227	-7.00114	-8.15568		51.8	1.40044	-5.4113	-3.53308	-2.454	-2.78245	-2.53599	-7.10885	-4.82156
52	-5.80403	-9.02729	-9.78798	-5.10541	-9.92084	-6.09343	-9.51925	-10.5		52	0.834972	-9.06982	-7.22558	-8.46155	-7.94755	-8.14113	-7.28902	-8.07163		52	2.32308	-7.05284	-2.92784	-2.45834	-4.41563	-4.66268	-8.10262	-5.40603
52.2	-6.92787	-10.1842	-10.1598	-6.21626	-10.846	-9.13977	-11.3032	-10.1112		52.2	-0.436885	-10.4556	-8.64669	-10.1577	-8.91573	-10.137	-8.22801	-7.74145		52.2	3.41875	-7.15631	-3.9119	-3.13432	-5.82738	-5.85071	-8.53861	-7.43929
52.4	-8.72087	-11.8696	-10.4929	-6.86263	-9.55594	-9.7201	-13.1065	-11.5192		52.4	1.39617	-10.8509	-10.6804	-11.1092	-11.37	-11.0174	-10.7312	-8.92583		52.4	2.85944	-8.26894	-3.86637	-4.93996	-7.59881	-6.8656	-9.54093	-6.60665
52.6	-9.28911	-12.5268	-9.35929	-8.0632	-7.72648	-11.0075	-13.8929	-13.2802		52.6	0.238094	-10.7955	-11.6333	-11.1266	-12.6794	-12.407	-11.8921	-11.3523		52.6	2.78235	-10.9981	-2.9871	-6.33343	-9.85943	-8.78627	-10.0783	-6.48924
52.8	-10.4357	-13.4284	-10.4487	-10.087	-9.85933	-13.4661	-15.4403	-14.2917		52.8	-1.0714	-12.0871	-12.4219	-11.8033	-13.9833	-14.0047	-13.2463	-13.4461		52.8	3.52819	-10.8358	-4.06942	-7.34829	-10.9415	-9.52542	-9.64785	-9.63184
53	-12.4764	-15.1467	-13.5074	-10.7361	-12.0267	-14.8786	-16.2052	-15.3483		53	0.993591	-13.0381	-13.8469	-12.0619	-16.5493	-14.8962	-16.1153	-15.449		53	3.54883	-9.34475	-5.83922	-8.11293	-10.8334	-10.1773	-9.7689	-10.9427
53.2	-13.2072	-15.8499	-15.7531	-10.4564	-11.7366	-15.5217	-15.6398	-16.3601		53.2	1.36316	-13.634	-14.3861	-13.5484	-18.1436	-15.7074	-17.6444	-17.579		53.2	3.16221	-9.11101	-6.90007	-8.88973	-11.0966	-11.1087	-10.8608	-10.548
53.4	-14.2733	-16.4281	-17.628	-10.8655	-14.3575	-15.2527	-16.5021	-16.363		53.4	0.433634	-16.5342	-14.5504	-16.555	-18.0157	-16.8746	-17.7331	-18.9983		53.4	3.61874	-8.16418	-8.09913	-9.52137	-11.8716	-11.8159	-11.1022	-13.8092
53.6	-17.3251	-18.5408	-20.0165	-11.7883	-17.4689	-15.6847	-17.9795	-15.8551		53.6	2.56783	-19.461	-15.2868	-19.1919	-18.2454	-17.6604	-19.1188	-20.0834		53.6	3.33495	-7.12561	-10.1578	-9.02444	-11.6974	-12.6317	-11.5526	-15.9538
53.8	-19.4957	-19.9566	-21.4544	-12.1812	-16.569	-16.9935	-18.4105	-16.0141		53.8	4.65747	-20.9695	-16.8087	-21.6081	-18.3936	-18.9475	-20.5522	-21.206		53.8	2.53852	-8.015	-11.4641	-7.90629	-11.8179	-13.4576	-13.291	-14.7872
54	-20.2993	-21.5061	-21.603	-13.6023	-16.73	-16.9809	-19.2667	-17.1315		54	3.96523	-23.4776	-18.7765	-23.976	-17.371	-20.198	-21.5716	-22.2175		54	1.51649	-10.4228	-11.2742	-9.6705	-14.3065	-13.1154	-14.9604	-15.0172
54.2	-22.4194	-24.3565	-23.394	-15.6544	-17.9353	-17.6271	-20.4835	-19.4011		54.2	4.21485	-26.3704	-20.1862	-24.7623	-17.563	-21.3003	-24.8351	-23.763		54.2	1.04907	-14.0467	-11.151	-10.815	-16.2761	-13.6494	-15.8611	-15.5391
54.4	-23.1485	-26.1017	-25.2895	-17.8597	-16.9745	-21.1817	-20.6945	-21.6372		54.4	3.95535	-27.1296	-20.7553	-24.6932	-18.9249	-22.9369	-27.8834	-25.8594		54.4	1.20517	-17.2312	-11.9198	-11.086	-18.2695	-14.7683	-18.3106	-14.6015
54.6	-21.9074	-27.6503	-26.186	-18.954	-16.7415	-22.693	-21.2122	-23.6922		54.6	3.51538	-27.9821	-22.3525	-25.2435	-19.531	-24.874	-29.649	-27.4206		54.6	0.605155	-18.2031	-12.4567	-13.5517	-20.9571	-15.5292	-21.7701	-15.1059
54.8	-21.9611	-29.6823	-27.9072	-20.3208	-19.0211	-21.1623	-22.6447	-26.1806		54.8	3.36027	-29.8723	-24.2839	-25.7242	-21.2583	-26.0753	-30.8311	-29.1195		54.8	0.403916	-20.5225	-13.4574	-16.0885	-23.0548	-17.0614	-24.1112	-17.1453
55	-22.117	-29.343	-29.7034	-23.4994	-20.3474	-21.59	-24.0933	-27.6867		55	3.07627	-31.1539	-25.5885	-27.5513	-24.3737	-27.4816	-30.9821	-29.8537		55	1.41502	-23.1375	-15.9459	-16.1071	-23.8688	-19.2449	-25.5324	-18.554
55.2	-21.3606	-29.1577	-29.5278	-26.1197	-21.294	-23.0911	-24.5049	-28.1869		55.2	3.04168	-32.1816	-27.2394	-31.1883	-26.6303	-30.3707	-29.4958	-30.3599		55.2	2.25723	-22.814	-18.7881	-16.7686	-24.497	-20.977	-26.9093	-22.0102
55.4	-22.515	-30.28	-30.3222	-26.361	-22.5042	-21.7156	-24.8528	-29.2366		55.4	3.5256	-34.6113	-29.543	-34.3763	-27.8716	-33.157	-29.5624	-31.4078		55.4	2.2998	-24.0174	-20.4598	-18.5468	-24.7766	-22.5281	-27.632	-25.1056
55.6	-24.4354	-29.7168	-32.2063	-27.373	-22.4272	-20.646	-25.4294	-30.5399		55.6	2.40028	-37.6495	-30.5667	-36.2054	-27.6694	-36.2072	-31.3319	-32.3606		55.6	3.22777	-28.293	-21.2977	-20.0726	-25.5049	-24.4883	-27.3971	-26.1843
55.8	-23.9999	-28.9032	-33.4443	-29.0275	-20.6668	-22.4276	-25.2969	-30.8962		55.8	0.821243	-39.1089	-30.5823	-37.5833	-26.441	-39.2328	-33.08	-32.2527		55.8	4.49711	-29.8659	-21.9295	-22.3539	-27.0606	-26.142	-27.2776	-28.7297
56	-24.4075	-30.7021	-34.6586	-27.5954	-18.2509	-22.4543	-24.7464	-31.2619		56	0.770739	-40.0024	-30.6099	-38.3434	-25.3357	-40.4399	-35.5618	-33.6871		56	4.86753	-29.6645	-22.4429	-24.2152	-28.4514	-28.4041	-27.1712	-31.1965
56.2	-25.3308	-31.9474	-35.1776	-25.4294	-16.456	-20.807	-25.2516	-31.6912		56.2	0.227744	-40.9989	-30.2555	-36.9982	-23.1198	-38.8438	-37.8487	-35.1566		56.2	4.46821	-31.801	-22.4052	-26.3937	-30.451	-30.3197	-27.4645	-31.0146
56.4	-23.7718	-31.5195	-34.148	-25.456	-14.5902	-20.119	-25.1938	-31.219		56.4	-0.536601	-40.8386	-29.7315	-35.0388	-20.1184	-36.3625	-38.2505	-34.8066		56.4	4.3063	-32.7548	-22.9067	-27.8407	-31.671	-31.4587	-28.8958	-31.1812
56.6	-21.862	-31.6892	-32.8976	-25.0397	-12.3325	-20.5792	-23.587	-29.5327		56.6	0.86666	-38.6536	-28.503	-34.3103	-19.5577	-33.9845	-35.9774	-34.9161		56.6	3.92543	-31.5496	-24.7653	-27.5354	-31.2132	-31.9198	-29.859	-31.7406
56.8	-22.5192	-31.1318	-31.157	-23.7746	-10.7878	-20.4021	-22.2869	-27.8421		56.8	2.30977	-37.2083	-26.8921	-33.4805	-19.258	-32.2137	-33.7023	-35.5843		56.8	3.00997	-31.6638	-26.7134	-27.0259	-30.4434	-32.435	-29.5161	-30.4489
57	-22.2585	-29.2427	-28.4686	-23.0586	-9.51461	-19.7777	-21.1834	-26.9459		57	2.31096	-36.8843	-25.1763	-30.927	-17.0894	-31.5337	-31.3342	-34.18		57	2.56426	-32.6151	-27.9055	-27.8327	-29.5116	-32.1491	-29.9621	-29.1444
57.2	-19.9152	-26.2448	-27.1299	-22.9551	-7.28584	-18.5679	-19.0165	-25.1782		57.2	2.89393	-35.3021	-23.1174	-28.8236	-15.6097	-31.3434	-27.4957	-31.2298		57.2	2.20642	-32.3201	-28.0804	-26.7038	-26.987	-29.7315	-29.8539	-28.5362
57.4	-18.8241	-23.8687	-26.0086	-22.7763	-5.86509	-18.0252	-16.8278	-23.3795		57.4	3.71147	-32.773	-21.1462	-26.5845	-15.8425	-30.7269	-23.8876	-28.7794		57.4	1.98567	-31.0629	-27.9799	-25.2769	-24.8991	-27.7815	-28.0691	-27.9409
57.6	-17.1067	-21.5788	-23.1432	-22.0169	-5.06427	-16.549	-15.6206	-22.0801		57.6	3.10747	-30.4153	-20.072	-23.663	-14.2638	-27.8464	-22.3722	-24.6657		57.6	2.6404	-29.9391	-26.6802	-25.1116	-24.3921	-27.3042	-26.5847	-27.0726
57.8	-14.4384	-19.2366	-19.7895	-20.3891	-4.44	-12.3931	-14.6791	-20.2747		57.8	2.97025	-27.488	-19.0355	-21.4309	-12.4346	-23.4619	-19.6464	-20.1242		57.8	3.08413	-28.2607	-24.668	-23.0741	-22.4398	-25.3507	-25.2607	-25.2967
58	-12.3922	-16.652	-17.526	-18.2071	-4.10135	-10.3476	-13.3251	-18.1686		58	2.77402	-23.7769	-17.9343	-19.53	-10.9587	-19.4459	-15.7479	-17.7418		58	2.87398	-24.9713	-22.2863	-19.6441	-19.0617	-21.9163	-22.2278	-23.1129
58.2	-11	-15.585	-13.9905	-15.8389	-3.51706	-9.7048	-11.1247	-16.4595		58.2	2.32025	-19.7828	-17.3106	-16.6957	-9.19047	-15.7852	-13.6624	-15.6504		58.2	2.80418	-22.2002	-20.5085	-18.1264	-16.7614	-21.305	-19.4521	-20.7921
58.4	-8.92801	-14.1941	-10.7828	-12.1189	-1.81938	-7.01983	-10.017	-13.659		58.4	2.10138	-16.1496	-14.973	-15.3776	-6.97704	-13.1103	-11.8065	-13.091		58.4	2.34831	-20.4681	-18.1411	-16.6795	-14.4288	-19.615	-16.5134	-17.7636
58.6	-7.56997	-11.6917	-8.88026	-8.66152	-0.418103	-5.05236	-9.90561	-11.4347		58.6	1.60706	-13.7171	-11.8142	-13.203	-5.45294	-11.5817	-8.27204	-11.9826		58.6	1.05163	-16.7049	-15.2358	-14.9611	-10.0333	-15.5334	-13.1422	-15.4163
58.8	-3.9289	-9.73336	-6.53616	-6.57845	1.06734	-6.58937	-8.58922	-10.1733		58.8	0.969972	-10.7392	-8.44275	-8.87818	-3.82004	-10.1249	-5.36971	-9.94781		58.8	-0.389393	-12.4389	-11.9187	-14.507	-7.33979	-13.1777	-10.9165	-14.0638
59	0.205339	-7.56603	-3.19855	-4.89458	2.43502	-5.8436	-7.43241	-7.30947		59	2.24591	-6.83165	-4.20734	-6.29075	-3.32217	-9.44827	-3.70841	-6.47634		59	-0.861079	-9.93646	-8.34514	-13.6605	-6.57787	-12.3253	-10.1986	-13.6085
59.2	1.83002	-3.62039	-0.839688	-3.72166	2.43372	-4.08152	-8.65382	-5.15078		59.2	3.2017	-4.75732	-0.27741	-4.84882	-3.83391	-8.85884	-2.61184	-4.82167		59.2	-0.218791	-5.39841	-5.46686	-11.5289	-4.92799	-10.6832	-9.58317	-12.9539
59.4	3.6149	0.101174	1.11114	-3.63586	1.96776	-4.78704	-8.81381	-4.44952		59.4	2.66348	-2.64296	1.6003	-2.18261	-3.26198	-7.16372	-1.40734	-3.58563		59.4	0.530252	-1.1129	-3.4652	-10.0229	-3.01429	-10.0132	-8.70464	-11.0776
59.6	5.32197	1.28365	3.22295	-3.04267	1.56677	-4.3871	-6.68984	-3.25932		59.6	3.21495	0.372624	2.26747	-0.38645	-2.66031	-5.95254	-0.463905	-1.47792		59.6	1.81234	-0.0582972	-2.46335	-7.05229	-2.60991	-9.22495	-7.75343	-9.09708
59.8	3.68753	1.90038	4.1139	-2.03873	0.377627	-2.5856	-5.46064	-2.2136		59.8	3.64339	1.90688	2.13986	-0.460939	-2.21672	-5.62179	-1.65501	-1.95159		59.8	3.98508	0.265863	-2.1956	-3.90889	-2.14987	-6.90577	-6.76132	-7.57741
60	2.25989	2.86865	3.8338	-2.59647	-0.984765	-2.32029	-5.09094	-1.48222		60	2.40815	3.39768	0.87907	0.765253	-1.88927	-3.29937	-2.626	-3.28017		60	4.11358	0.609269	-2.70394	-2.24312	-1.35987	-4.78575	-4.9013	-5.40223
60.2	3.34689	2.84415	2.68868	-1.91236	-1.49299	-2.56816	-3.72729	-0.142037		60.2	1.88932	5.94114	0.660601	2.22456	-0.671265	-1.71884	-1.5725	-2.46988		60.2	3.2109	-0.512752	-2.19294	-1.39233	-1.35541	-2.66126	-2.21869	-3.82096
60.4	3.06771	1.47825	2.4054	-0.628265	-1.71546	-2.25209	-2.96246	-0.384744		60.4	3.23093	6.98962	1.83377	3.51379	-0.757838	-1.7573	-1.62813	-2.06295		60.4	3.33759	-0.302987	-1.06094	-0.661061	-2.41828	-1.2616	-1.95718	-4.39533
60.6	3.55404	2.38001	2.11803	-0.40483	-0.946202	-3.00385	-4.19913	-1.46324		60.6	3.17807	6.61754	3.00948	3.13282	-2.52298	-1.31539	-2.9692	-2.76837		60.6	2.85394	0.570765	-0.178644	-1.32236	-3.61547	-1.45398	-2.35989	-5.31423
60.8	5.24578	4.46095	2.10967	0.784519	1.03951	-3.6795	-5.87666	-1.50661		60.8	3.2767	7.25208	3.39568	3.12982	-4.00782	-0.671831	-1.122	-1.76464		60.8	1.8936	1.57654	0.508062	-2.57397	-4.07083	-2.42631	-1.65773	-6.70882
61	5.6953	3.60493	2.27442	2.88792	2.12734	-4.84924	-6.48997	-3.1494		61	3.76476	7.09962	3.82289	3.99112	-4.34019	-0.884393	0.0485635	-0.859988		61	2.92131	4.09047	0.990496	-3.42651	-3.40914	-3.7649	-2.36358	-7.8783
61.2	5.31924	2.40038	3.20783	2.81618	2.45598	-6.3219	-7.48101	-5.62536		61.2	3.27798	5.41935	3.26618	3.40328	-5.78487	-1.33629	-1.28939	-2.57803		61.2	3.62899	5.27033	0.971364	-3.77799	-2.92958	-4.8849	-4.3978	-7.75545
61.4	5.22865	4.29457	4.89488	2.63591	2.02117	-7.34063	-8.69972	-6.13682		61.4	2.26208	4.93575	1.9018	1.67432	-7.18245	-0.922058	-1.20649	-4.62034		61.4	2.85085	5.10523	0.672343	-2.64637	-2.04354	-5.0265	-4.55968	-7.75685
61.6	4.08321	4.4284	6.45504	3.08735	-0.494692	-8.13643	-9.21878	-5.85387		61.6	1.76835	5.76237	1.73621	2.56517	-7.42314	-1.55112	-1.26284	-6.16379		61.6	2.91306	5.5281	0.45346	-1.47348	-1.91916	-5.90313	-4.836	-7.98923
61.8	3.1258	2.5551	6.39878	1.42402	-3.0953	-9.62244	-8.853	-7.19979		61.8	0.954937	5.57328	2.07603	2.99053	-8.17367	-4.16283	-3.80495	-8.20972		61.8	3.29305	5.90747	0.29889	-0.461713	-2.53544	-6.99519	-6.70265	-6.42969
62	3.30547	3.93658	6.61844	-0.519615	-3.95302	-10.3625	-9.3893	-9.07561		62	0.977912	5.81927	2.26494	0.913939	-9.19444	-7.27306	-5.53788	-9.71495		62	2.74929	4.85147	0.807925	0.000161579	-4.67294	-7.96864	-7.08099	-5.80321
62.2	3.75413	6.13222	7.33069	-0.820996	-5.14254	-10.9876	-9.73563	-10.1583		62.2	1.85648	7.24542	2.54427	0.762675	-10.1794	-8.95083	-6.0865	-9.55227		62.2	3.05523	4.34916	0.331244	-0.698356	-7.33113	-9.0935	-6.6937	-8.00387
62.4	4.01707	4.54569	5.65797	-1.76675	-6.89234	-12.3876	-9.75431	-12.3392		62.4	1.45952	7.8381	2.17549	2.22687	-10.8742	-11.0344	-7.45019	-8.82148		62.4	4.21355	4.26107	-0.702318	-2.37132	-8.88749	-9.69993	-7.29775	-9.56131
62.6	4.52743	3.79011	3.36236	-3.88139	-7.80148	-14.0974	-10.7047	-15.3958		62.6	1.62734	8.23827	0.886442	1.47977	-11.0161	-13.0717	-7.83596	-9.39533		62.6	3.79278	4.24897	-0.917788	-3.68767	-9.11409	-10.1742	-7.92603	-10.8707
62.8	4.52809	5.01827	2.25113	-4.63065	-9.26575	-15.18	-11.6622	-17.6012		62.8	2.32211	8.47211	-0.0908391	0.0792108	-12.0672	-13.8072	-8.2271	-11.0349		62.8	2.31476	4.00266	-1.83478	-6.3273	-9.18052	-11.5457	-8.07523	-14.6967
63	3.80596	4.32103	0.771476	-5.33902	-12.0514	-16.0023	-12.4154	-18.4401		63	1.79036	7.26118	-1.03614	0.00340976	-14.2299	-15.1039	-9.75252	-13.7232		63	1.37812	4.00319	-2.9199	-8.83374	-9.46922	-12.0984	-9.90854	-18.7831
63.2	3.05441	3.03713	-1.51288	-6.70606	-13.3115	-17.747	-14.2897	-20.4827		63.2	1.40092	6.39835	-1.68521	-2.26385	-16.2753	-17.5535	-11.4641	-17.6601		63.2	0.243114	4.68143	-2.93915	-8.86438	-9.3532	-13.6969	-12.5318	-20.6363
63.4	3.08013	3.46793	-2.57341	-8.13296	-13.6033	-19.2865	-15.665	-22.2699		63.4	2.11573	5.96004	-1.86364	-5.29751	-18.8927	-20.2092	-14.1009	-22.0083		63.4	-1.22397	4.64225	-3.37975	-9.30462	-10.8097	-16.6655	-14.7356	-22.9207
63.6	2.88861	3.47584	-2.80455	-9.19266	-14.8453	-21.0689	-16.4031	-23.4911		63.6	1.90925	4.83725	-2.52132	-6.20737	-22.1937	-23.1231	-17.8847	-25.5808		63.6	-0.509356	3.72728	-5.05345	-11.4725	-12.8152	-18.6412	-16.2885	-25.5432
63.8	2.92852	3.10272	-2.96016	-10.3486	-16.052	-24.2813	-20.1928	-25.5111		63.8	2.17921	4.25504	-2.5081	-7.07991	-25.2887	-26.0497	-21.3557	-28.7585		63.8	1.73137	2.77257	-5.45615	-11.1112	-15.2797	-20.4113	-18.2953	-26.8069
64	3.44758	3.65184	-3.54893	-11.6645	-16.721	-28.247	-23.7347	-29.1351		64	3.27356	4.42278	-2.5224	-8.89482	-28.3184	-28.5742	-24.3532	-31.5248		64	3.76968	1.60422	-6.8203	-10.2854	-17.997	-22.9901	-19.6885	-27.5311
64.2	2.58368	2.6637	-4.14162	-13.6285	-19.1545	-31.6042	-25.5059	-32.789		64.2	2.94987	4.47247	-4.09308	-9.55468	-30.5687	-31.5527	-27.4959	-34.0867		64.2	5.16594	0.692348	-9.69758	-12.7838	-20.3861	-24.7304	-19.8523	-30.4569
64.4	1.21703	1.31955	-4.7924	-15.415	-22.0133	-34.6074	-29.3044	-36.8675		64.4	3.12855	3.61875	-5.87632	-10.9747	-32.656	-35.1296	-30.1059	-37.4616		64.4	5.58875	0.55074	-11.8508	-15.7256	-22.461	-27.1044	-20.9759	-33.934
64.6	0.719167	0.605879	-6.97605	-16.9015	-23.1392	-38.6369	-33.8888	-42.5374		64.6	4.16862	2.18742	-7.43798	-14.4977	-35.8441	-39.6008	-31.8814	-41.0635		64.6	4.84341	0.107335	-14.2107	-16.3519	-26.2755	-30.1675	-23.8262	-37.1041
64.8	-0.251091	-1.35625	-9.5427	-19.5007	-25.8827	-42.9099	-36.0305	-47.9779		64.8	3.50243	1.51075	-9.8538	-17.1246	-39.0562	-44.1063	-33.8014	-45.2288		64.8	3.17431	0.0180683	-18.1431	-18.2999	-29.8392	-32.7866	-26.4546	-41.1506
65	-1.8506	-4.59351	-11.7068	-21.8305	-29.6131	-47.287	-39.4159	-52.9714		65	2.08706	0.4839	-10.6817	-19.212	-42.478	-47.7655	-37.052	-50.1649		65	0.749305	0.271749	-20.957	-21.836	-31.6437	-35.8388	-29.2246	-46.0728
65.2	-1.62268	-6.41493	-13.7012	-22.6284	-32.6301	-52.8428	-44.9148	-57.8293		65.2	2.15583	-2.3159	-10.8696	-21.1965	-47.5808	-52.0558	-41.1108	-54.924		65.2	-0.15407	-0.916616	-21.28	-23.2699	-34.5129	-38.9988	-34.3954	-50.15
65.4	-1.43934	-8.23445	-16.2847	-24.3053	-36.1806	-59.8469	-49.8856	-63.0258		65.4	2.46275	-4.12167	-12.264	-23.0469	-53.2772	-56.0112	-45.4277	-59.8983		65.4	0.956684	-2.74489	-22.7578	-25.4804	-38.64	-42.0206	-39.0537	-53.9117
65.6	-2.30998	-10.9751	-18.4616	-27.1768	-40.7868	-65.7129	-54.4856	-67.9819		65.6	2.58961	-4.69211	-12.6697	-24.7922	-58.622	-58.4123	-51.9569	-66.1214		65.6	0.889692	-4.34463	-24.5477	-30.1399	-40.9669	-46.1499	-43.0144	-58.4935
65.8	-2.83354	-12.3417	-20.3827	-29.3811	-44.5276	-70.9542	-60.1925	-72.7715		65.8	3.24711	-6.84097	-13.1736	-26.7616	-63.2614	-62.241	-59.6621	-72.7899		65.8	0.875276	-6.18992	-25.2709	-33.5574	-43.395	-51.0923	-47.2679	-62.3818
66	-3.36607	-12.4443	-22.6693	-32.9216	-48.7673	-77.6817	-65.6086	-77.2518		66	4.4597	-8.62506	-16.6347	-29.4209	-68.5435	-69.0786	-65.9908	-80.0766		66	2.37263	-8.18659	-27.3083	-36.0438	-47.6275	-56.0119	-52.5417	-66.2807
66.2	-5.27982	-13.0585	-26.3777	-38.3676	-52.9334	-83.2993	-70.5174	-82.7109		66.2	5.15515	-8.74734	-19.5375	-33.424	-75.6599	-75.9329	-73.086	-88.1084		66.2	2.39646	-10.277	-32.0555	-40.3649	-51.8289	-61.7593	-56.6869	-70.1772
66.4	-7.55462	-14.5887	-30.0584	-42.5017	-56.4937	-88.8498	-75.9421	-87.0005		66.4	4.25973	-9.43184	-21.23	-37.6888	-82.6418	-83.2986	-81.8855	-95.9566		66.4	0.722951	-12.2944	-35.216	-42.4395	-54.9309	-66.3071	-60.0502	-73.3001
66.6	-9.12361	-16.6752	-33.8851	-45.7664	-61.1027	-95.93	-82.4395	-89.7745		66.6	3.05125	-11.2653	-25.1535	-42.1554	-89.854	-91.7009	-89.9527	-103.006		66.6	0.501795	-13.6634	-36.9775	-43.4346	-57.919	-69.3753	-64.5313	-75.5363
66.8	-10.6285	-20.0361	-39.321	-49.2153	-65.5307	-102.397	-88.6088	-93.5991		66.8	2.97432	-12.788	-29.7472	-49.3572	-98.8586	-98.7396	-96.7777	-108.494		66.8	0.703208	-15.7708	-40.1274	-47.3155	-61.977	-71.9672	-69.1973	-79.2799
67	-12.4931	-23.7884	-44.2234	-51.832	-69.4272	-108.45	-95.6624	-98.1249		67	2.22822	-14.9464	-32.9499	-56.1899	-107.146	-103.491	-104.357	-112.031		67	0.743636	-17.8091	-43.5078	-50.9692	-66.2099	-74.0706	-71.9617	-82.7268
67.2	-14.6721	-27.5807	-48.0228	-55.1035	-75.2754	-116.418	-103.433	-101.408		67.2	1.16387	-17.8169	-37.1362	-61.5949	-112.295	-106.565	-111.142	-114.468		67.2	1.3883	-18.8062	-46.3702	-53.5336	-69.7579	-76.3617	-74.5364	-85.0337
67.4	-16.6628	-30.8361	-52.7899	-59.9659	-82.5341	-123.606	-110.482	-106.21		67.4	1.6071	-20.5048	-42.4111	-67.8823	-118.094	-109.679	-115.661	-116.695		67.4	2.78493	-20.3703	-51.0373	-57.7861	-73.6152	-80.3059	-79.5457	-89.0271
67.6	-19.2984	-32.1398	-57.9049	-65.4175	-88.5753	-128.56	-116.15	-111.504		67.6	2.50068	-22.5338	-45.584	-74.1284	-122.43	-111.934	-117.807	-117.722		67.6	3.42162	-22.6975	-56.6844	-62.8088	-77.9241	-84.773	-83.0926	-93.7754
67.8	-22.2928	-33.921	-62.8686	-71.4731	-94.7504	-134.561	-121.305	-115.012		67.8	1.93485	-24.6501	-48.9704	-77.5055	-125.021	-113.618	-119.456	-119.244		67.8	3.51389	-25.5832	-60.9433	-66.2233	-80.558	-88.6832	-85.5908	-96.159
68	-24.862	-37.9276	-69.2717	-78.0027	-100.962	-139.022	-125.907	-117.977		68	2.27105	-27.4447	-54.7068	-81.5353	-127.533	-115.487	-121.368	-122.347		68	2.96556	-29.1824	-64.7772	-69.8183	-82.6419	-93.2969	-90.2749	-97.3414
68.2	-26.627	-42.4592	-76.2514	-83.648	-105.214	-140.492	-128.926	-120.172		68.2	3.01628	-30.4145	-60.5284	-87.0905	-130.728	-117.82	-122.786	-124.885		68.2	1.84844	-32.7894	-67.625	-74.0197	-84.9879	-97.3977	-95.7847	-98.8772
68.4	-28.9121	-47.7074	-84.5086	-88.7739	-108.797	-143.061	-131.108	-120.099		68.4	1.95066	-34.5103	-65.6211	-92.7088	-132.664	-118.769	-123.669	-125.88		68.4	1.48791	-37.1095	-70.1208	-78.5133	-86.8071	-99.4997	-99.0993	-98.3841
68.6	-32.893	-56.441	-93.1188	-93.8951	-114.64	-147.049	-134.425	-119.515		68.6	1.08994	-40.1135	-73.8953	-98.3994	-134.868	-119.399	-126.293	-126.823		68.6	2.4112	-41.8765	-73.8387	-82.568	-89.2627	-101.288	-102.046	-97.1597
68.8	-36.97	-64.7367	-100.396	-99.1276	-121.007	-149.903	-138.135	-119.176		68.8	1.53741	-46.7561	-82.6906	-104.06	-138.272	-120.236	-130.225	-125.805		68.8	3.24243	-45.7995	-78.0636	-86.2947	-92.6293	-103.921	-105.406	-97.3212
69	-41.5866	-71.4803	-106.994	-104.15	-125.538	-152.337	-139.646	-117.079		69	1.12006	-52.7466	-89.2105	-108.749	-141.47	-119.738	-131.454	-122.204		69	4.11724	-51.6015	-82.1517	-89.7178	-95.7995	-104.631	-106.987	-98.4535
69.2	-47.4632	-78.5401	-114.588	-109.447	-131.433	-155.363	-141.795	-114.964		69.2	1.02823	-59.4458	-96.017	-113.243	-142.911	-118.881	-130.603	-119.189		69.2	5.2321	-60.0552	-87.547	-92.4714	-98.8506	-105.146	-107.494	-98.9232
69.4	-53.6446	-84.8379	-120.461	-115.162	-138.423	-155.908	-144.108	-113.269		69.4	3.18548	-66.1487	-103.808	-116.416	-144.106	-118.363	-130.185	-116.543		69.4	4.22191	-68.0199	-91.6491	-94.5005	-102.095	-107.014	-107.14	-98.4423
69.6	-59.1884	-89.9269	-124.288	-120.656	-142.054	-154.72	-143.643	-111.922		69.6	3.84981	-72.9382	-109.992	-118.164	-146.297	-117.662	-128.296	-113.282		69.6	2.54131	-75.2591	-92.6641	-95.5052	-103.818	-107.353	-106.434	-96.7311
69.8	-65.916	-96.2081	-128.634	-125.803	-144.41	-153.021	-141.636	-109.662		69.8	2.92668	-79.2332	-115.577	-121.789	-145.791	-116.094	-124.273	-111.721		69.8	2.08049	-83.4468	-93.609	-96.5529	-104.415	-106.328	-105.703	-94.1056
70	-74.3634	-103.986	-133.59	-130.753	-148.985	-151.99	-139.843	-107.429		70	3.57344	-85.8092	-122.128	-126.509	-143.785	-115.139	-121.917	-111.676		70	0.81451	-90.634	-94.6025	-97.6148	-104.612	-106.427	-103.946	-91.0132
70.2	-83.8061	-112.317	-137.185	-134.297	-151.789	-150.862	-136.939	-106.097		70.2	3.93056	-93.6522	-128.3	-129.891	-143.582	-113.609	-120.858	-111.129		70.2	0.23031	-95.0039	-93.881	-98.2298	-104.774	-104.643	-101.617	-88.2144
70.4	-93.7916	-121.836	-139.366	-135.864	-150.934	-148.564	-133.994	-104.075		70.4	1.83125	-102.51	-133.807	-132.543	-143.394	-111.291	-120.201	-110.261		70.4	2.13699	-98.9779	-93.1013	-97.959	-104.365	-100.47	-100.443	-86.9742
70.6	-103.291	-131.328	-142.931	-136.557	-150.676	-146.398	-131.205	-99.9852		70.6	1.64868	-111.358	-138.469	-134.595	-140.233	-108.833	-120.042	-109.562		70.6	3.23056	-104.927	-95.2512	-96.8028	-103.961	-97.9451	-99.8737	-86.5541
70.8	-113.456	-139.473	-146.468	-136.082	-150.809	-144.101	-128.832	-97.4588		70.8	3.96237	-119.626	-141.166	-134.345	-137.594	-105.812	-118.426	-107.245		70.8	2.92007	-110.359	-97.5381	-94.9317	-103.878	-95.8664	-98.2734	-84.8289
71	-122.465	-146.703	-148.808	-134.22	-149.375	-140.305	-128.26	-96.6064		71	4.48568	-127.978	-142.943	-131.933	-134.671	-102.868	-115.66	-103.532		71	4.33261	-114.621	-96.8622	-93.1091	-102.848	-93.0052	-96.5504	-81.4414
71.2	-129.881	-153.951	-150.071	-132.473	-147.449	-136.079	-127.191	-93.8039		71.2	3.97246	-134.465	-143.989	-128.32	-129.259	-101.033	-113.128	-99.9166		71.2	4.98679	-120.437	-96.0679	-91.1371	-100.579	-90.6943	-94.3479	-78.2821
71.4	-136.985	-160.293	-150.717	-131.687	-147.147	-133.352	-124.795	-91.6256		71.4	5.24428	-139.191	-143.63	-125.175	-122.159	-98.3507	-109.158	-95.7022		71.4	3.84323	-124.912	-95.4498	-88.3354	-98.2989	-89.4373	-91.4836	-75.2008
71.6	-144.267	-165.62	-149.649	-130.075	-146.236	-129.52	-123.473	-91.9404		71.6	5.76621	-142.012	-142.844	-123.485	-116.221	-95.0446	-104.504	-91.6718		71.6	2.886	-126.663	-91.7135	-86.5384	-96.2193	-86.9314	-87.8307	-72.2188
71.8	-149.569	-170.137	-147.581	-127.363	-142.702	-124.046	-121.609	-90.9005		71.8	3.85536	-144.686	-144.159	-121.077	-110.514	-93.7935	-102.001	-89.3424		71.8	1.73731	-127.886	-87.7107	-85.0107	-93.8911	-83.3087	-84.2198	-69.731
72	-153.206	-172.809	-144.111	-124.767	-138.25	-118.151	-117.512	-87.4587		72	1.82635	-146.778	-145.334	-118.482	-105.118	-91.4929	-99.5217	-88.0492		72	0.784685	-127.967	-87.5304	-82.6067	-92.9277	-79.8156	-81.3152	-68.6817
72.2	-157.097	-173.227	-140.248	-121.547	-133.959	-111.726	-113.419	-84.4406		72.2	0.990481	-147.624	-143.582	-116.562	-100.772	-87.3403	-96.6823	-85.7328		72.2	0.304355	-126.261	-88.1394	-80.627	-93.0509	-76.8833	-78.7683	-67.7054
72.4	-159.877	-172.534	-137.101	-116.878	-128.547	-105.177	-109.697	-81.0109		72.4	0.649327	-147.662	-141.2	-113.436	-96.7371	-84.5067	-94.1526	-84.2517		72.4	-0.434962	-124.799	-88.1114	-80.3651	-92.4273	-73.2559	-76.2301	-65.6458
72.6	-160.637	-170.755	-134.037	-111.809	-122.354	-99.1805	-104.87	-75.1788		72.6	0.305198	-148.329	-138.688	-109.271	-91.6323	-82.6985	-91.182	-82.8522		72.6	0.0600402	-122.781	-89.0411	-79.0789	-92.0511	-69.4925	-74.0629	-62.1768
72.8	-160.734	-168.703	-130.544	-108.214	-118.001	-94.8468	-100.588	-69.6235		72.8	0.824402	-148.439	-133.579	-105.723	-86.0395	-78.9492	-87.7932	-80.455		72.8	2.96664	-120.131	-88.3586	-76.0957	-91.2003	-67.5422	-71.4599	-59.6532
73	-161.409	-167.005	-127.661	-104.861	-114.29	-91.4219	-96.9016	-66.3413		73	2.29601	-146.539	-127.735	-104.257	-81.063	-75.4617	-85.099	-76.3648		73	3.85408	-118.332	-85.2053	-73.5045	-88.158	-64.6063	-69.1988	-56.4621
73.2	-160.17	-164.466	-124.595	-100.532	-109.599	-87.9283	-92.8028	-62.9429		73.2	3.72109	-144.233	-126.162	-102.454	-76.669	-72.4271	-81.5788	-70.9155		73.2	3.22567	-116.322	-81.1819	-70.1444	-84.3487	-60.5796	-67.6953	-52.6989
73.4	-157.578	-160.668	-120.723	-96.6195	-104.528	-84.4825	-89.1869	-60.0767		73.4	3.78978	-141.898	-124.351	-100.01	-72.3067	-68.8124	-77.4832	-65.8624		73.4	4.57892	-114.029	-77.4937	-64.5425	-81.3744	-58.3671	-64.554	-50.0145
73.6	-155.235	-156.446	-116.704	-93.7207	-100.815	-81.3134	-85.7872	-59.0492		73.6	2.76028	-138.102	-121.625	-97.6577	-69.0517	-64.2868	-73.9965	-61.4889		73.6	5.53349	-111.851	-73.1949	-59.2636	-77.37	-56.9639	-60.3359	-48.3222
73.8	-152.76	-152.752	-111.536	-89.5993	-96.6668	-77.6865	-81.133	-56.9402		73.8	1.75502	-133.467	-119.789	-95.2832	-66.7236	-59.7543	-69.5855	-56.1831		73.8	2.76597	-108.177	-69.1384	-56.0685	-72.6712	-53.4919	-57.4858	-45.7223
74	-149.497	-148.008	-105.739	-84.6312	-91.6651	-74.2049	-75.9711	-53.4429		74	1.32619	-130.605	-116.328	-89.6342	-63.0119	-56.1286	-63.6385	-52.0669		74	0.548472	-103.186	-65.5724	-52.361	-70.5193	-51.3405	-53.5839	-44.2868
74.2	-146.146	-143.677	-99.5384	-81.288	-87.4988	-70.9349	-71.7775	-50.4674		74.2	1.05557	-128.22	-109.268	-83.0797	-57.6164	-52.9509	-58.2065	-51.0589		74.2	1.86717	-98.0337	-60.99	-48.1173	-68.0384	-50.1924	-48.1348	-42.9454
74.4	-143.723	-141.037	-93.8831	-78.2895	-83.5709	-66.3833	-67.118	-46.7974		74.4	0.706129	-124.895	-103.367	-78.0809	-54.5207	-49.3732	-53.4056	-49.1276		74.4	2.183	-93.1838	-56.5289	-45.6999	-63.4863	-47.2488	-45.4838	-39.1472
74.6	-142.24	-137.217	-88.2834	-74.484	-78.4936	-61.9352	-62.9	-42.4803		74.6	1.96539	-121.602	-97.3698	-72.9232	-52.6283	-45.5142	-49.0788	-45.9582		74.6	0.997997	-89.5958	-53.6794	-44.2841	-59.487	-44.2562	-44.5272	-36.2637
74.8	-139.417	-131.936	-83.7353	-70.9955	-72.9199	-57.6461	-59.6099	-39.2634		74.8	3.79051	-119.115	-90.3023	-67.7087	-49.2494	-42.4144	-46.2619	-44.236		74.8	3.15575	-87.4515	-51.3401	-41.8634	-57.091	-42.2107	-42.2008	-34.3914
75	-135.027	-127.593	-79.1737	-68.0057	-67.5166	-52.2615	-56.5077	-36.2286		75	4.51835	-115.636	-85.8022	-63.4799	-47.2319	-39.0336	-44.2489	-42.5498		75	4.7669	-85.5141	-49.1472	-40.018	-52.1504	-39.408	-40.6239	-30.7472
75.2	-130.456	-122.103	-74.8551	-64.1065	-62.4986	-46.995	-52.245	-33.066		75.2	4.02146	-111.578	-82.3142	-60.128	-47.132	-35.6391	-41.8628	-39.9934		75.2	3.14821	-83.5947	-48.5171	-39.0473	-47.6908	-37.0273	-40.3739	-26.9893
75.4	-124.48	-115.112	-69.6264	-59.5722	-57.8277	-43.0828	-47.9799	-30.6794		75.4	3.89239	-107.503	-77.7527	-56.5066	-44.236	-33.049	-39.0186	-37.1234		75.4	2.77886	-81.0844	-47.3917	-37.0725	-46.0004	-35.859	-37.3384	-26.1466
75.6	-116.905	-110.463	-64.0818	-55.1603	-52.8951	-38.2794	-43.6775	-28.3171		75.6	3.65914	-102.662	-74.2912	-52.2905	-39.6386	-31.365	-35.6786	-33.3195		75.6	3.34489	-76.6934	-44.8508	-34.5707	-44.3071	-33.6444	-33.0257	-23.926
75.8	-110.311	-105.349	-58.4671	-51.223	-48.8136	-33.2201	-39.7333	-25.7432		75.8	3.40501	-96.7955	-71.8411	-47.2847	-37.0642	-28.3208	-31.8269	-29.4041		75.8	1.31251	-71.4127	-42.2931	-32.4959	-42.8347	-31.7935	-30.6112	-20.297
76	-105.424	-97.8922	-53.0858	-46.7784	-45.2726	-29.8961	-36.4144	-23.8585		76	2.99518	-90.8523	-66.7965	-43.3498	-34.4756	-25.1499	-28.8282	-26.2378		76	1.31926	-66.223	-39.5707	-29.0799	-42.3982	-30.9255	-28.0408	-18.404
76.2	-100.968	-91.3276	-48.1823	-42.4804	-40.9747	-27.4264	-34.0314	-22.6734		76.2	3.00543	-85.0584	-61.3326	-40.7714	-31.1349	-22.5477	-27.0331	-22.7058		76.2	3.00619	-61.4678	-36.7621	-25.661	-41.1096	-28.0153	-24.3784	-17.0149
76.4	-96.799	-85.1922	-45.5043	-39.8031	-38.3001	-25.2101	-31.8455	-20.2826		76.4	3.70548	-79.7089	-57.1254	-37.004	-28.9898	-18.9673	-25.9993	-19.2668		76.4	2.14433	-57.3083	-34.4047	-23.8166	-38.9738	-24.32	-23.1197	-14.3278
76.6	-92.0964	-78.2328	-43.5057	-36.688	-37.085	-24.115	-29.6903	-17.2048		76.6	4.26906	-75.0814	-52.3884	-33.0825	-27.7263	-15.1924	-24.4977	-18.3096		76.6	1.9579	-54.0714	-32.4314	-21.7649	-36.9865	-22.937	-22.5156	-12.5633
76.8	-86.597	-71.9069	-41.0026	-32.0856	-34.3693	-23.551	-27.222	-15.8419		76.8	3.08455	-70.5356	-46.5913	-30.4199	-24.2292	-13.7732	-22.3163	-16.8198		76.8	4.06761	-51.3592	-30.4883	-19.0451	-32.9257	-20.077	-20.1397	-12.4351
77	-80.0006	-66.5363	-39.5836	-29.719	-31.5086	-22.4745	-23.6051	-14.1757		77	1.65016	-66.721	-42.3749	-27.795	-20.4847	-11.4419	-20.0978	-13.6562		77	4.63079	-49.1885	-28.4361	-18.2462	-29.3209	-16.4306	-17.96	-11.2527
77.2	-72.9303	-61.8133	-37.9351	-26.6943	-29.0052	-20.4586	-19.9238	-10.3141		77.2	1.56299	-61.8078	-39.9804	-24.6745	-18.1317	-8.72129	-16.5087	-11.2638		77.2	3.05398	-46.8706	-26.2878	-17.7089	-27.7166	-16.0877	-16.3585	-10.1722
77.4	-65.9767	-57.2383	-33.9932	-21.6191	-24.5467	-17.8126	-16.57	-7.70343		77.4	0.589575	-56.3249	-36.9098	-22.7288	-16.1822	-7.29506	-12.3463	-10.3532		77.4	2.80692	-43.3536	-23.7374	-15.074	-24.9171	-15.2868	-14.1465	-9.0442
77.6	-59.9244	-51.7197	-30.5121	-19.6075	-19.3555	-15.7954	-13.3159	-7.38893		77.6	-0.870752	-52.527	-33.7726	-22.2165	-13.3325	-5.09755	-9.77614	-7.37392		77.6	3.00811	-39.7195	-20.7535	-12.2925	-20.8645	-11.9028	-11.4143	-7.00724
77.8	-55.5276	-45.7678	-27.4507	-18.6995	-16.8993	-13.8115	-10.1118	-3.64459		77.8	-0.0100236	-48.9083	-32.6	-21.6209	-11.8191	-1.95736	-7.47266	-4.06295		77.8	1.92048	-36.7159	-17.9648	-11.4019	-18.9543	-10.5091	-8.68306	-4.93965
78	-51.2423	-41.5954	-22.3872	-15.61	-15.3013	-11.0379	-8.70027	1.271		78	2.03501	-43.4474	-31.6384	-19.7561	-10.3519	-0.150995	-4.36446	-2.94359		78	1.08606	-33.4385	-14.8985	-9.65065	-17.687	-9.64415	-6.29482	-3.23571
78.2	-47.5125	-37.1619	-19.0328	-14.7366	-13.8983	-9.60756	-7.58099	2.39594		78.2	3.53266	-40.2713	-28.7464	-16.5333	-7.14258	1.76668	-2.45414	-1.06004		78.2	2.46923	-29.0405	-11.6295	-6.95505	-13.9046	-6.65299	-4.96883	-1.46459
78.4	-44.7174	-31.1686	-16.582	-13.9201	-13.2083	-8.60745	-6.53644	3.39053		78.4	5.8601	-38.2354	-25.91	-13.5918	-2.97199	3.8168	-1.67895	2.08518		78.4	3.51756	-24.8206	-9.51756	-5.65006	-11.5746	-4.66253	-3.60521	0.418593
78.6	-41.7855	-26.5918	-12.8369	-10.2288	-13.315	-5.30216	-5.95471	6.33017		78.6	7.19356	-33.7675	-23.1626	-10.3102	0.415252	4.53587	0.21139	3.12495		78.6	3.30085	-21.2876	-8.55737	-4.81171	-11.9514	-3.80745	-2.57607	2.00486
78.8	-37.8439	-24.5646	-10.7689	-8.68392	-11.9215	-2.54052	-5.56607	6.55743		78.8	6.77854	-29.7573	-18.1961	-6.61517	2.16392	5.80659	1.13805	3.35627		78.8	3.40732	-18.2826	-7.54784	-2.87136	-10.2453	-1.81383	-2.5975	3.76329
79	-34.6456	-22.5652	-10.4184	-7.15142	-10.0131	-1.28098	-3.76453	5.17606		79	6.34548	-27.6188	-14.317	-4.10621	4.02912	6.36228	1.43272	5.21467		79	3.76552	-15.0965	-6.72216	-1.33393	-7.56462	0.472671	-2.66294	4.94157
79.2	-31.6999	-20.3652	-7.77811	-3.3263	-9.03939	2.00876	-1.62639	5.63642		79.2	4.96322	-24.6577	-12.5757	-3.04104	5.55571	7.11811	2.02347	6.25246		79.2	3.66311	-13.5737	-5.58419	-0.870691	-7.14651	2.1729	-1.35403	6.72462
79.4	-28.5252	-20.3823	-6.15175	-1.56355	-8.77057	5.82928	0.762719	6.51296		79.4	2.69879	-21.1368	-9.55882	-1.14112	5.99628	8.01341	3.3517	7.21505		79.4	4.32186	-14.4563	-3.07846	1.09042	-6.21171	4.00236	0.541923	8.41313
79.6	-26.6255	-20.3448	-5.62569	-1.88197	-7.11235	7.53022	3.66081	6.91472		79.6	1.85994	-19.5074	-6.96954	1.15851	5.52426	9.1862	4.75615	8.85841		79.6	4.42454	-14.318	-0.387546	2.66113	-4.05174	5.6706	1.99125	8.94733
79.8	-24.9227	-18.3229	-3.73769	0.936303	-4.74699	8.98631	6.7391	7.70238		79.8	1.70162	-17.8414	-7.43581	2.67688	6.25347	9.09144	6.20592	9.26908		79.8	4.11675	-12.6245	1.73277	3.94659	-3.24664	6.99905	3.84692	10.34
80	-22.9915	-16.0502	-2.4683	2.91141	-3.39333	10.4495	8.97952	8.9816		80	1.33618	-14.8155	-6.24847	4.31738	6.84817	9.45093	7.58255	9.06649		80	4.60723	-11.2064	3.12038	5.97817	-1.5715	8.32426	6.11535	12.3467
80.2	-20.4644	-13.4668	-2.89623	2.01658	-1.03694	9.6998	10.4674	10.4967		80.2	1.22238	-11.8318	-3.31001	6.315	6.87164	9.9577	9.84099	10.1431		80.2	4.16106	-9.54086	3.98877	7.93489	0.536389	8.75961	7.54992	13.3508
80.4	-17.056	-10.8064	-2.63818	3.09494	3.05865	8.29263	11.3556	11.2915		80.4	1.56857	-9.97045	-2.75014	7.16381	6.32543	11.1077	11.5268	10.1677		80.4	2.43418	-6.57397	3.89654	7.57909	2.53813	9.11418	8.85873	13.4432
80.6	-12.3261	-8.63478	-2.0011	6.20385	4.75977	8.2745	11.6556	11.973		80.6	2.2769	-7.23902	-1.7524	7.50154	6.94033	11.7046	12.263	10.4711		80.6	2.44179	-3.2301	4.48164	8.61787	5.99166	9.51714	9.90109	13.5253
80.8	-8.18876	-5.95246	-1.77177	6.65038	3.24765	9.86016	11.515	13.2923		80.8	3.08051	-4.3996	1.57191	8.13287	8.14308	13.2231	14.1815	12.6256		80.8	2.91231	-0.616099	6.10948	10.1655	9.31707	9.5501	10.3719	12.247
81	-4.9315	-2.45585	0.0769141	7.10197	4.1967	12.7369	11.2925	14.0254		81	3.29199	-3.26257	3.97601	8.5372	8.81157	16.6272	15.8722	14.5844		81	2.0465	0.754574	6.64795	10.1204	11.0685	9.44106	12.2106	11.2327
81.2	-2.46064	-0.24891	3.02195	9.78302	5.8803	16.7689	11.1469	14.2849		81.2	4.6061	-1.86537	5.73461	9.41138	11.0185	18.0228	15.203	15.2693		81.2	2.05142	2.50659	7.08645	10.9849	13.6956	10.4524	14.5155	11.6618
81.4	-1.80583	2.07859	5.67286	9.87868	5.40574	20.4288	11.5294	14.9451		81.4	5.75746	1.3009	8.73665	10.6304	14.0313	18.1321	15.0616	16.0037		81.4	2.50827	4.6027	8.64894	12.4332	15.799	11.9412	15.1157	11.4063
81.6	-1.89623	5.91984	8.01631	9.38044	6.61561	21.3852	13.0976	15.6268		81.6	4.31311	3.2871	10.8756	11.8889	16.4926	19.2718	16.3567	17.5801		81.6	2.77513	5.19889	9.89326	12.3106	15.6238	13.1143	16.9256	12.4945
81.8	-1.24864	7.77235	10.5255	11.4761	10.3704	21.2422	14.7144	14.9897		81.8	2.93305	4.66979	11.766	13.5832	18.888	20.1948	16.3724	18.1067		81.8	3.18201	6.45962	10.1966	12.1865	15.673	13.9382	19.6767	16.4226
82	0.104852	8.1664	11.5469	13.0759	12.0213	21.749	16.754	15.1326		82	2.57936	7.4246	13.22	15.1625	20.7128	18.9887	16.8732	18.4508		82	3.42407	9.74009	12.3119	13.593	15.6527	14.5992	19.1593	19.7096
82.2	1.3045	10.1637	11.6658	12.9094	11.8185	21.683	19.2607	16.6641		82.2	0.820476	9.61926	13.6703	15.6124	20.7179	19.6578	19.3181	20.2137		82.2	3.90386	12.0033	14.2582	14.4626	14.6026	15.6637	18.5699	20.3845
82.4	3.85464	12.0834	13.5777	15.0495	12.5211	21.6217	20.8546	18.6838		82.4	0.412769	10.3552	12.9458	15.9876	20.0002	21.0444	21.7326	22.5275		82.4	4.98879	13.5537	14.0553	15.7214	14.5062	16.0423	19.9547	22.1194
82.6	5.95643	11.708	16.0131	17.541	12.9142	23.4307	21.0137	20.0303		82.6	3.0754	11.4994	13.3054	16.5193	19.5323	21.3307	21.8246	22.2332		82.6	4.19866	15.3175	14.0535	17.1247	16.0098	17.0549	19.8108	22.9951
82.8	7.70645	12.2333	18.2487	17.8225	13.7492	24.9285	21.4914	22.0129		82.8	4.55698	12.8744	13.6781	16.6086	19.2787	21.0252	21.8414	21.9525		82.8	3.30249	16.2444	14.9891	18.2178	17.2357	18.9334	18.6303	21.0002
83	9.31315	14.5301	21.3842	18.0483	15.4166	23.7466	21.2682	23.5986		83	5.19459	13.3933	13.5272	17.0838	19.7362	22.4361	22.8941	23.0517		83	3.7567	14.8195	15.5923	19.2669	18.2028	20.4956	19.8938	18.9183
83.2	11.2744	14.9881	24.3737	20.2848	17.1271	22.806	20.6157	23.4897		83.2	6.21192	14.0831	15.4586	17.9267	20.3136	23.9188	23.7195	22.6163		83.2	2.90286	14.0048	16.1993	19.9132	19.6542	21.603	20.6266	19.4134
83.4	13.2408	15.3373	24.5185	20.9838	19.1125	22.5367	21.3338	23.4788		83.4	4.92676	14.307	17.5495	18.9721	22.0879	25.1197	24.24	22.0567		83.4	2.04016	15.3688	18.1751	20.6575	20.5524	22.4388	20.5985	19.8933
83.6	15.6587	17.9682	24.4806	19.9311	20.6463	21.5856	23.0765	24.1714		83.6	2.96866	15.2843	17.9834	20.1752	23.4546	27.6662	25.6114	23.3284		83.6	3.30166	17.0744	19.4535	22.3582	19.8744	22.7581	21.9011	20.7067
83.8	17.0039	20.9293	24.4775	20.6289	20.5622	22.251	24.1464	24.8794		83.8	2.4748	16.819	20.0392	20.7488	23.9272	30.2466	27.2121	24.9534		83.8	3.82803	18.5468	19.2205	23.8025	19.4149	23.2588	23.4943	22.6001
84	17.4372	22.583	23.6881	22.0053	19.2652	24.8233	25.2611	26.0741		84	2.17171	18.6813	22.2438	21.6333	25.0503	31.2726	27.1051	25.0139		84	3.95972	21.8048	18.6244	23.5721	19.7179	24.3621	24.3724	24.6469
84.2	18.1222	24.4031	23.6631	21.8073	19.7377	26.6249	26.5486	27.9697		84.2	2.54172	20.551	22.523	23.5237	25.5839	31.2455	26.8124	25.1472		84.2	5.96557	25.2118	18.3693	23.2579	19.322	24.5128	25.7542	25.9064
84.4	18.1098	25.4847	25.4007	22.6934	18.9361	28.2698	27.3203	28.273		84.4	4.08192	22.9751	24.6936	24.4822	25.4334	31.4115	26.7282	25.0636		84.4	6.76381	24.8549	18.3114	22.8545	19.3676	25.3849	27.0628	26.9609
84.6	18.3174	25.5952	25.7269	25.7053	17.2303	31.5666	28.4516	28.4703		84.6	4.82778	24.4702	27.3646	24.7707	25.9882	30.2517	26.9815	25.5569		84.6	5.74675	23.4594	18.979	21.8475	21.229	26.757	27.297	27.5032
84.8	19.1218	24.9066	25.5034	26.0843	17.1028	33.4927	29.3735	30.156		84.8	5.34179	24.3544	27.7082	25.4704	26.2389	29.1971	27.7003	26.5434		84.8	6.00997	22.2976	20.6129	20.8376	22.8987	26.2096	26.9927	27.1117
85	20.8808	23.9308	25.7772	25.8905	17.5159	33.7627	30.2944	31.0274		85	5.5311	23.7412	28.0304	25.045	25.6754	29.1255	28.4709	28.0311		85	5.12471	20.5184	21.8513	20.3092	24.8452	25.5369	25.9424	27.038
85.2	22.4456	24.1081	26.0273	27.2076	16.4334	34.6839	31.6278	30.9064		85.2	5.40537	22.9024	27.7736	24.5486	27.4433	29.2666	29.1029	29.6776		85.2	2.50788	19.9519	21.9928	20.7155	27.6074	26.1563	24.9991	26.7311
85.4	23.5005	26.4097	26.3817	27.3348	16.8389	35.3522	31.8026	31.6885		85.4	4.98899	22.1939	25.1383	24.8684	29.0451	28.4919	29.5027	31.1588		85.4	2.40964	21.9671	22.107	21.737	28.4391	26.39	24.2697	26.4006
85.6	23.987	27.5633	27.1872	25.918	19.287	34.2718	30.1028	32.4188		85.6	3.63872	22.4164	24.095	24.9957	29.2724	28.2299	30.5633	32.0722		85.6	3.20762	24.2506	21.8549	22.2978	28.7302	25.8914	23.9721	26.7755
85.8	25.002	28.6659	28.8334	27.076	20.404	32.2698	29.3462	31.1094		85.8	2.47863	24.3671	24.5835	26.3742	30.6402	28.6943	31.4821	32.8382		85.8	2.28356	26.2811	20.2608	22.833	28.8424	26.5098	25.3917	27.4969
86	25.3971	31.3435	31.0496	27.8631	23.0706	31.5185	29.4857	30.0331		86	2.9831	25.5563	25.113	28.14	32.1103	28.3018	32.0758	33.4666		86	2.82106	28.5461	19.9077	25.3531	27.7134	26.8497	28.4053	27.8571
86.2	25.7107	32.5749	32.2946	27.7526	26.621	32.3354	29.1408	29.8112		86.2	3.04289	26.7225	27.8536	28.5513	31.8941	28.691	32.3813	33.6935		86.2	4.2177	28.6832	22.2174	26.6994	27.5078	27.1926	30.3743	27.9842
86.4	26.3581	32.5261	31.6465	29.4577	28.0231	32.933	30.5555	28.9259		86.4	2.71336	29.2488	31.2043	29.3383	32.3173	29.901	32.7637	34.0915		86.4	2.86818	28.3916	23.7955	26.4598	29.8612	27.4363	31.8836	28.5172
86.6	27.0064	33.2547	31.5706	30.0048	28.7676	33.4728	33.2401	27.8685		86.6	4.71793	31.7202	33.352	30.8273	33.1132	31.0269	32.2827	33.5723		86.6	1.82866	29.546	24.3119	26.7413	30.684	28.0403	33.3702	29.0824
86.8	28.5369	33.7027	31.1692	29.6952	29.8204	35.9981	35.4951	28.4287		86.8	5.99897	33.0201	34.0945	31.0856	33.1108	32.0609	31.5833	32.2884		86.8	2.84831	31.1179	26.3971	27.6174	30.9807	29.0486	33.2049	29.8229
87	31.4064	33.0523	30.4339	31.3682	28.0467	38.4093	37.0802	28.8346		87	5.0994	34.8053	34.4055	31.9543	33.6258	32.6338	31.9186	31.3693		87	3.42337	31.6166	28.1514	27.0582	33.0372	29.3941	32.1355	29.5501
87.2	33.1309	33.5259	30.1677	31.554	25.6408	38.2097	38.2926	28.6119		87.2	5.22708	36.7695	34.5265	32.964	33.0941	32.4896	32.4654	31.5938		87.2	3.95056	32.3435	27.2017	26.1174	33.2615	28.9166	32.1319	29.4101
87.4	34.7008	33.2574	31.2961	29.7133	25.8934	38.8227	37.7076	30.5322		87.4	5.76489	36.6088	34.5105	33.5795	31.6957	32.6799	33.0786	32.1344		87.4	5.97068	32.7008	25.5319	25.7224	31.9929	29.132	31.4209	29.6799
87.6	37.1848	33.8151	32.7173	30.8574	25.4238	40.3825	36.2849	32.6077		87.6	5.2279	35.2992	34.0429	33.9741	31.9076	32.5567	34.3799	32.9088		87.6	7.26616	31.3018	25.7423	25.8524	32.5716	28.6579	30.82	28.8081
87.8	36.7656	35.9895	34.2231	31.797	25.3073	39.5713	36.2381	32.6572		87.8	6.14633	34.4637	34.5164	33.8576	31.9983	32.0682	36.3602	33.503		87.8	7.06187	29.4541	26.1053	25.3142	34.4117	28.3239	31.8848	28.5587
88	34.3048	37.3488	34.6672	30.6384	27.6161	38.4206	35.535	32.6845		88	7.76981	34.307	35.218	33.3913	31.0735	33.5459	37.6846	33.6766		88	6.45904	29.4545	24.5109	24.1218	34.27	30.1946	32.1034	30.3189
88.2	34.052	37.8051	35.2941	31.7472	29.6996	38.4664	34.6395	34.1476		88.2	7.21632	33.882	34.9706	33.6222	32.0025	34.2382	38.5634	33.8278		88.2	5.24937	30.7051	24.2522	25.3607	34.3383	31.6882	30.9451	31.5794
88.4	35.0323	40.6188	36.9956	34.5597	31.1382	39.0041	37.2672	34.5878		88.4	6.43786	34.3471	35.9101	34.1924	34.1035	35.4352	40.3919	34.621		88.4	3.55568	31.6252	26.8784	27.4424	35.608	32.7087	32.6205	32.3316
88.6	35.2646	43.2963	39.0326	35.73	34.3126	40.349	41.457	35.4897		88.6	5.76149	36.5847	37.5362	35.4581	36.256	38.9284	41.9059	36.921		88.6	3.48966	33.6267	28.2594	28.6867	36.2443	35.2602	34.7317	34.928
88.8	38.1735	43.6055	40.352	37.3829	37.1589	42.7499	42.3012	37.462		88.8	2.9907	39.691	39.1126	37.9205	38.4971	41.3556	41.9182	40.2031		88.8	4.35481	37.1799	28.2221	30.8493	36.1851	37.5171	34.3125	36.525
89	42.3121	45.6012	42.0066	40.1805	37.7246	44.8767	44.4465	39.4573		89	0.860519	42.7574	40.2007	40.3434	40.6165	42.1044	42.6842	42.5008		89	4.45533	39.37	30.6682	33.6648	38.0202	37.4591	34.9355	36.2701
89.2	43.8411	48.3838	43.3693	41.1986	38.3508	46.331	47.5765	40.6994		89.2	1.22281	44.928	40.9165	41.6006	41.5832	44.0055	44.485	44.1289		89.2	4.92072	38.6717	32.4003	34.608	40.3778	37.823	37.1683	37.2465
89.4	43.69	48.0641	42.9591	41.2442	38.7298	45.5569	45.8488	40.673		89.4	1.88443	46.2842	41.5043	41.5401	41.8163	43.8925	43.7918	44.6039		89.4	6.0379	38.0711	31.8597	34.8822	40.3752	38.2294	36.7784	37.4796
89.6	43.5052	46.8219	41.3782	41.5801	36.7083	42.8346	42.8759	39.2586		89.6	2.6075	45.697	41.3778	41.0829	40.5742	41.0922	41.9511	42.9734		89.6	5.53653	37.991	32.2249	34.8174	39.502	37.3322	34.7331	35.332
89.8	42.0816	46.5391	40.1893	40.5427	34.6018	40.1542	42.5669	38.1146		89.8	4.86934	43.2806	40.3916	39.7824	39.3899	39.6322	41.6265	41.5777		89.8	4.55076	36.1561	33.3542	32.9954	38.8201	36.2788	34.4465	33.9952
90	39.8003	44.6276	39.8913	38.1657	34.6359	38.275	41.3541	37.5077		90	6.24132	40.9838	40.1447	38.2102	40.1689	37.8598	40.7565	41.3271		90	4.98976	33.732	33.0013	31.309	37.8089	36.4614	34.8439	33.4928
90.2	39.5632	42.441	39.5612	37.1693	34.2948	38.0874	39.1132	35.5815		90.2	6.05817	40.3155	40.1195	37.6438	40.7932	35.7758	38.273	40.2918		90.2	6.14894	34.1701	33.0862	30.074	36.7895	36.0138	34.7033	32.252
90.4	40.6079	41.0108	38.5382	36.3366	32.3189	38.4507	39.0322	34.7752		90.4	6.64143	40.0609	38.5672	37.4557	41.189	35.3189	37.8339	39.2543		90.4	6.43059	35.2615	33.1113	28.4718	36.5152	35.4361	34.1531	32.1385
90.6	40.4039	39.6254	37.6037	34.3678	31.4682	39.7216	39.3927	35.1059		90.6	6.73009	40.2852	37.2384	36.6542	41.4079	35.3786	38.5711	38.8641		90.6	6.63034	35.1099	31.0697	28.2968	37.5811	35.4241	35.3535	33.3212
90.8	39.8774	39.5795	37.5392	33.0441	30.7323	42.5892	39.1607	34.5448		90.8	5.10057	40.7583	37.8907	36.8933	41.0008	35.1988	37.8776	37.644		90.8	6.63534	34.9896	30.4121	29.3875	38.7346	34.4345	36.3047	33.6377
91	40.2737	40.2149	36.6191	33.6689	29.7833	43.9188	38.9819	33.4464		91	4.27022	40.6364	37.9252	36.4216	39.6013	36.5408	36.7723	36.7828		91	5.66363	35.9217	31.1963	29.5395	38.4714	33.0527	34.7964	33.0152
91.2	39.3504	40.1531	35.6248	34.6297	30.422	43.1321	40.5408	34.5049		91.2	4.82948	39.9462	36.9182	35.9675	39.409	37.4996	37.119	36.5303		91.2	3.94041	36.5608	29.872	29.5496	37.6057	33.6372	33.5346	32.345
91.4	37.4649	41.0492	35.3785	34.8811	32.3222	43.9736	41.7172	35.8645		91.4	4.15883	39.0573	37.011	37.7847	38.7391	36.8211	37.1612	36.3056		91.4	3.13341	36.5915	28.949	30.8059	37.3734	32.9015	34.2033	32.323
91.6	36.7555	42.5267	36.5778	36.7989	33.5792	44.0814	41.9348	36.4825		91.6	3.45267	38.5216	37.5475	39.3043	38.5596	36.562	36.9632	37.0145		91.6	2.72498	36.1125	31.0789	30.7621	36.7796	31.1839	33.8441	31.4221
91.8	36.8988	41.8611	37.2993	39.849	34.8054	41.9543	42.6305	38.1933		91.8	4.59144	38.8915	36.4951	38.1687	39.615	36.9932	37.8617	37.8048		91.8	2.28569	35.6151	30.709	30.3777	36.6998	31.9606	33.2407	30.7719
92	36.7415	40.8264	38.0843	40.6596	34.8638	42.0755	42.9444	40.2112		92	4.89249	39.5463	36.3022	39.0916	39.0847	36.5225	39.8023	38.2544		92	3.53954	34.7576	28.6341	32.086	36.5439	32.3202	34.3485	32.7482
92.2	37.0896	41.2398	40.2091	39.3505	33.5666	43.6025	41.2722	40.1473		92.2	3.8939	40.6076	38.117	39.9957	38.1654	36.5974	40.6456	38.6243		92.2	4.90206	33.3748	29.6849	34	36.5286	30.6177	34.6373	34.887
92.4	38.0869	41.5952	43.3152	39.2479	33.872	43.6329	40.4144	39.433		92.4	4.18676	42.2008	39.1339	37.3591	38.6	38.7993	40.1479	39.4746		92.4	4.97397	31.8754	31.0849	34.0233	38.1745	31.9436	34	34.3609
92.6	39.4479	40.6953	43.7397	37.8003	34.8486	43.62	40.4732	40.5504		92.6	5.27866	42.7663	39.0796	36.0898	38.2119	39.8367	40.4011	39.8663		92.6	6.45488	31.6892	30.5258	34.0793	38.5551	34.8903	33.4435	35.0429
92.8	39.8156	41.432	43.2849	34.7949	34.6506	44.5159	39.7666	40.4528		92.8	5.18587	42.7424	39.061	37.4668	37.0614	38.7258	40.1718	38.8161		92.8	7.88853	32.7105	30.9664	34.5317	37.208	35.0787	32.941	36.1151
93	40.24	43.2152	43.3709	34.1689	34.9825	44.1287	39.792	39.2287		93	5.92933	42.0774	38.6381	36.7061	37.9756	38.0327	38.9171	37.5425		93	6.45385	34.5367	32.5542	33.1489	37.4622	36.1255	33.462	34.7873
93.2	41.263	42.8055	41.6599	35.5306	35.7754	42.28	40.6951	40.0222		93.2	7.33451	41.2206	37.3571	36.0816	38.3369	37.4383	38.3725	37.3257		93.2	6.36544	36.2725	32.6104	30.7674	38.7537	38.3739	34.7062	33.4848
93.4	41.1426	42.3243	39.284	36.1832	34.6002	41.0958	42.1694	40.0584		93.4	7.36469	40.7092	37.1135	38.0058	37.1893	35.641	38.7206	36.9104		93.4	7.47679	37.6993	31.6562	29.6905	38.0454	36.8787	35.8954	33.3703
93.6	41.6687	43.6742	39.1975	37.5888	34.2019	41.8425	43.5344	37.6043		93.6	7.47414	41.148	38.2232	37.6358	37.6745	36.0361	38.2258	36.3178		93.6	5.82066	37.899	31.76	28.8922	37.8172	34.8509	37.6086	33.1221
93.8	43.3571	44.1311	39.976	39.3023	35.1789	42.6686	44.4632	36.3455		93.8	8.05283	41.8752	39.2112	37.4745	38.8948	37.9972	38.4975	37.1896		93.8	4.68543	37.6006	32.4404	28.6394	38.5655	35.204	38.9082	32.9282
94	43.354	43.7848	39.4602	39.052	36.2259	42.9055	45.2047	36.0124		94	7.99737	42.7873	39.8197	38.7402	38.7208	38.5937	39.3246	38.6907		94	6.52153	37.3127	32.2263	29.1739	38.4492	33.8363	38.0971	33.161
94.2	43.6841	45.2574	39.9921	37.3924	37.5693	44.847	45.9537	35.2621		94.2	7.70883	42.3235	40.3172	38.6906	39.1384	39.7601	40.6041	39.1188		94.2	5.81981	36.6529	33.3988	30.4103	36.6429	33.3742	36.2568	33.7128
94.4	43.7027	46.0697	39.3177	35.8217	39.5138	43.8135	44.7563	34.3542		94.4	9.30774	40.7725	40.6751	35.9659	40.3627	40.3273	42.3739	40.3721		94.4	4.34143	37.408	34.2466	31.4118	34.4764	33.8746	34.2361	35.2596
94.6	42.597	46.1294	38.5494	34.6061	40.3749	42.9163	44.1846	34.7323		94.6	9.47932	40.3324	40.5642	35.8909	40.3442	39.8717	43.3725	41.4357		94.6	5.38326	37.9985	34.2551	31.8937	33.7674	33.54	32.3993	35.6103
94.8	42.6524	49.7637	38.4164	36.0404	44.9117	40.3969	45.9712	35.8704		94.8	13.0082	41.494	44.8332	33.8526	43.4343	41.2852	48.5906	47.4754		94.8	5.44528	43.115	35.2827	34.3896	33.9983	33.5814	32.692	40.3446
95	18.2635	22.8424	16.3249	16.4289	21.2919	15.5232	20.1632	15.4151		95	7.67025	18.4244	21.4702	12.5637	20.092	18.4562	23.0081	23.1938		95	1.8972	20.5005	15.211	15.4294	14.5264	14.2432	14.387	19.597

## Sheet: IEFS
Temperature	IEFS 1700uM (No protein)	IEFS 1700uM	IEFS 850uM	IEFS 425uM	IEFS 212.5uM	IEFS 106.25uM	IEFS 53.125uM	IEFS 26.5625uM		Temperature	IEFS 1700uM (No protein)	IEFS 1700uM	IEFS 850uM	IEFS 425uM	IEFS 212.5uM	IEFS 106.25uM	IEFS 53.125uM	IEFS 26.5625uM		Temperature	IEFS 1700uM (No protein)	IEFS 1700uM	IEFS 850uM	IEFS 425uM	IEFS 212.5uM	IEFS 106.25uM	IEFS 53.125uM	IEFS 26.5625uM
25	5.77467	7.08346	7.33771	9.14837	8.02014	3.71376	3.66236	2.51518		25	0.774357	8.03251	7.17045	8.08126	17.1584	3.17781	4.03652	4.05205		25	2.21216	9.34797	9.96319	12.8535	8.15221	10.5664	8.98733	6.67978
25.2	12.5118	15.3475	15.8984	19.8215	17.377	8.04648	7.93511	5.44955		25.2	1.67777	17.4038	15.536	17.5094	37.1765	6.88525	8.7458	8.77943		25.2	4.79301	20.2539	21.5869	27.8492	17.6631	22.8939	19.4726	14.4729
25.4	11.5493	14.1669	14.6754	18.2967	16.0403	7.42752	7.32472	5.03035		25.4	1.54871	16.065	14.3409	16.1625	34.3168	6.35561	8.07305	8.10409		25.4	4.42432	18.6959	19.9264	25.707	16.3044	21.1328	17.9747	13.3596
25.6	11.5493	14.1669	14.6754	18.2967	16.0403	7.42752	7.32472	5.03035		25.6	1.54871	16.065	14.3409	16.1625	34.3168	6.35561	8.07305	8.10409		25.6	4.42432	18.6959	19.9264	25.707	16.3044	21.1328	17.9747	13.3596
25.8	11.5493	14.1669	14.6754	18.2967	16.0403	7.42752	7.32472	5.03035		25.8	1.54871	16.065	14.3409	16.1625	34.3168	6.35561	8.07305	8.10409		25.8	4.42432	18.6959	19.9264	25.707	16.3044	21.1328	17.9747	13.3596
26	11.5502	14.1477	14.8474	18.2874	16.0549	7.46859	7.38925	5.04179		26	1.52182	16.1621	14.307	16.247	34.3877	6.33865	8.09971	8.18559		26	4.54183	18.7261	20.2344	25.7217	16.4287	21.295	18.0775	13.3949
26.2	11.7462	14.3882	13.817	18.3188	15.9861	7.10867	6.98016	5.13444		26.2	1.59813	15.2814	14.4947	15.5295	34.0335	6.27545	7.83681	7.64837		26.2	3.8577	18.6928	18.1708	25.7435	15.5545	20.3708	17.4618	13.2366
26.4	10.3244	13.891	11.5269	18.745	15.6724	7.28964	6.48583	3.83114		26.4	2.51897	16.0105	15.1133	15.8994	32.5153	7.75174	8.21606	6.85249		26.4	2.12839	17.357	15.2957	25.0921	14.785	17.6945	16.0984	12.4345
26.6	9.06539	12.3444	9.65317	18.253	15.287	7.93278	4.48508	2.75326		26.6	3.71649	17.5395	15.1492	16.257	31.6395	8.26259	8.36156	6.55411		26.6	0.728066	15.367	15.4948	21.9514	14.3463	16.9275	14.8375	11.4493
26.8	8.19616	12.0055	8.49475	16.3476	15.223	9.36728	2.54317	2.92967		26.8	3.41215	16.9587	15.2764	16.0252	33.0535	8.4132	9.58132	7.21589		26.8	1.05802	14.3135	15.665	19.5866	14.3929	16.6255	14.6224	10.6209
27	7.3517	12.1219	7.31427	14.6349	14.6967	10.5436	2.88017	2.54375		27	2.5522	17.5603	15.7715	16.2226	32.6675	10.8889	9.77606	7.89874		27	2.71031	13.1952	15.855	20.6733	15.6795	15.9796	14.4633	9.93636
27.2	8.49547	10.4935	6.50014	12.8567	14.1335	10.0455	3.09564	2.21461		27.2	2.61444	19.0956	16.2635	16.6812	31.1418	12.4341	7.1129	7.76508		27.2	4.55075	12.9378	17.0454	20.5421	15.7848	16.7295	13.4752	8.76373
27.4	9.75397	9.53885	7.06784	10.7719	13.7031	9.24857	2.67978	2.7166		27.4	0.620676	17.9118	15.63	16.0363	30.5412	12.7001	6.07512	7.68264		27.4	5.54799	13.9508	17.019	19.5509	14.9941	17.2251	13.6129	8.51818
27.6	8.71656	10.165	7.59841	9.61563	12.981	8.45309	2.67393	3.3123		27.6	-0.416836	15.8753	15.4185	15.3547	28.949	12.1817	6.1834	7.3221		27.6	5.13156	14.7532	15.5944	20.9299	14.0242	16.7911	14.9107	9.12064
27.8	8.49302	10.1617	7.40057	10.539	11.3235	7.38161	3.17204	4.15766		27.8	1.19939	16.3325	16.312	15.9365	26.8442	10.8321	6.08513	7.28089		27.8	4.33192	14.7861	14.692	21.4701	13.8637	15.6375	14.471	10.0274
28	8.95871	9.9405	6.65699	11.9904	10.2598	6.03494	2.83065	5.35875		28	1.5739	15.5208	15.3942	15.574	25.2065	9.04075	6.30596	8.05786		28	3.36435	14.3621	13.5769	19.5163	12.9301	14.6774	13.6598	10.4909
28.2	6.39286	9.02204	7.45867	12.9471	10.5729	5.17994	2.1424	5.44332		28.2	1.64008	14.8637	14.2156	14.583	25.4956	7.27568	9.00726	9.24565		28.2	1.68308	13.7009	12.1148	18.7099	11.6076	14.1438	14.7081	10.8638
28.4	5.28738	8.13952	8.42535	13.8192	10.8676	5.99345	3.05838	4.94385		28.4	4.00344	15.2183	14.9047	14.111	25.7098	5.5538	10.4937	9.75663		28.4	1.01146	12.6651	12.3827	19.2156	11.5765	13.8622	13.337	9.94397
28.6	6.70559	7.84943	8.91893	14.0492	10.7901	6.26641	2.59646	4.81491		28.6	4.72525	15.5643	14.5738	14.5495	24.4803	5.32167	10.9839	10.2915		28.6	2.89283	12.396	13.4943	18.762	11.6339	13.3731	10.1322	8.76971
28.8	7.17556	7.29289	9.82224	13.3562	11.1323	6.58424	1.00214	4.09598		28.8	3.94472	15.3839	16.1403	13.7584	24.5472	6.55636	11.5629	10.9913		28.8	3.52888	12.0438	13.7357	17.8058	11.0543	13.4125	9.6827	9.49099
29	6.76556	6.66297	11.9691	12.3183	11.9143	8.55074	2.44664	3.33079		29	4.84544	15.3014	24.076	13.9508	26.9166	7.35058	12.2047	12.304		29	3.76489	11.9159	13.951	18.0371	11.3402	13.3192	10.8666	10.7134
29.2	7.56355	8.71455	12.5527	12.366	11.9416	11.4771	5.00916	4.59716		29.2	5.15042	14.9361	32.4407	16.0021	27.2951	9.38431	12.9774	13.3608		29.2	6.02158	12.1706	14.2796	18.3616	13.5175	13.205	10.4943	11.0631
29.4	8.87302	11.5218	12.3003	13.2539	13.4931	13.1805	6.53839	7.83188		29.4	5.42623	15.0187	39.7818	18.3647	27.9964	12.8626	13.9734	15.2312		29.4	7.5479	13.0192	14.0216	18.6242	14.7472	14.1203	12.1738	13.2659
29.6	10.5016	12.7004	13.2321	14.5071	17.1281	14.7748	13.3616	12.4498		29.6	7.99551	15.7629	48.7159	20.0679	31.5002	16.6471	16.1514	19.003		29.6	7.41093	13.5852	14.0108	19.3825	15.7922	15.7752	15.6922	16.8199
29.8	12.0773	14.1437	14.1612	16.3637	20.1403	16.8038	21.4293	17.733		29.8	10.9045	16.0256	52.3181	21.0728	32.3046	20.5648	18.316	22.2266		29.8	8.81946	14.0312	14.1983	20.1574	17.2278	18.5617	17.0847	18.1762
30	14.0734	15.3378	15.2102	19.3488	22.3877	17.7566	25.0639	23.4911		30	13.2569	17.2365	46.6016	21.5359	31.1672	23.128	20.2402	23.3039		30	10.3559	15.1813	14.5282	20.377	17.3531	20.3099	16.7764	19.1181
30.2	16.3861	14.9416	15.8659	21.1539	24.3448	17.5262	27.5307	28.6322		30.2	15.5222	18.6264	39.1367	21.0294	31.3067	23.9316	20.795	24.3026		30.2	9.52881	15.7708	16.0408	21.3371	15.9804	20.2057	16.5974	21.2531
30.4	16.1423	13.285	15.9536	21.0122	23.3844	16.4783	28.1044	30.2704		30.4	15.8116	19.1839	31.658	19.5601	29.8992	24.0728	20.8327	23.8818		30.4	8.82401	14.6689	16.257	20.7537	14.2072	18.9066	16.3682	21.7605
30.6	13.7712	12.0461	15.5633	20.7472	20.7939	15.7206	24.4549	28.8507		30.6	14.6661	18.0884	23.2363	17.3097	26.527	21.9504	19.2264	20.0583		30.6	8.36588	13.8509	15.315	18.4385	13.0995	16.7523	14.6795	20.1147
30.8	11.7321	10.833	15.1033	19.1926	19.3899	14.2308	19.5351	27.1881		30.8	12.6914	17.167	16.4841	16.1836	24.8278	17.565	17.1	16.7395		30.8	7.21391	13.9952	15.7097	17.7996	12.0383	13.347	12.3644	18.2757
31	9.67866	10.1187	12.866	15.6657	16.3611	11.8362	16.001	23.7922		31	9.68158	15.3408	13.5097	14.8172	23.126	14.3886	14.4355	14.9431		31	5.87718	12.2868	14.8289	17.5442	11.096	11.2189	11.1236	15.5194
31.2	6.8154	9.383	11.0256	12.6462	13.3984	10.0479	11.945	18.3438		31.2	7.031	11.6211	12.2219	12.4045	20.6742	11.5841	12.0428	12.5637		31.2	5.69286	10.7191	12.0295	16.1894	11.1177	10.9384	11.1708	12.3516
31.4	5.38885	9.08152	9.788	11.2497	12.8319	8.75796	9.92456	15.7221		31.4	5.80634	8.96505	10.9837	11.2223	20.4633	7.66251	10.5173	11.623		31.4	5.4929	10.7872	11.6521	15.9604	12.0166	11.1531	9.73908	10.2429
31.6	5.64396	9.12852	8.51077	10.1379	11.1851	7.35571	8.83061	14.4379		31.6	4.93859	8.88785	9.46331	11.5923	20.9116	5.60139	10.1161	12.755		31.6	5.09776	10.1154	12.1141	17.03	11.6588	11.6976	8.62603	9.2443
31.8	5.13924	9.09826	7.55258	9.09686	8.97036	6.44441	7.77819	11.8266		31.8	3.98871	8.30301	9.31544	11.196	20.7808	6.14334	10.5005	12.4059		31.8	3.76818	8.68454	10.8187	16.4492	10.6297	12.1566	9.6429	7.89451
32	4.38248	7.53318	7.32506	9.73051	9.70095	6.22703	6.25831	10.3723		32	3.27334	8.20291	9.79089	11.5415	20.8862	6.37269	10.4671	10.6761		32	2.68484	8.87703	10.0843	15.6379	10.4907	12.5142	10.1055	8.30641
32.2	4.63356	6.11645	7.40288	11.8693	10.6659	5.82361	6.78168	9.52921		32.2	3.25674	10.769	9.37033	13.6455	20.9455	6.77913	10.8809	10.3844		32.2	2.73215	9.02594	10.992	15.6173	10.0812	12.2169	9.30785	9.25624
32.4	5.1019	5.46212	8.0329	12.7103	9.91379	6.27342	7.16476	7.68293		32.4	3.47994	12.505	9.06598	14.5339	20.3852	7.49733	10.9845	10.1555		32.4	2.89002	8.59741	10.9774	15.8805	8.9735	12.0639	9.52003	8.93913
32.6	5.53779	4.34895	8.31332	13.0831	9.6428	7.26357	6.0109	6.36441		32.6	2.76455	12.309	9.21813	14.1946	20.2618	7.54805	10.6499	8.41357		32.6	2.55788	8.44195	9.5991	15.8909	8.29363	11.9898	10.4097	8.59824
32.8	5.6724	3.608	7.92631	14.7435	9.44717	7.48998	6.35041	5.81589		32.8	2.96128	12.0592	9.92012	14.3328	19.6282	7.71463	10.9448	8.79949		32.8	2.99741	8.44183	9.28596	16.1199	8.28311	11.668	9.93786	10.0593
33	5.81677	4.49992	8.02572	14.7422	9.07823	7.84947	7.45051	4.59594		33	4.07812	11.9096	10.2846	14.1916	19.8767	8.44675	12.4675	10.9561		33	3.25683	8.19942	10.5054	16.5153	8.65865	11.0083	9.24166	10.4944
33.2	6.23401	5.65092	8.09043	11.7064	7.44203	9.29075	7.10644	4.60582		33.2	3.62476	10.6603	10.7144	13.1862	21.3854	8.12106	12.9199	11.4155		33.2	1.24861	7.91356	10.9926	15.1572	8.76693	11.12	9.47806	10.4019
33.4	5.46698	6.39711	8.2019	10.1672	6.67764	9.48562	6.02979	4.51665		33.4	3.34115	9.41673	11.312	12.6115	20.9561	8.41169	13.6907	10.3658		33.4	0.291131	7.88596	11.5968	12.7853	9.80308	10.8006	9.55614	11.5511
33.6	3.81774	7.68391	8.19876	8.48713	8.24076	7.79162	5.97856	4.05192		33.6	3.74602	9.34804	11.8886	12.2853	19.8921	9.59208	13.9918	11.323		33.6	0.790347	8.3999	13.9914	13.2797	11.1954	9.9758	8.93017	11.9776
33.8	4.56607	7.48805	7.85589	5.52575	8.49905	7.2442	4.83574	4.77781		33.8	3.87167	10.2751	11.4991	12.4779	20.4109	8.71187	12.3499	10.5445		33.8	1.05955	9.33038	15.285	14.8615	11.3415	10.3322	8.67231	10.7927
34	5.37065	6.72121	7.68578	5.0805	7.57688	6.66864	3.80866	5.89391		34	3.6128	11.2044	10.7774	12.5825	19.7481	7.48353	11.5229	8.96178		34	1.84288	9.40151	15.3117	15.1397	10.3324	10.7726	8.87723	10.1393
34.2	5.13803	6.56295	7.48077	6.34465	8.56622	4.88318	3.07813	5.99291		34.2	4.15651	11.9458	10.0317	12.5048	16.9531	8.55663	12.141	9.46736		34.2	3.59262	9.41083	14.7437	16.7252	9.50706	10.4031	8.451	9.0907
34.4	5.7936	5.43772	6.23137	6.91259	9.54568	3.63561	2.48591	5.65588		34.4	4.01119	13.3075	9.10544	12.4261	16.4402	10.0996	12.255	11.7206		34.4	4.18992	9.43628	13.254	18.615	8.39679	9.72337	8.54917	6.80161
34.6	6.47836	3.54422	5.92675	8.88421	9.11913	4.17886	2.40556	5.54274		34.6	3.70125	13.0105	7.90069	12.9625	16.7545	9.40435	12.6557	13.2015		34.6	3.94441	8.44704	11.6871	17.3095	7.78542	9.4266	9.64081	5.8497
34.8	5.39355	3.82736	7.39165	11.35	10.5416	4.91234	3.20001	4.94883		34.8	3.47995	12.2004	6.67424	12.9954	16.1128	9.05555	13.5164	14.6374		34.8	4.36409	7.03553	10.8823	14.9867	7.76237	8.90781	11.1451	6.15846
35	4.54176	4.05104	7.50845	11.9429	11.6781	6.07317	4.21159	4.80331		35	3.45097	11.5737	6.92154	12.6373	16.0032	9.57955	13.2889	15.889		35	4.67575	6.92488	9.37045	13.8426	8.08286	8.78525	11.931	5.91663
35.2	3.82708	2.70472	7.04943	12.5773	11.3111	6.88725	4.41425	4.48985		35.2	3.57876	10.7332	8.1566	13.4944	17.6495	8.846	12.6992	15.9271		35.2	4.70822	6.81753	8.80427	13.27	9.29691	8.39058	12.5941	6.01543
35.4	2.61084	3.21041	8.14624	12.3059	10.7559	7.39036	4.87486	5.02753		35.4	2.80015	9.94328	8.80927	14.5973	17.7339	6.74556	11.5564	15.4973		35.4	4.38517	6.22724	8.81819	13.1644	9.57571	9.03946	12.17	7.93644
35.6	1.19934	4.08862	8.32742	10.9368	9.68647	8.13737	5.93526	5.78083		35.6	2.71204	9.72292	9.86256	14.4236	17.1327	7.09651	11.0294	14.1364		35.6	4.10045	6.7147	7.31377	13.0435	8.45035	10.3339	11.1307	8.78627
35.8	0.156178	3.02648	6.85829	9.64496	7.74946	8.31983	5.83385	5.23692		35.8	2.32022	9.21453	11.2945	14.1508	16.8197	8.61324	11.0738	13.4341		35.8	3.21288	7.33787	6.63929	13.6167	8.60777	11.1415	10.0509	8.72794
36	-0.735508	2.94001	6.61797	8.25084	5.83545	6.97924	4.98604	3.49802		36	1.61691	8.54734	11.4179	14.4191	16.0056	7.995	10.5313	13.3874		36	1.743	7.27564	7.75533	14.1892	9.74253	12.4567	9.28004	9.07023
36.2	-1.17917	3.84661	6.73737	7.06109	5.59758	6.33618	5.43747	3.11835		36.2	1.64033	8.69106	10.8466	13.1553	15.2809	7.59859	9.98322	12.5155		36.2	0.87825	6.82192	8.63579	13.8444	9.35826	13.3818	8.90476	9.96608
36.4	-0.451528	2.29334	5.77026	7.07332	5.50554	6.92116	5.38637	3.1806		36.4	3.07208	8.23198	11.0024	11.7244	16.05	8.57488	10.7473	10.522		36.4	0.953085	6.41819	9.7731	13.8635	9.78102	12.5384	8.92462	9.04978
36.6	0.719171	1.67194	5.88764	7.18459	5.7553	6.57532	4.38288	2.35071		36.6	4.15	8.57909	11.2994	11.9485	16.9819	8.04032	10.2121	10.6183		36.6	1.10723	6.08845	11.9677	14.4763	11.6182	10.9322	8.403	8.41738
36.8	1.94036	2.73778	6.32358	7.66473	7.47622	5.39503	4.47807	3.49275		36.8	5.90477	9.9778	10.028	12.4588	17.673	6.7586	9.20517	11.2374		36.8	1.28214	5.99355	13.3585	14.407	12.3521	9.1706	6.90343	8.46879
37	2.80996	2.27561	5.77209	8.59539	9.68795	5.61442	3.93032	5.99897		37	7.2633	10.6096	8.16853	12.5591	18.7668	7.17198	10.0801	10.3048		37	1.84689	6.15961	12.6767	14.4948	11.6005	5.40935	5.98679	7.6855
37.2	3.73995	2.50318	6.71327	8.85995	9.73895	5.7446	2.40996	6.77719		37.2	6.74899	10.7164	7.49848	13.0878	19.1503	7.56895	9.99049	10.7954		37.2	2.66254	7.46778	11.362	14.5702	11.0339	3.47579	4.76494	6.93222
37.4	3.67467	4.44722	7.66655	8.97958	10.0596	4.43506	2.81848	6.7783		37.4	5.53669	10.9035	7.35712	14.0094	18.0931	7.36944	8.1143	12.5539		37.4	3.29444	8.40869	10.8848	13.3896	9.94179	4.20222	4.36862	6.40036
37.6	4.13494	4.51245	6.66862	8.4358	10.8036	4.02659	3.22731	7.76521		37.6	3.6439	10.7859	6.01446	13.5426	16.1701	7.19485	9.00039	12.5624		37.6	2.8663	8.92976	10.8806	12.4205	8.23401	4.7582	6.0471	4.95408
37.8	5.11526	3.46016	5.74161	7.50288	9.15098	4.66373	2.23383	7.16409		37.8	1.1985	9.05555	6.12747	12.4283	14.9353	7.4408	10.8398	11.9653		37.8	3.16317	9.78729	10.4476	11.8466	6.41678	5.84984	7.85876	3.59326
38	5.9613	3.53616	5.95731	6.67358	8.07247	5.06484	3.25967	5.584		38	-0.304296	7.95279	8.46298	11.9868	13.7876	7.82583	10.5539	12.6305		38	3.5738	8.95871	11.9307	10.7465	5.0216	8.38708	8.52804	4.44452
38.2	5.74404	2.93245	4.6269	5.75161	8.81687	5.71999	5.56842	4.74609		38.2	-0.614133	7.76133	8.54303	11.3224	12.5854	7.62402	11.217	13.1179		38.2	2.93294	6.98419	13.3622	9.79402	4.1953	9.21153	9.69271	4.30526
38.4	5.916	2.42757	3.39698	5.37723	8.75107	6.63294	5.63495	3.37602		38.4	-0.0738987	7.74925	7.32994	10.8889	12.5157	7.5607	13.1808	13.1185		38.4	1.63687	7.03889	12.1773	10.6774	4.94757	8.04542	10.3716	4.64786
38.6	6.12236	3.4304	3.54489	5.76961	7.62193	6.44187	4.91682	1.5598		38.6	1.50357	8.8628	8.43757	11.3509	13.1075	8.64224	13.1606	13.607		38.6	1.79973	6.53502	10.6874	11.2116	5.93905	7.28061	8.08837	6.90255
38.8	4.96946	5.09118	4.15385	6.25635	7.77473	6.23528	5.45916	0.547755		38.8	2.43172	10.0986	9.58281	11.8839	12.7325	8.8142	12.1253	14.2158		38.8	2.19878	4.69943	9.6795	11.1051	6.09938	6.41374	6.27432	7.74593
39	3.77398	5.2127	4.68587	6.36632	7.19919	5.10945	4.73976	0.422169		39	2.83937	10.1264	8.43608	11.6272	12.7727	7.77432	11.3868	13.8892		39	2.36947	6.01572	7.14307	12.1213	6.66197	5.7223	6.78138	6.47192
39.2	3.73386	4.87617	4.42704	7.07863	6.3063	3.35732	2.32241	1.13458		39.2	4.02848	9.26335	9.24177	11.6878	13.1504	7.78897	10.8793	13.241		39.2	3.01385	7.72102	5.34667	13.402	8.06086	5.45437	6.77069	6.50688
39.4	3.85436	3.92874	3.60878	7.13106	6.62268	2.87811	1.03874	3.16949		39.4	4.31298	8.87035	11.1567	11.296	12.2024	7.78106	10.7956	12.5504		39.4	4.52366	6.70456	5.74054	11.7391	7.77699	6.19747	5.49182	6.42649
39.6	3.16315	2.42337	3.40009	7.00945	7.47722	2.49947	1.6817	4.95591		39.6	3.35828	7.18039	10.4173	10.6376	11.9417	7.32263	9.5716	11.0132		39.6	5.82842	6.43175	5.46975	11.2266	6.44744	7.07768	6.26674	5.4975
39.8	3.17724	1.50016	2.97478	6.37033	8.53481	1.90491	1.92672	6.34947		39.8	3.8791	7.14984	9.82269	10.8431	13.2098	8.06942	9.47704	9.7766		39.8	5.80376	6.77279	5.11432	11.8459	6.93843	6.50825	7.5442	6.32388
40	3.9316	2.29172	1.83751	5.61676	9.55425	3.09168	1.86373	7.32714		40	4.32723	8.3938	10.7616	11.3296	13.3345	8.5991	10.6436	10.4039		40	5.24793	4.66949	6.45773	10.3299	7.46801	5.2577	5.97261	7.49339
40.2	3.80437	3.11548	2.48893	5.35049	9.53044	4.78683	3.04217	7.43544		40.2	3.27992	8.95923	10.1258	11.9617	12.1069	8.62192	10.4702	10.4702		40.2	4.07397	2.74964	8.02701	9.42215	6.25053	4.79157	5.77867	7.90974
40.4	2.48509	3.75055	3.47928	4.7949	8.30961	5.06461	4.36533	5.72808		40.4	2.66295	8.45436	8.19663	11.6585	12.5064	9.37873	9.26625	10.0997		40.4	2.62224	2.723	8.43083	10.5374	5.95137	3.67118	7.75053	8.27193
40.6	1.83252	4.82006	3.26801	4.77274	7.81223	5.97509	4.29158	4.41156		40.6	2.92244	6.85174	7.64141	10.3023	12.3258	8.66088	9.62247	11.2609		40.6	1.39287	3.32875	9.26072	9.61956	7.05101	2.61727	8.22387	7.71252
40.8	1.52423	3.83991	3.82594	5.61843	7.30223	6.43183	3.73107	3.98811		40.8	2.41115	5.11501	7.1329	8.70172	10.1243	7.03787	9.15767	11.8638		40.8	-0.152759	4.06186	9.93085	8.09406	7.37575	3.08062	8.32449	6.59088
41	1.00468	1.62809	4.78632	6.48472	6.08628	4.90132	4.40825	3.30006		41	2.85182	3.91419	5.17487	7.58511	8.60612	7.62234	7.65534	10.6495		41	-0.915769	5.39415	9.3645	8.81186	6.91871	4.35412	9.86976	5.73013
41.2	1.37706	0.94767	4.3456	6.01487	5.19494	3.51622	4.27282	2.8049		41.2	3.63396	3.136	4.21518	6.59614	8.62176	7.35925	6.88136	9.43661		41.2	0.364726	6.88938	8.66323	8.25486	6.86321	5.11897	8.63066	4.77424
41.4	2.29534	0.892158	4.84956	6.04589	5.50788	3.56263	2.98613	3.90326		41.4	3.48644	3.48915	4.95645	7.06367	8.28766	5.65665	6.87364	9.5775		41.4	1.84363	7.6081	8.54833	7.19997	6.36509	5.57131	6.46784	4.45728
41.6	3.09913	0.367792	5.63533	5.58001	5.54044	2.92284	1.98287	4.39312		41.6	3.20078	6.02636	5.76965	9.34099	7.07209	6.12189	7.41443	8.85933		41.6	2.4559	6.12333	7.94149	7.76934	5.53722	6.10936	5.3402	5.44676
41.8	3.69042	1.78917	4.86025	4.376	3.99904	2.31127	1.67057	3.83247		41.8	3.15473	6.66177	5.6898	10.4054	6.53255	6.47656	7.4833	7.42085		41.8	3.7365	4.825	7.5949	8.24956	4.05746	6.53807	3.88282	5.34104
42	3.60461	3.74747	3.92291	4.84479	3.78373	2.84827	1.24058	3.18736		42	2.14893	6.32973	6.90475	10.8097	7.07107	5.90174	7.29387	7.55782		42	4.4588	3.99916	7.57405	8.04808	3.87348	6.44784	2.85695	4.34366
42.2	2.706	3.76095	4.07763	5.1429	5.34295	2.95743	1.12095	2.10092		42.2	1.59582	6.48659	8.39576	10.7386	7.31347	6.46152	7.42789	9.01549		42.2	3.4034	2.70907	6.67665	8.40884	4.3519	6.0368	3.80546	3.61437
42.4	2.68069	4.10219	3.02515	4.74087	5.40013	2.16684	1.08817	1.0682		42.4	2.34425	6.3828	8.10811	9.97948	6.37247	6.53761	6.77279	8.92925		42.4	1.85497	1.57408	5.4106	8.5682	3.88889	5.87078	4.06188	2.46407
42.6	1.75843	4.18243	2.67721	5.22302	3.73203	1.66705	1.76444	0.839272		42.6	3.50224	5.52596	7.67076	8.77868	7.10646	6.36216	4.68358	8.91591		42.6	1.26346	1.85119	5.23782	8.53411	4.32935	5.25349	4.02905	0.680496
42.8	0.391989	3.04266	3.36947	5.20968	4.08873	2.18046	2.24185	1.28647		42.8	4.26909	5.41843	8.00072	8.28496	8.25349	6.16203	3.87231	10.1969		42.8	1.69308	2.70626	5.36848	8.66714	5.66026	5.00909	4.27642	0.399141
43	0.406752	2.16291	3.4068	3.64789	5.3303	3.01665	1.40104	2.19245		43	4.73315	5.39335	8.01944	8.38053	8.04046	4.76784	4.24797	9.78627		43	2.2132	3.68102	5.72614	8.3843	5.15266	4.28369	4.10455	2.45547
43.2	0.97754	1.72861	3.4229	4.09983	4.28155	3.55936	1.52314	3.47624		43.2	4.45128	5.49669	7.54251	8.78794	8.39944	4.26419	4.45828	8.57232		43.2	3.15623	4.70602	6.68283	7.63766	4.82852	3.7526	4.07416	3.99315
43.4	1.47969	0.762727	3.51854	4.93435	4.46944	3.94184	3.25987	4.09045		43.4	3.73048	4.83194	8.08264	8.19822	9.66142	4.87969	5.79976	8.47288		43.4	4.30216	5.69439	7.35555	7.70542	6.47523	3.97879	4.59548	4.94235
43.6	2.8519	1.09864	2.57799	4.2427	6.66844	4.34704	4.11586	5.00804		43.6	2.79836	4.01502	8.28244	6.8472	9.93156	4.14644	7.40518	7.59391		43.6	4.05549	7.26941	6.81449	7.52908	5.38551	4.26213	4.93226	5.25888
43.8	4.31242	2.08597	1.71526	5.70059	7.00459	3.55848	4.34536	4.78478		43.8	1.78892	3.94171	7.83574	7.29583	8.91984	5.01324	7.52291	6.66093		43.8	2.67179	7.11896	5.76029	6.79594	4.03414	2.69164	4.98315	5.29401
44	3.70745	2.13529	1.73034	7.00242	4.80872	2.51604	5.1486	3.70001		44	1.51026	3.95885	7.3012	7.2742	7.49862	7.06694	7.60664	7.05092		44	2.33592	5.74814	3.99575	5.91513	4.81767	2.10647	4.08321	4.4401
44.2	3.13751	2.86065	0.879361	5.41084	3.6558	1.61788	4.53412	3.50548		44.2	1.78765	4.61067	5.95653	6.46346	5.85642	6.77392	7.62209	6.87745		44.2	1.5251	4.47784	1.95932	5.69273	4.72991	3.11547	2.33005	3.36527
44.4	2.38507	3.29137	1.04249	4.64128	2.15843	0.144782	2.88002	3.73576		44.4	2.09149	5.80488	4.41899	6.88721	3.93507	6.5305	6.57345	6.48523		44.4	0.49841	2.89409	1.17019	5.50869	3.12219	2.84378	1.26747	2.78622
44.6	1.92239	2.13726	1.29166	5.22658	0.665098	-0.617413	1.85813	2.87045		44.6	2.16841	6.24812	4.17166	7.33583	2.24544	6.88952	5.79459	7.72285		44.6	0.529069	1.10344	1.42891	5.27209	3.66576	2.56113	0.199314	3.26971
44.8	2.5427	0.755249	0.537633	3.2943	0.846186	-0.8603	1.46438	2.34601		44.8	2.97106	5.77833	4.08709	6.11863	2.38353	5.95563	5.92141	8.27152		44.8	0.863704	0.476925	1.94988	5.30023	4.09973	4.31909	-0.403885	2.65744
45	3.45771	1.02204	0.970467	1.83273	2.37595	-1.88608	0.0575893	2.62843		45	3.41388	5.83636	3.96481	5.117	4.07703	4.11722	4.83386	7.26516		45	0.881607	0.133796	2.83418	5.56971	2.55812	4.67082	0.409419	0.436861
45.2	3.41748	0.552574	2.01488	3.11839	4.45814	-1.44333	-0.835286	1.87822		45.2	3.15781	4.81645	5.64823	5.13396	4.79438	3.18683	4.10663	6.9496		45.2	1.8205	0.219334	3.60203	5.54948	1.67703	2.84427	2.10191	-0.400778
45.4	3.5825	0.0324879	1.94028	2.9554	5.93729	-0.225609	-0.966323	0.178456		45.4	2.98527	3.09743	7.16474	5.02776	6.00676	2.4772	4.06148	6.25289		45.4	2.48241	1.7613	3.79562	4.87914	1.61644	2.31939	3.31935	0.104981
45.6	3.0678	-0.332685	2.58279	1.4162	6.2689	0.160443	-1.23181	-0.729145		45.6	3.25577	2.13594	6.11889	5.3516	8.41333	2.00042	3.98783	4.19406		45.6	3.09588	2.20821	3.91697	3.82389	1.2779	1.24977	5.30478	0.127304
45.8	1.10106	-0.780692	4.52563	1.7458	6.22405	1.33808	-1.58941	-0.615709		45.8	1.84385	2.07564	5.59811	5.98669	9.18844	1.88369	4.24171	2.3892		45.8	3.85835	2.17223	3.40732	3.43491	1.08285	0.340737	6.2955	1.08058
46	0.494004	-0.697781	4.25161	2.56582	5.39955	3.11087	-0.319521	-0.72372		46	1.11657	2.29047	5.28362	6.18131	8.67508	2.78437	5.36692	1.70687		46	3.26789	3.4733	2.9282	3.5733	1.60957	0.667135	5.99751	3.16548
46.2	0.845686	-0.120315	3.07083	2.06713	2.54189	3.57176	1.3459	-0.779143		46.2	3.05059	2.16384	3.38174	5.92846	8.9561	4.07214	5.62388	1.04036		46.2	2.56754	4.57924	3.51296	3.96706	1.8921	0.936668	4.70178	3.97834
46.4	0.270301	0.477437	3.07135	1.97327	0.739714	3.4511	1.73682	0.122362		46.4	3.83842	2.05573	2.47929	6.10811	7.6728	4.36905	5.31752	1.05993		46.4	2.5257	4.39628	3.83049	4.33992	1.65015	1.73324	2.69191	3.08263
46.6	0.635568	2.23321	2.84536	3.05865	-0.418358	3.49826	1.12803	0.477014		46.6	3.38481	2.70099	3.27838	6.08713	4.35209	4.97038	5.24773	1.8488		46.6	1.48949	3.76006	3.03328	4.85419	0.953635	3.11477	1.02162	2.41982
46.8	1.07009	4.14841	1.29827	3.36941	-2.08237	3.13214	0.556253	0.197918		46.8	5.49253	3.49185	3.6383	5.18205	2.99427	5.61919	4.11183	2.39817		46.8	0.230901	3.3964	2.92343	4.8876	0.840256	2.60463	0.743369	2.09941
47	0.232434	2.6288	0.636136	2.75907	-2.6224	3.07544	0.154525	0.866441		47	6.36981	2.06631	4.01815	4.64324	1.8656	4.69647	2.8826	2.7757		47	1.04814	2.95668	3.99638	4.19293	0.936939	2.68276	1.13246	1.47339
47.2	-0.389243	0.764589	1.73212	2.35025	-1.34824	2.13155	-0.384182	2.24544		47.2	3.52086	1.40544	4.67595	4.76118	0.410456	3.80241	1.87062	3.25737		47.2	1.65265	2.59712	4.1714	3.42513	1.09974	4.29089	1.8056	1.06181
47.4	-0.960489	-0.165624	1.74957	2.01582	-0.550818	1.68	-0.560933	2.89265		47.4	2.42607	2.60598	4.46581	4.0725	0.331012	5.22453	0.00892531	2.54127		47.4	1.41899	2.01123	3.35164	2.96581	2.24031	3.90262	2.69542	0.557155
47.6	-2.50236	-1.14808	0.883432	1.84704	1.1194	1.15012	-0.823453	2.78291		47.6	2.6879	2.19726	4.56551	3.60413	1.10626	5.23193	-0.761625	1.80975		47.6	3.18555	2.32293	3.90016	2.54288	2.88615	3.7554	2.00929	0.674708
47.8	-3.26992	-1.89045	0.576135	1.72307	3.15257	-0.509426	-1.27398	1.75895		47.8	1.22096	1.32432	3.96558	3.75091	1.34962	3.76143	-0.0395813	2.61604		47.8	5.10401	2.75276	4.53462	2.79695	2.27645	4.9193	1.23754	0.681278
48	-2.36852	-1.31981	0.500871	0.860719	3.87225	-2.18191	-2.16443	-0.191971		48	0.781188	2.84745	2.6427	3.30145	1.43938	4.35423	0.0567443	3.18417		48	4.79865	2.31841	2.58443	3.7476	2.32076	4.47559	0.520667	0.0352229
48.2	-1.44937	-0.596217	-1.55117	0.456372	4.28704	-2.37007	-2.49922	-2.32836		48.2	2.29566	3.4779	2.18971	1.9373	1.15956	4.5063	1.23622	2.99231		48.2	3.79098	1.20406	1.03656	3.73741	2.64499	2.59188	-0.300568	0.0287964
48.4	-0.676512	0.454585	-2.72196	0.413007	3.94489	-2.29385	-2.94926	-4.25117		48.4	2.32808	2.3134	1.01081	1.27065	1.36764	1.69538	4.04777	3.62774		48.4	4.09663	0.608947	1.88338	3.38989	1.8559	1.48214	-0.272291	1.2532
48.6	0.0326971	0.232432	-2.4611	-1.16893	1.84868	-2.46487	-1.60245	-4.2042		48.6	1.66376	2.2214	-0.368204	1.15741	1.65523	0.701119	4.52851	3.87159		48.6	3.13193	1.35893	1.67071	3.6597	1.1875	1.03584	0.363315	1.07872
48.8	1.2258	-1.28413	-2.89881	-2.10279	-0.173789	-2.17706	0.784886	-2.51918		48.8	1.16933	1.61676	0.276517	1.42716	0.927841	2.11041	3.34752	2.45693		48.8	1.84192	2.74556	0.714462	2.97667	1.33981	0.141627	-0.497011	-0.144008
49	1.28799	-0.944274	-3.3862	-1.32512	-1.24195	-2.14	1.63078	-1.27479		49	-0.221195	-0.401032	1.34185	2.36377	1.10643	1.4695	2.45488	1.66763		49	1.14885	3.02577	1.59659	1.87211	1.23115	-0.877019	-0.903435	0.528133
49.2	0.61404	-0.464878	-2.14148	-1.20802	-2.32343	-3.11837	0.813125	-0.831563		49.2	-0.731509	-1.78567	1.96423	3.54821	2.07156	0.142332	1.12332	1.25117		49.2	1.8049	2.5411	2.0979	2.00504	0.171372	-0.892546	-0.120784	0.948462
49.4	1.05067	-1.49913	-1.17766	-0.619895	-1.9562	-4.48797	0.932048	-0.242792		49.4	-0.0599096	-1.41346	3.88376	4.52106	2.17249	1.05498	-0.525122	0.555576		49.4	2.02788	2.16418	0.932589	1.44763	-0.878117	-0.145616	-0.39538	-0.14703
49.6	0.950758	-1.06082	-0.957526	0.755552	-1.74423	-4.89046	-0.263112	-0.744838		49.6	0.426132	-1.54001	4.91348	3.53262	1.46548	1.28695	-2.22158	0.351057		49.6	1.40899	0.810796	0.243658	0.120648	-0.967988	-0.650658	-0.367138	-1.10444
49.8	-0.674187	-0.159867	0.498363	1.07628	-2.10876	-4.79718	-3.38472	-1.42695		49.8	2.30552	-2.05227	3.6287	1.86356	0.837173	-0.619194	-2.96857	0.582926		49.8	2.54051	-1.61047	0.331988	-0.474172	-0.5083	-1.34504	0.538654	-1.00254
50	-2.39391	-1.32757	0.907956	0.634309	-1.81083	-4.46521	-4.4031	-2.49605		50	3.99136	-1.38387	2.8106	1.45083	-0.474344	-1.35704	-2.17468	0.320085		50	4.59376	-2.27533	0.318589	-1.78341	-0.858267	-0.942449	-0.0586559	-1.4272
50.2	-4.37871	-2.56356	-0.44718	-0.421106	-2.4563	-2.93603	-3.74652	-4.03971		50.2	3.60475	-0.472999	1.73827	1.16564	-2.04726	-0.0733979	-2.35476	0.308458		50.2	4.49298	-1.43466	0.285915	-3.13389	-0.683781	-0.856047	-1.45513	-2.6366
50.4	-6.56242	-3.74829	-2.59657	-2.99857	-3.89541	-2.02538	-4.52252	-4.38549		50.4	3.94783	-1.97158	-0.609509	-0.0718457	-3.03207	0.793899	-3.31787	0.814356		50.4	4.62548	-1.18069	0.712791	-2.38803	-0.483886	-1.47839	-2.03803	-2.27577
50.6	-7.25428	-6.3755	-4.61873	-4.63126	-3.31426	-2.75001	-5.5905	-5.16128		50.6	4.81292	-3.50777	-2.09363	0.0890514	-2.92548	0.39449	-2.03048	1.1634		50.6	6.66415	-1.36411	0.657202	-1.59291	-0.755567	-1.94035	-2.88288	-0.696459
50.8	-7.02352	-7.69678	-6.54223	-5.50404	-3.64397	-3.0875	-5.50664	-7.70681		50.8	3.40971	-3.90604	-1.63412	0.77239	-2.32018	1.17267	-1.21227	0.639503		50.8	5.7185	-1.19328	-0.27582	-2.28971	-2.05594	-1.71081	-3.75785	-0.697606
51	-5.98249	-7.5693	-6.87827	-6.1132	-4.89717	-4.67788	-6.35998	-8.79621		51	3.23217	-4.90484	-2.33433	-0.0352189	-2.11437	2.21787	-2.39932	0.0719329		51	3.80846	-1.59103	-1.65714	-2.13753	-3.02912	-1.12225	-3.3147	-1.46035
51.2	-4.02781	-7.21496	-6.0307	-5.58096	-4.65216	-7.56166	-8.51061	-7.37459		51.2	4.05479	-5.63248	-3.51173	-0.941522	-3.17761	1.24385	-2.9656	-0.636294		51.2	3.28287	-2.37129	-2.83984	-2.00961	-3.9308	-1.43047	-3.74222	-1.34667
51.4	-3.78344	-6.99255	-5.62401	-3.94991	-5.09935	-8.75811	-9.11618	-8.05795		51.4	2.76393	-5.75517	-3.03925	-1.28781	-4.59022	-1.01932	-3.65986	-3.47737		51.4	1.88896	-2.16949	-4.01498	-3.40274	-3.85186	-1.98851	-4.58859	-2.66401
51.6	-4.71366	-7.0524	-5.86324	-3.76962	-6.29111	-8.45075	-8.08463	-9.41418		51.6	1.55254	-5.68253	-2.64826	-1.21136	-5.42539	-2.49261	-6.30633	-7.2776		51.6	-1.24016	-1.66166	-4.8947	-4.4216	-3.49642	-1.76671	-4.86198	-4.682
51.8	-5.69599	-7.5036	-7.27532	-4.5455	-5.39026	-9.327	-7.77151	-8.59664		51.8	1.67434	-5.42034	-3.50111	-1.39136	-6.79278	-4.34984	-7.55627	-8.28857		51.8	-2.30879	-2.01563	-4.34114	-3.86975	-3.85896	-2.68676	-4.31627	-5.40069
52	-8.60154	-9.59845	-10.0093	-6.11832	-5.87101	-9.56475	-7.99377	-7.57369		52	1.37598	-6.2718	-3.94144	-2.17197	-7.97005	-6.08042	-8.03232	-8.89024		52	-1.2882	-2.12866	-3.89731	-3.33026	-3.9764	-4.7152	-4.26814	-5.89032
52.2	-12.2167	-13.0684	-12.2571	-7.74582	-7.58507	-9.00025	-7.67079	-9.4783		52.2	0.413296	-7.81141	-3.80035	-2.37423	-7.51471	-7.06318	-8.92235	-9.54307		52.2	-0.166453	-1.89816	-4.05575	-4.15123	-4.23216	-5.07349	-4.35705	-6.93288
52.4	-13.8517	-14.9159	-12.726	-9.2301	-8.35262	-9.84266	-8.59145	-11.1714		52.4	0.3927	-8.40737	-4.13779	-2.25374	-7.76523	-8.01914	-7.93074	-7.47023		52.4	1.01055	-3.89467	-4.23175	-4.57056	-5.49272	-5.5887	-4.53487	-7.54101
52.6	-15.3285	-14.7911	-12.5887	-11.3101	-10.6659	-11.5225	-11.4868	-11.519		52.6	0.674357	-9.31496	-5.60954	-2.77196	-9.11456	-7.80154	-5.7614	-5.00888		52.6	3.93515	-5.34193	-3.95562	-5.07035	-7.41695	-7.44779	-6.46707	-8.19783
52.8	-16.959	-15.7059	-12.271	-12.6864	-13.0565	-12.3123	-13.3268	-13.9926		52.8	-0.313596	-11.1373	-6.97265	-2.99505	-9.6003	-7.73218	-6.37004	-5.09006		52.8	5.79331	-4.96726	-5.42794	-6.3122	-8.76797	-7.80283	-9.44435	-9.80534
53	-16.6361	-15.4942	-11.2608	-12.5881	-13.5587	-12.7494	-13.8079	-17.5854		53	-1.6449	-11.6611	-6.63246	-2.93677	-9.91114	-9.15314	-7.24174	-6.22344		53	4.43202	-6.24399	-7.12993	-8.18128	-10.5028	-7.80597	-12.1766	-11.8974
53.2	-16.7627	-13.5383	-11.7356	-13.1544	-14.7086	-13.299	-15.7554	-19.761		53.2	-0.708218	-12.196	-7.02251	-4.1781	-10.9541	-9.93364	-7.31927	-8.0062		53.2	3.30725	-8.01931	-7.66068	-9.30624	-11.0199	-8.75472	-13.3359	-13.3646
53.4	-18.391	-13.7167	-13.6227	-15.2722	-15.8091	-13.422	-18.2904	-21.0334		53.4	0.520482	-12.7851	-8.54873	-5.53982	-12.2047	-10.0303	-9.89242	-11.1069		53.4	3.41148	-7.00017	-8.06164	-10.4446	-11.8731	-10.2124	-14.325	-14.4857
53.6	-18.9055	-15.8004	-15.39	-15.6905	-15.2264	-13.2637	-18.8255	-21.5003		53.6	0.355222	-12.7003	-8.58767	-6.45288	-13.9005	-11.5296	-12.9192	-13.3705		53.6	1.81741	-7.80337	-9.12707	-11.9659	-12.742	-11.056	-13.9545	-15.9531
53.8	-20.7782	-17.4604	-17.1745	-17.0265	-16.5271	-13.3643	-19.8284	-20.8865		53.8	1.91439	-13.5203	-8.97076	-7.82038	-16.7376	-13.1389	-14.1562	-15.6797		53.8	0.353739	-10.169	-9.61273	-13.4507	-12.2087	-12.2785	-13.2886	-15.7872
54	-23.7858	-19.7751	-20.3237	-20.3165	-19.0299	-14.1716	-22.9159	-21.2003		54	3.97086	-15.2854	-11.7787	-8.79532	-19.6468	-14.2184	-15.2621	-16.7944		54	1.61068	-10.6686	-9.27633	-14.0735	-12.1936	-14.8079	-12.5771	-15.2959
54.2	-24.608	-22.552	-22.8811	-23.1962	-20.4374	-15.5007	-24.4178	-22.1163		54.2	3.71948	-17.5757	-13.3603	-8.80454	-21.2423	-16.0355	-17.0014	-17.0007		54.2	2.88564	-10.852	-10.0166	-14.9278	-14.7435	-16.9869	-12.6899	-16.3624
54.4	-24.9685	-24.2898	-24.214	-24.511	-22.1264	-16.5288	-24.1412	-23.0624		54.4	2.42874	-21.2508	-14.0665	-8.67857	-21.8503	-17.5537	-17.3128	-17.0444		54.4	3.0614	-12.5136	-10.8945	-16.8266	-16.4767	-16.528	-13.7189	-17.8176
54.6	-25.7922	-26.2475	-26.189	-26.1904	-25.0484	-17.8581	-26.0514	-25.7432		54.6	1.96155	-25.006	-16.03	-9.20426	-23.0012	-18.7491	-17.9558	-18.5909		54.6	3.6581	-13.5365	-12.0859	-18.0712	-17.031	-16.7417	-15.3947	-18.2927
54.8	-24.2528	-27.1226	-27.8618	-27.1582	-26.6982	-19.785	-28.0204	-28.4864		54.8	1.70293	-27.01	-17.1875	-10.2144	-23.5251	-19.8315	-19.2542	-20.0956		54.8	4.41448	-14.5065	-13.7395	-19.061	-19.207	-18.6926	-17.6691	-19.768
55	-23.1096	-26.5409	-28.0135	-26.4838	-26.33	-20.1673	-27.937	-30.3527		55	1.9871	-27.9386	-17.179	-10.7963	-22.8919	-19.489	-20.6471	-21.3706		55	4.46324	-15.9139	-15.8423	-21.2946	-21.6109	-18.0258	-21.0574	-22.0364
55.2	-24.5489	-27.8269	-27.6728	-26.336	-26.3469	-19.9474	-27.3999	-31.6149		55.2	2.61638	-28.088	-18.6988	-11.6127	-23.7196	-18.9535	-21.3117	-23.2559		55.2	4.31731	-17.5346	-17.1538	-23.1259	-22.2869	-18.3311	-24.6678	-22.4641
55.4	-25.5739	-28.5239	-28.3727	-27.1374	-27.9329	-20.0693	-27.6172	-33.5024		55.4	3.77029	-27.9345	-20.8137	-13.5926	-24.9568	-19.6514	-22.4798	-25.1877		55.4	3.08061	-19.5761	-19.3499	-23.6884	-23.1496	-21.5634	-26.8919	-22.6512
55.6	-27.2598	-26.937	-28.8287	-28.0442	-28.5546	-18.9804	-27.0258	-35.7611		55.6	5.1407	-28.394	-21.5854	-15.7106	-25.3132	-20.2678	-23.5107	-25.2898		55.6	2.64439	-21.7862	-21.6233	-25.3918	-26.1915	-23.5642	-28.5236	-24.2123
55.8	-29.5446	-27.1005	-28.8755	-28.1588	-29.2912	-17.4888	-26.3583	-37.0293		55.8	4.53557	-28.9536	-22.9695	-16.9013	-25.0848	-20.2839	-24.0166	-24.0771		55.8	3.08275	-22.8423	-22.2701	-27.5606	-28.8692	-24.1591	-29.7585	-25.5759
56	-30.241	-28.6794	-29.2173	-29.9562	-32.1523	-17.5123	-26.1568	-37.57		56	2.79799	-30.2731	-25.4052	-18.0481	-26.043	-22.1176	-26.5775	-25.1636		56	1.89445	-23.6266	-22.8545	-28.7488	-29.4195	-27.2229	-30.1779	-25.4358
56.2	-29.5504	-28.093	-30.2494	-31.4679	-33.6526	-17.5684	-26.2684	-38.7116		56.2	2.27888	-32.3091	-26.366	-18.7928	-27.2129	-24.8015	-29.615	-26.107		56.2	-0.00627336	-25.4925	-24.7534	-30.4164	-30.2586	-29.7563	-30.4834	-26.2139
56.4	-27.9364	-27.9819	-30.4462	-31.3319	-33.1472	-17.5438	-25.6845	-38.765		56.4	1.75341	-32.6065	-26.9879	-19.0987	-27.2709	-25.9334	-30.9056	-25.6321		56.4	0.299323	-26.7856	-25.9945	-31.7278	-31.2417	-30.6489	-30.9041	-27.7216
56.6	-25.6358	-28.9507	-29.5259	-31.9121	-32.7681	-18.6779	-25.4688	-36.0981		56.6	1.26349	-32.5103	-28.6683	-19.4437	-25.6202	-26.4589	-32.1638	-26.8216		56.6	0.893656	-26.2768	-25.7239	-31.5751	-30.702	-32.1809	-31.3694	-27.7202
56.8	-23.3915	-29.014	-28.2549	-33.5588	-31.8968	-18.3867	-25.4752	-34.3679		56.8	2.71414	-32.8813	-30.252	-18.8115	-24.872	-27.172	-32.7639	-28.5207		56.8	1.01917	-27.006	-26.3543	-31.6819	-30.3354	-33.6743	-32.1994	-27.3269
57	-21.7323	-27.1745	-26.7975	-32.8118	-29.6434	-16.9535	-23.8013	-32.6446		57	4.07855	-32.9294	-30.4904	-19.5428	-24.4894	-27.0778	-29.8854	-26.9033		57	1.88118	-28.6108	-27.0397	-31.2191	-30.859	-32.6025	-32.3905	-26.9415
57.2	-19.8548	-24.3011	-24.8767	-31.0603	-27.5767	-15.8378	-22.0811	-28.7457		57.2	3.73573	-32.0031	-30.9055	-21.8411	-22.4398	-25.2916	-27.0013	-24.9542		57.2	3.0881	-27.9816	-26.3574	-29.3935	-30.1469	-30.5733	-31.7296	-25.7721
57.4	-17.8278	-21.4335	-22.5835	-30.7223	-25.3128	-13.8107	-21.3387	-25.1026		57.4	4.15621	-31.4075	-31.9818	-21.4134	-21.1757	-23.5379	-25.2828	-24.6099		57.4	4.69018	-26.8478	-24.7771	-28.6507	-28.4882	-28.545	-31.4375	-23.4807
57.6	-15.9587	-18.5918	-20.82	-28.2969	-22.8235	-11.2427	-18.4202	-23.5526		57.6	4.46384	-29.9637	-32.891	-20.0078	-21.71	-22.0834	-22.5486	-21.9136		57.6	5.06008	-27.254	-23.9077	-27.7361	-26.4804	-26.5278	-29.8032	-21.536
57.8	-14.3972	-15.3942	-20.045	-24.7556	-19.9156	-10.6112	-14.9599	-21.7113		57.8	3.49577	-27.5185	-31.776	-20.7274	-21.0452	-20.3304	-20.0813	-19.2362		57.8	4.11616	-27.1638	-23.4661	-24.5339	-22.5578	-23.9726	-26.2869	-19.5134
58	-11.9791	-14.1359	-18.3045	-21.7029	-17.0644	-10.5959	-14.0271	-19.4257		58	3.61971	-24.8188	-30.3285	-19.4857	-19.4113	-18.1982	-17.9372	-18.3536		58	4.37416	-25.1969	-22.636	-21.9478	-19.2694	-22.1598	-22.8446	-17.4071
58.2	-9.36588	-14.2562	-14.5882	-19.0519	-15.456	-9.9899	-12.7908	-18.3427		58.2	3.80219	-21.0839	-30.4797	-16.6294	-17.9916	-16.6378	-15.9489	-16.2453		58.2	5.23927	-23.5884	-21.3587	-19.3889	-17.9495	-21.4493	-20.0206	-15.3317
58.4	-7.95616	-12.8822	-11.9269	-16.2494	-13.3346	-10.2134	-10.9626	-16.5483		58.4	3.24295	-17.6208	-28.8374	-16.159	-15.5403	-15.3669	-14.4647	-13.6251		58.4	3.68929	-22.1876	-20.0243	-15.7572	-16.4743	-20.3187	-17.0552	-12.2412
58.6	-5.88738	-10.2839	-10.3173	-14.1453	-10.429	-9.64697	-9.77282	-13.8011		58.6	2.69967	-15.5195	-25.8568	-15.4484	-12.9155	-14.2782	-12.764	-12.3623		58.6	2.48339	-19.7733	-18.1341	-12.8388	-14.3911	-17.7468	-15.7266	-9.25421
58.8	-3.72215	-7.80641	-6.90888	-11.4512	-8.68559	-8.0505	-8.60668	-11.0449		58.8	2.06262	-14.8553	-26.1497	-13.3365	-10.5383	-13.2226	-10.6311	-10.8571		58.8	2.58329	-16.2666	-14.5235	-11.7385	-14.0502	-15.4811	-15.5006	-7.04284
59	-2.53208	-4.17968	-3.86244	-9.841	-7.39464	-6.10444	-6.2933	-7.09637		59	0.243436	-13.0726	-26.9534	-12.1427	-7.54855	-11.1335	-9.48255	-9.14761		59	2.09654	-13.9025	-10.9597	-9.78639	-12.8821	-13.6411	-14.0065	-4.5476
59.2	-1.46139	0.0341874	-3.26964	-8.3016	-4.24336	-4.01943	-3.78472	-3.39068		59.2	-0.0693259	-11.5692	-24.5105	-11.3648	-5.23549	-8.65908	-7.51824	-7.76635		59.2	1.19246	-11.975	-8.48993	-7.72862	-9.8236	-11.1399	-11.9236	-1.96141
59.4	-0.134569	1.80119	-2.43579	-4.75148	-1.47898	-2.20911	-1.31104	-1.39744		59.4	0.309161	-10.3403	-24.0709	-10.2877	-4.80167	-6.75783	-4.30847	-5.24268		59.4	0.713709	-9.09641	-6.02	-5.78171	-8.12555	-9.46078	-9.89111	-0.422856
59.6	1.15323	0.998235	0.172193	-2.14912	-0.49865	-2.16024	-0.209167	0.496448		59.6	-0.677615	-8.59723	-25.1724	-10.231	-3.83826	-4.86326	-3.08953	-3.36688		59.6	0.365449	-6.36598	-3.69869	-3.60321	-7.37016	-7.98109	-7.12556	0.634366
59.8	2.30492	1.08583	1.31888	-1.9958	0.810934	-2.11321	0.973458	1.9456		59.8	-0.77059	-6.0053	-23.5568	-10.1781	-3.56195	-3.89603	-2.93363	-1.38298		59.8	0.734217	-5.14271	-3.11577	-0.475771	-5.28502	-7.37481	-4.36074	2.50195
60	2.98982	1.83778	1.27931	-1.40247	3.28891	-1.37962	1.31434	0.815222		60	0.636809	-4.97389	-22.5073	-10.1707	-4.71117	-5.0382	-1.93189	1.8309		60	1.0543	-3.42145	-2.69301	1.33842	-2.98832	-6.73743	-3.80778	4.03776
60.2	4.68749	0.453812	1.95784	-0.408845	3.21598	-1.87175	-0.43538	-0.723553		60.2	1.03089	-6.03481	-23.6223	-10.1683	-6.236	-6.16791	-2.19479	3.05765		60.2	1.29373	-1.90327	-1.18874	1.49826	-2.03534	-5.30543	-3.62275	4.53852
60.4	6.41376	0.497169	3.64656	-1.34772	1.33202	-2.48173	-1.87189	-1.33313		60.4	1.32022	-6.95076	-22.8144	-10.0042	-6.33695	-6.30752	-4.5075	1.6111		60.4	2.95176	-1.6919	-0.607544	1.81863	-0.217793	-3.25513	-2.83594	4.47324
60.6	5.87942	2.85244	5.02151	-2.41775	1.38628	-1.4104	-2.45579	-1.82301		60.6	3.82555	-6.71338	-22.4932	-9.6859	-6.44617	-5.53559	-3.89938	1.51711		60.6	4.13265	-0.527922	-0.629967	1.71266	1.99036	-2.73011	-2.8357	4.73127
60.8	6.33081	3.47653	5.68599	-2.06252	2.11782	-1.47857	-3.74003	-1.47889		60.8	5.20618	-6.14737	-24.3335	-9.78	-6.68882	-3.72294	-2.57765	1.33182		60.8	4.07273	1.79089	0.694628	0.962492	2.2924	-1.35628	-3.70652	4.82858
61	8.62	2.85152	6.6885	-1.18408	0.903334	-3.29466	-4.32172	-1.13208		61	5.12212	-5.15257	-25.2809	-9.75365	-6.11437	-1.96036	-3.9051	-0.319011		61	3.69797	2.39412	2.18992	1.94302	1.59682	-0.138862	-4.00489	4.21695
61.2	7.94686	4.69017	7.00833	-1.15056	0.90175	-3.29621	-2.98932	-1.03233		61.2	5.37184	-3.54844	-26.3057	-9.57507	-5.48852	-1.63595	-4.11307	-1.47958		61.2	3.26873	2.56607	2.54709	3.89069	1.14674	-0.980935	-3.99877	3.99347
61.4	6.36731	5.78424	6.09723	-2.41875	2.73118	-3.70809	-2.50556	-1.59291		61.4	4.61707	-2.33477	-28.3893	-9.27748	-5.43314	-1.81943	-2.07855	-0.363606		61.4	2.4433	3.88825	3.21879	3.77403	0.370929	-3.05231	-4.51692	4.52664
61.6	6.87212	5.88687	3.82741	-3.61248	3.10398	-5.10898	-2.38077	-3.60138		61.6	2.76377	-2.36124	-29.5881	-8.46731	-5.61182	-2.88497	-3.28018	0.907758		61.6	2.57387	3.78918	4.33196	4.45588	-0.895468	-4.37704	-4.69015	6.1131
61.8	5.85936	7.54666	2.42445	-5.05402	2.0945	-5.40151	-2.14951	-5.55614		61.8	2.6479	-3.59406	-30.634	-8.88923	-5.48408	-4.50738	-4.91147	0.315461		61.8	2.67177	1.89229	4.06099	4.82336	-0.725048	-4.97717	-3.79223	6.42628
62	3.28657	7.84092	1.19402	-7.40201	1.51282	-5.09733	-2.93998	-6.76755		62	2.57119	-4.90756	-32.4752	-10.1568	-6.39881	-4.85191	-3.83692	-1.33859		62	3.1779	1.26679	4.0757	3.01415	-0.478834	-6.57045	-3.41071	6.31561
62.2	2.6142	6.95725	0.238153	-9.77592	0.878133	-6.48916	-5.1156	-8.18988		62.2	2.02083	-6.0021	-33.7676	-10.9524	-6.65677	-4.20495	-3.89925	-1.41301		62.2	4.07219	1.67098	4.40161	1.76583	-0.839977	-6.93495	-3.80263	7.18275
62.4	2.87359	6.47475	0.671092	-10.3318	-0.95756	-6.66899	-7.18831	-9.21517		62.4	3.17773	-7.38202	-35.6723	-12.9508	-7.99586	-4.69035	-5.78801	-2.57473		62.4	3.60856	0.369562	4.44064	2.16365	-1.28985	-5.24204	-4.27793	6.66039
62.6	2.43877	5.06065	1.87872	-9.96124	-3.26713	-6.78805	-9.08867	-9.67805		62.6	4.06569	-8.50329	-37.7175	-16.5429	-10.7997	-6.03616	-5.80015	-5.96362		62.6	2.16868	-1.40783	4.18537	0.955269	-2.03602	-4.96309	-5.19806	4.54938
62.8	3.17571	2.63302	2.50355	-10.0136	-4.50629	-7.69095	-10.5448	-12.209		62.8	2.89197	-9.46731	-38.7458	-17.7854	-12.7481	-7.51022	-6.30549	-7.07087		62.8	2.41431	-1.05071	4.16679	0.981657	-3.03687	-6.83997	-7.16724	4.1252
63	3.29004	2.67035	3.49952	-10.4886	-5.02152	-8.39691	-10.9135	-14.9899		63	2.41726	-11.0653	-40.4295	-18.0849	-13.8562	-9.38048	-8.59627	-6.78876		63	2.35954	-0.920044	3.36071	1.41062	-3.12899	-7.11937	-8.95099	3.4175
63.2	2.44379	2.56451	5.50002	-12.0284	-5.01558	-8.78188	-10.4054	-17.2563		63.2	3.44512	-12.2262	-43.814	-19.8277	-16.6257	-10.8773	-9.67835	-7.693		63.2	0.890854	-0.990645	2.39587	0.303348	-1.9549	-7.69605	-11.3818	1.22211
63.4	1.77168	2.5263	4.91872	-14.4821	-4.59014	-9.0938	-10.8347	-20.2356		63.4	2.31309	-13.8695	-47.337	-20.5458	-17.6911	-11.257	-9.90388	-8.04484		63.4	1.75055	-0.355963	1.36029	0.300191	-1.15465	-10.4854	-14.349	0.419493
63.6	1.22739	4.19631	3.66401	-18.1282	-4.3802	-10.441	-11.9642	-23.5526		63.6	1.00531	-16.2704	-50.6513	-19.63	-16.7672	-10.9772	-11.3751	-7.30672		63.6	3.33086	0.168619	-0.216195	0.487997	-0.773448	-11.6261	-16.8645	0.146555
63.8	0.119465	5.21479	4.02185	-22.1707	-5.53597	-12.1984	-12.8965	-26.8344		63.8	1.29328	-18.3859	-54.8393	-21.1182	-19.1121	-10.8919	-12.9636	-8.33716		63.8	2.36473	0.521244	-1.05117	-2.14516	-1.55419	-12.0588	-18.7026	-1.10741
64	0.900557	4.58374	3.61019	-26.1363	-7.51854	-13.6269	-15.3673	-30.4264		64	1.36889	-20.2732	-59.1386	-23.9321	-21.6146	-11.7715	-13.15	-9.87794		64	1.8411	1.22714	-1.08938	-3.34617	-3.29653	-14.3689	-20.5396	-1.06507
64.2	2.74536	3.7704	1.41621	-28.8484	-9.3699	-14.6015	-19.172	-35.5309		64.2	0.222024	-22.7855	-61.9423	-25.2244	-22.3628	-13.3025	-14.3445	-11.1081		64.2	3.27838	0.258289	-0.662348	-3.16657	-6.28024	-17.2598	-22.3328	-0.378184
64.4	3.39903	2.39633	0.468801	-32.0146	-11.1112	-17.5325	-21.523	-41.0291		64.4	0.260538	-24.2157	-63.8652	-26.3988	-24.6178	-14.5255	-15.8253	-13.5191		64.4	2.84526	-1.57532	-0.687495	-5.78585	-9.06319	-19.5	-24.2109	-0.97795
64.6	4.2345	-0.231704	0.358778	-36.7961	-12.1826	-19.332	-24.5521	-45.1817		64.6	2.10129	-24.6914	-66.2127	-28.3371	-27.6243	-16.0601	-16.6467	-15.9162		64.6	2.18406	-2.91156	-1.00323	-6.9594	-10.6551	-22.3169	-26.5716	-1.93517
64.8	5.29764	-1.94687	-1.37194	-41.1852	-12.657	-20.1931	-29.6277	-48.4045		64.8	3.83198	-24.6216	-67.8772	-28.6033	-27.3411	-17.1759	-16.5607	-16.5844		64.8	2.68599	-5.20427	-1.9814	-6.06615	-11.0793	-24.7229	-29.437	-3.11126
65	4.40403	-3.09983	-3.15694	-45.6897	-12.7388	-22.5253	-33.7644	-53.5504		65	4.36504	-24.9198	-68.9003	-28.1519	-27.4367	-17.6065	-17.1662	-16.9315		65	2.61099	-7.62766	-4.13905	-6.96485	-11.7577	-25.7988	-32.3568	-4.69082
65.2	2.03071	-3.66307	-4.94094	-51.4534	-14.4112	-25.1876	-37.2609	-58.075		65.2	4.27692	-25.6328	-69.7472	-29.5043	-29.504	-19.314	-18.6278	-18.4666		65.2	1.30496	-8.8835	-7.22014	-9.33105	-12.6784	-26.3397	-34.7626	-5.83573
65.4	0.555887	-4.11002	-6.19086	-57.0701	-18.3206	-27.2291	-42.4731	-63.2454		65.4	4.10416	-27.1614	-70.6743	-31.5047	-30.9834	-21.5861	-20.6256	-20.2013		65.4	0.286701	-8.98126	-9.46598	-9.87994	-12.8736	-28.1519	-37.8399	-6.77956
65.6	-1.18225	-3.63376	-7.517	-61.6537	-23.0491	-30.195	-47.1522	-70.5543		65.6	2.51559	-29.9366	-73.0816	-33.581	-32.2654	-22.3556	-22.7455	-21.7849		65.6	-0.397901	-8.87086	-10.1316	-11.1849	-14.1722	-31.5548	-41.6192	-7.82556
65.8	-3.47067	-3.80948	-8.68774	-67.726	-27.111	-33.5035	-51.7338	-78.5799		65.8	0.536634	-34.0915	-75.9921	-36.6599	-35.2592	-23.7118	-26.6858	-24.2628		65.8	-0.390114	-9.484	-11.0376	-13.9565	-16.966	-34.5011	-46.6013	-8.35321
66	-4.42937	-4.474	-10.1336	-75.2468	-31.7518	-36.0886	-57.7625	-85.6207		66	0.355885	-38.3826	-78.679	-38.3958	-38.3978	-25.0501	-31.1341	-27.6579		66	-0.0626745	-10.6621	-11.1948	-16.0837	-19.6484	-38.335	-52.6901	-9.54653
66.2	-4.21664	-4.69236	-11.0675	-82.8439	-36.6948	-40.3741	-64.2834	-91.3231		66.2	1.15723	-41.9081	-82.1943	-39.8092	-39.357	-24.8521	-33.3851	-30.8312		66.2	1.01236	-12.3462	-10.666	-17.527	-21.8235	-43.9492	-59.243	-12.0484
66.4	-3.89493	-5.94293	-11.8031	-90.2918	-39.1384	-45.2004	-71.0255	-95.4663		66.4	1.93366	-44.5578	-85.253	-43.04	-40.1479	-25.0297	-35.877	-32.3273		66.4	2.55051	-14.3455	-11.5019	-20.4077	-26.2787	-47.6418	-65.7818	-13.9255
66.6	-4.06555	-9.15831	-12.8832	-97.88	-41.0061	-49.9879	-78.3928	-100.439		66.6	2.09666	-47.1649	-85.7241	-45.1469	-43.0428	-26.5367	-39.4317	-35.0826		66.6	3.57218	-16.3564	-13.4166	-23.3593	-30.366	-49.5441	-71.6866	-15.617
66.8	-5.17226	-12.2293	-14.5652	-106.068	-45.172	-56.0604	-85.8218	-105.181		66.8	1.79142	-49.7225	-86.3006	-46.9052	-45.7098	-27.7769	-41.1181	-39.5406		66.8	4.20586	-18.6299	-14.9698	-24.8536	-33.943	-53.2014	-76.3672	-17.8706
67	-6.59812	-14.9933	-16.1523	-113.176	-49.3451	-63.1241	-92.4891	-108.275		67	1.69956	-51.7678	-86.4687	-50.846	-48.7028	-29.1786	-42.3227	-42.8892		67	4.53142	-20.7353	-17.5761	-27.2395	-38.0423	-56.8696	-80.8344	-19.3487
67.2	-8.011	-18.6223	-17.1719	-119.707	-53.1199	-68.8547	-98.6317	-113.739		67.2	1.31339	-54.6946	-86.2728	-53.4777	-53.2871	-30.8847	-44.9715	-45.8198		67.2	4.74732	-21.9474	-20.6572	-29.8432	-42.4338	-58.9735	-84.8373	-20.0994
67.4	-10.3997	-20.2018	-20.844	-127.638	-59.5316	-74.5146	-104.682	-119.947		67.4	0.389766	-58.9266	-87.3386	-54.4072	-57.6777	-33.1876	-47.0382	-50.3215		67.4	4.62914	-24.1854	-22.0918	-31.9404	-47.2567	-62.225	-87.9902	-21.7952
67.6	-12.4193	-20.6337	-26.0695	-134.553	-66.3037	-81.4925	-110.809	-123.48		67.6	1.08266	-62.835	-87.5804	-57.1798	-59.4497	-36.0156	-48.1803	-53.6521		67.6	3.77769	-27.1213	-24.2054	-35.5589	-53.1503	-66.2693	-91.2396	-24.927
67.8	-13.5152	-21.2422	-30.0749	-139.593	-72.0885	-87.5837	-116.193	-126.305		67.8	3.00498	-65.2576	-87.0875	-59.9576	-61.1527	-38.1174	-50.0547	-55.973		67.8	2.41357	-29.116	-27.5412	-39.5248	-59.0365	-70.0988	-94.9065	-27.7743
68	-16.4032	-22.8044	-33.825	-144.412	-79.4282	-93.7274	-121.493	-130.218		68	3.29616	-67.7034	-87.055	-61.7824	-62.5785	-40.1106	-53.4723	-60.2642		68	1.51772	-32.7635	-30.6503	-42.1989	-65.6912	-74.1262	-98.1799	-31.4827
68.2	-20.2851	-25.2112	-39.1313	-150.285	-86.5319	-102.089	-127.686	-131.721		68.2	3.51132	-69.8992	-86.2078	-64.1117	-63.0612	-42.1112	-57.6507	-64.437		68.2	0.945608	-37.7462	-34.4615	-46.6559	-72.8543	-78.6145	-101.554	-36.4218
68.4	-24.3355	-29.4892	-43.5664	-155.17	-92.7407	-110.735	-133.652	-131.7		68.4	4.36889	-72.5358	-84.9874	-65.1046	-64.8093	-43.1555	-62.2437	-68.5232		68.4	1.01767	-41.4345	-39.315	-51.0573	-77.6923	-84.4004	-104.89	-40.9337
68.6	-29.1744	-35.8745	-47.507	-160.459	-100.397	-118.447	-138.072	-132.802		68.6	3.96907	-75.4256	-86.4239	-65.9379	-67.5086	-44.2026	-67.131	-73.443		68.6	1.75934	-45.7432	-43.3128	-53.6573	-82.9617	-89.9866	-107.887	-44.0522
68.8	-34.2839	-42.5948	-53.0164	-165.449	-108.166	-126.642	-141.543	-133.096		68.8	2.28348	-79.6577	-87.1519	-67.8777	-69.9916	-46.181	-72.7556	-77.3216		68.8	2.99558	-51.5042	-46.975	-57.6288	-88.489	-94.2667	-109.334	-48.0674
69	-38.872	-49.4012	-59.8367	-169.308	-114.711	-134.539	-145.37	-131.353		69	1.74108	-85.0212	-86.4171	-68.5042	-71.6403	-48.2303	-76.2141	-78.5812		69	4.05045	-56.2174	-51.0483	-63.1881	-91.8204	-98.3682	-109.328	-52.4142
69.2	-44.5307	-57.8121	-66.7673	-172.012	-122.226	-141.076	-148.631	-130.811		69.2	2.3168	-89.1141	-85.9477	-68.4363	-74.2817	-50.6992	-78.0453	-80.6562		69.2	3.70798	-61.4324	-54.693	-66.6647	-95.1023	-101.913	-108.679	-55.3618
69.4	-51.3416	-66.5795	-73.1496	-174.642	-128.747	-145.728	-149.429	-130.808		69.4	3.03782	-91.3608	-84.6341	-70.5125	-77.2382	-53.0526	-79.9509	-82.1606		69.4	2.86441	-69.1338	-58.8051	-70.1149	-99.8881	-101.852	-107.39	-58.6773
69.6	-59.1523	-72.8661	-79.9027	-176.476	-133.299	-149.737	-150.413	-128.62		69.6	3.51707	-94.5697	-81.3073	-71.0819	-80.3124	-55.2461	-81.6795	-82.6932		69.6	3.01011	-75.6224	-64.5298	-74.7841	-102.912	-100.869	-106.479	-62.8194
69.8	-68.19	-81.4525	-88.2614	-177.674	-136.844	-154.694	-151.281	-126.878		69.8	4.16886	-97.5527	-77.1633	-68.5318	-82.8103	-57.7502	-82.8985	-83.8931		69.8	2.36724	-80.4601	-70.1417	-79.0556	-105.214	-101.544	-105.868	-67.402
70	-78.0747	-91.3535	-96.7926	-180.33	-140.509	-158.631	-150.131	-126.885		70	4.75911	-98.965	-74.7718	-68.5585	-85.6282	-60.8743	-84.5651	-85.6351		70	1.79682	-86.0071	-74.9233	-82.5335	-108.863	-101.683	-104.901	-71.2385
70.2	-87.486	-99.3706	-104.72	-182.259	-143.387	-160.529	-147.17	-124.382		70.2	3.63246	-102.168	-72.2928	-69.6901	-88.0294	-63.8581	-86.2373	-85.5334		70.2	2.37322	-90.2328	-79.3418	-85.6593	-111.38	-100.733	-105.13	-76.0944
70.4	-95.9178	-107.791	-113.789	-182.797	-144.503	-163.154	-144.581	-121.042		70.4	2.44505	-105.415	-67.8562	-67.5814	-88.0816	-66.9865	-87.1996	-84.4055		70.4	2.83855	-92.733	-84.0493	-89.5952	-111.263	-102.283	-105.33	-80.6445
70.6	-104.127	-119.029	-122.863	-182.911	-144.475	-165.333	-141.523	-118.829		70.6	2.27052	-105.491	-64.0128	-65.6859	-87.6355	-70.0496	-88.3201	-84.0122		70.6	2.89981	-96.9231	-88.0506	-93.0863	-111.378	-104.939	-102.877	-83.3623
70.8	-113.43	-129.105	-130.576	-182.779	-144.409	-164.791	-138.761	-116.216		70.8	2.60852	-105.673	-62.2504	-65.5602	-88.3379	-72.4168	-87.7428	-82.4281		70.8	3.57184	-101.779	-91.3982	-95.2716	-111.341	-104.42	-101.347	-84.7733
71	-122.875	-138.006	-139.083	-181.499	-142.867	-163.623	-136.594	-112.531		71	2.3564	-106.49	-58.8235	-62.0764	-88.6998	-73.0706	-86.8902	-80.8132		71	4.28224	-104.905	-95.6868	-97.3662	-109.938	-102.477	-100.428	-87.1563
71.2	-132.155	-147.883	-148.174	-179.838	-138.975	-163.293	-135.213	-110.641		71.2	2.37712	-105.212	-55.0013	-58.341	-88.0729	-73.4391	-87.0894	-79.9876		71.2	4.03548	-108.708	-100.978	-101.272	-108.64	-101.62	-96.8249	-88.2599
71.4	-141.734	-157.642	-155.359	-176.789	-136.33	-163.17	-134.134	-109.356		71.4	2.05804	-103.708	-52.8422	-57.0637	-88.6952	-74.1508	-86.2679	-79.5986		71.4	3.48554	-111.568	-104.425	-103.9	-108.774	-98.964	-92.121	-87.8086
71.6	-151.111	-165.677	-160.784	-173.155	-134.435	-161.933	-132.368	-106.868		71.6	2.06741	-103.28	-49.5771	-55.1767	-89.2217	-72.8434	-83.5589	-76.9739		71.6	2.67428	-112.333	-106.241	-106.005	-107.771	-95.236	-89.0046	-88.7487
71.8	-157.327	-171.424	-164.785	-169.156	-131.521	-160.807	-129.672	-103.922		71.8	2.22687	-101.342	-45.1023	-52.6529	-88.4847	-71.7555	-82.9504	-73.6295		71.8	1.88599	-112.599	-107.595	-108.648	-106.602	-93.2711	-85.1983	-88.3493
72	-161.231	-175.826	-164.884	-162.385	-127.072	-160.634	-126.582	-101.09		72	1.8117	-97.8868	-40.9044	-51.4186	-88.3232	-72.5681	-82.896	-70.3813		72	0.897118	-112.601	-106.666	-110.84	-105.253	-90.868	-81.3732	-85.9972
72.2	-165.233	-178.119	-163.344	-153.445	-124.863	-159.058	-122.635	-97.0787		72.2	2.4874	-95.8488	-37.2884	-49.3874	-89.1539	-72.8908	-80.7358	-67.1841		72.2	1.91121	-111.677	-104.315	-111.661	-102.014	-87.7735	-78.151	-84.7342
72.4	-167.43	-177.681	-162.329	-144.773	-122.365	-155.144	-118.27	-91.7752		72.4	3.48113	-94.6229	-34.0076	-45.4063	-89.6464	-72.7091	-78.8939	-63.9181		72.4	3.96193	-111.911	-103.159	-112.358	-98.3439	-85.6749	-76.207	-84.8507
72.6	-167.751	-175.097	-161.241	-134.893	-117.206	-150.996	-114.275	-87.6957		72.6	3.67602	-93.2116	-31.6169	-41.9015	-89.185	-73.7026	-77.9624	-61.23		72.6	4.41533	-112.388	-102.314	-113.004	-95.5506	-83.0408	-74.0918	-84.1429
72.8	-168.776	-172.788	-159.496	-123.673	-112.661	-146.317	-109.997	-84.0578		72.8	3.56416	-92.2283	-29.5984	-39.0982	-88.712	-73.8901	-75.0901	-61.0762		72.8	4.4593	-112.375	-101.098	-112.939	-92.0362	-79.4119	-70.0661	-84.5084
73	-169.235	-170.665	-158.477	-114.677	-110.038	-139.792	-104.718	-79.4503		73	4.11671	-91.6717	-27.7126	-36.5533	-88.7142	-73.1102	-71.2551	-61.0546		73	5.10998	-112.926	-101.278	-112.959	-88.2479	-77.0557	-66.2658	-84.1094
73.2	-167.206	-168.889	-157.633	-107.637	-104.97	-133.722	-99.938	-74.4433		73.2	3.35084	-89.7513	-25.7768	-33.5245	-87.3792	-71.7141	-68.389	-59.6047		73.2	4.07154	-112.733	-100.628	-111.568	-85.9781	-74.5905	-63.9423	-81.7632
73.4	-166.205	-167.878	-155.941	-100.4	-99.1778	-128.309	-95.6272	-71.2262		73.4	2.48122	-86.8665	-24.1607	-31.9512	-85.7734	-68.928	-65.8987	-58.3782		73.4	1.84446	-110.742	-98.0047	-109.043	-82.2803	-70.8416	-60.9414	-79.2478
73.6	-165.056	-167.523	-154.341	-94.7866	-97.2317	-123.646	-91.0201	-67.541		73.6	1.988	-83.3417	-21.6784	-30.3634	-85.6441	-66.9775	-63.9653	-58.3799		73.6	1.97878	-108.291	-95.967	-105.64	-76.5825	-66.9681	-57.6474	-76.9813
73.8	-162.359	-166.32	-152.756	-90.5108	-93.9955	-118.58	-86.8443	-63.7211		73.8	1.08262	-79.3158	-18.7404	-27.182	-84.3734	-65.0465	-60.7634	-56.2173		73.8	3.03616	-104.976	-94.3353	-102.388	-71.3799	-63.7289	-56.0058	-74.1289
74	-160.416	-164.123	-151.294	-85.2703	-88.249	-113.146	-83.2358	-60.2571		74	1.55506	-75.2813	-16.5113	-24.234	-81.7157	-61.4759	-56.9618	-53.1609		74	3.00484	-100.367	-90.8496	-98.5521	-67.4045	-60.9053	-53.078	-72.5586
74.2	-159.891	-161.304	-148.857	-79.5102	-83.5386	-107.605	-78.8227	-57.7242		74.2	2.96728	-70.723	-13.3857	-22.4267	-79.8367	-58.554	-53.7635	-51.5089		74.2	2.57811	-96.1183	-87.8434	-94.9801	-62.7865	-57.9192	-49.2691	-72.0835
74.4	-157.673	-157.74	-145.143	-73.7825	-79.9244	-101.903	-73.8503	-55.1352		74.4	3.46549	-65.0718	-9.79703	-20.0685	-76.1572	-56.4942	-49.4009	-49.1938		74.4	2.6926	-91.92	-85.1695	-92.4027	-60.3271	-55.2658	-46.38	-70.1575
74.6	-154.317	-153.932	-139.732	-67.8125	-73.992	-95.3194	-69.3442	-51.6857		74.6	3.52541	-59.7821	-8.55722	-18.3244	-71.2009	-52.9944	-43.549	-44.9458		74.6	2.83571	-88.0343	-79.7551	-89.8642	-60.4093	-52.771	-43.4017	-66.408
74.8	-151.033	-150.331	-134.528	-62.2432	-69.0428	-89.4629	-64.796	-47.6372		74.8	4.03175	-55.1502	-8.32922	-18.4751	-68.682	-49.504	-40.9147	-40.8895		74.8	2.27001	-85.4657	-74.4203	-87.1652	-59.3999	-50.6339	-40.3752	-62.6845
75	-146.898	-145.745	-129.2	-56.9837	-66.369	-84.8121	-60.9644	-45.1827		75	2.86813	-49.4316	-8.66109	-18.1197	-65.727	-47.1253	-39.3266	-37.8553		75	2.1082	-82.9019	-70.6828	-83.4529	-57.4438	-47.7055	-38.8053	-59.3593
75.2	-140.677	-140.063	-122.212	-51.2087	-62.6916	-79.5323	-57.4047	-42.225		75.2	1.78826	-43.8075	-9.6207	-17.4528	-61.2295	-44.4946	-36.3114	-33.919		75.2	3.19713	-80.5492	-66.3284	-79.7603	-56.2352	-45.0032	-36.2409	-55.4196
75.4	-133.368	-134.343	-115.084	-45.9967	-57.5726	-74.9087	-54.303	-37.61		75.4	2.90342	-40.3044	-9.77945	-16.1685	-57.9342	-42.0043	-35.7045	-30.4352		75.4	4.23861	-78.9102	-62.1557	-75.4193	-53.2334	-43.8255	-33.0822	-51.7322
75.6	-126.921	-127.545	-108.629	-41.3987	-52.8428	-70.7453	-49.7789	-34.7084		75.6	3.81704	-37.3304	-9.18414	-14.6726	-54.7202	-40.2879	-37.0967	-29.0787		75.6	3.5083	-76.0005	-59.9482	-71.0801	-48.7893	-43.3009	-31.356	-49.0033
75.8	-120.481	-120.374	-100.904	-36.2201	-48.1996	-65.5743	-44.4156	-32.0495		75.8	3.77577	-32.5508	-7.89544	-12.6274	-49.8329	-38.3048	-35.8828	-28.8766		75.8	2.86163	-72.1643	-57.2603	-66.3845	-45.9332	-41.0141	-29.7458	-46.3285
76	-113.125	-113.613	-93.1524	-30.859	-42.918	-59.9314	-39.4468	-27.8963		76	4.54231	-28.8213	-4.70218	-10.4998	-45.2465	-36.0971	-34.1372	-28.1254		76	2.15694	-69.0785	-54.0527	-62.2538	-42.9916	-38.74	-27.5899	-42.807
76.2	-106.91	-106.468	-88.223	-27.3039	-39.0742	-55.2263	-34.9692	-24.492		76.2	5.1518	-27.1993	-2.0885	-9.06061	-41.7665	-35.0646	-34.297	-27.87		76.2	0.764993	-64.695	-51.9407	-58.2352	-39.6592	-36.4537	-26.3305	-39.3268
76.4	-102.558	-99.6746	-84.4291	-25.3003	-36.6273	-50.747	-30.1353	-21.8892		76.4	3.88684	-24.7561	-1.19823	-8.95697	-38.9106	-34.0963	-32.0037	-27.1996		76.4	0.475228	-59.8617	-49.9802	-54.1662	-37.2964	-31.6604	-25.197	-37.1202
76.6	-97.7594	-93.9105	-80.3899	-22.0942	-34.0131	-46.583	-28.152	-18.6834		76.6	3.37317	-21.6683	0.983393	-7.37623	-35.6581	-31.3832	-27.7074	-25.1467		76.6	1.18054	-56.2631	-47.8448	-50.1938	-35.3694	-26.7782	-23.4181	-36.0171
76.8	-92.4985	-87.3566	-75.6887	-19.4113	-31.1565	-43.0368	-27.6741	-16.5548		76.8	3.88751	-20.871	2.18745	-5.47475	-32.1155	-28.4347	-26.3001	-22.2309		76.8	1.41479	-52.8722	-46.5175	-45.2802	-31.847	-24.2455	-21.423	-34.5812
77	-86.9477	-80.8719	-70.1632	-18.1311	-28.5094	-39.4448	-25.7618	-14.66		77	4.45412	-21.119	1.42607	-5.64593	-28.4102	-26.1353	-25.5548	-19.0363		77	2.26166	-49.661	-44.9455	-40.5672	-28.4387	-21.4595	-19.0796	-32.9087
77.2	-80.4995	-75.7204	-62.9595	-16.0885	-25.6983	-36.5914	-23.483	-12.7286		77.2	4.59637	-19.6348	1.96903	-4.52228	-24.9771	-23.0119	-22.2638	-15.7693		77.2	3.52939	-47.4734	-41.5632	-36.695	-25.9994	-18.2246	-17.4205	-31.7071
77.4	-73.5521	-70.7359	-55.1081	-13.0881	-22.9118	-33.0976	-21.9168	-11.0926		77.4	4.80181	-17.3354	3.39103	-2.19199	-21.7301	-19.9142	-20.0796	-13.1059		77.4	3.08166	-44.6315	-39.1411	-33.6359	-23.1061	-17.768	-15.3764	-29.3965
77.6	-66.8318	-65.9084	-49.1414	-11.534	-20.8538	-29.121	-18.4525	-8.99334		77.6	4.51187	-15.7602	3.78956	-2.19384	-19.6916	-18.7766	-19.4939	-11.0458		77.6	3.21798	-41.1718	-37.7519	-31.2928	-20.3675	-17.2459	-12.2262	-25.8027
77.8	-60.1548	-61.207	-45.0663	-9.45578	-18.4659	-26.6831	-14.0631	-6.57278		77.8	4.3661	-14.2291	5.27479	-2.89425	-19.0933	-18.8149	-15.9335	-9.56289		77.8	5.18538	-37.6047	-33.6987	-31.1377	-19.2349	-14.7949	-8.81335	-22.7203
78	-54.991	-57.1724	-40.3494	-6.88159	-16.8736	-24.5536	-12.0201	-4.86078		78	3.6824	-11.6345	8.22824	-0.874789	-18.6869	-18.268	-10.8857	-9.04721		78	5.63377	-33.8341	-29.1489	-30.5083	-17.2471	-12.4847	-6.44901	-19.8834
78.2	-51.4492	-52.8977	-36.4917	-4.97176	-15.757	-21.1769	-11.3304	-3.1611		78.2	3.30762	-9.60406	9.75394	0.719959	-17.4645	-17.2446	-8.80484	-7.59512		78.2	5.00543	-30.4942	-26.0719	-28.5805	-14.4722	-11.2916	-4.18091	-16.8325
78.4	-47.1849	-47.6779	-34.321	-2.69425	-12.5159	-18.4041	-9.0583	-0.838227		78.4	3.84966	-8.28645	10.0618	0.445778	-16.2204	-15.8204	-8.0732	-5.96387		78.4	5.42706	-28.0161	-22.1564	-26.1514	-12.4235	-9.13854	-2.63833	-14.1437
78.6	-42.5352	-41.901	-30.4247	0.155027	-9.28158	-16.2876	-6.64292	0.830163		78.6	4.05555	-6.34399	10.8619	1.77475	-14.7547	-13.7342	-5.6776	-4.71117		78.6	4.83888	-26.6325	-18.0594	-22.4708	-9.63855	-6.59526	-1.72234	-12.3895
78.8	-38.9026	-36.7505	-26.6448	1.947	-8.15205	-12.9258	-5.78932	1.71784		78.8	4.23247	-3.83478	11.8898	4.31872	-11.5012	-10.927	-4.44172	-2.79671		78.8	2.25131	-24.4156	-16.577	-17.6314	-7.18906	-5.04643	-0.692107	-11.2413
79	-35.1685	-31.9565	-25.8204	3.0037	-6.33838	-11.0482	-3.41952	3.33373		79	4.20996	-1.88594	11.3056	5.86688	-9.44751	-8.34214	-6.54827	-0.0569725		79	1.74735	-21.2638	-15.7941	-14.7263	-6.3259	-3.81055	0.50007	-10.2572
79.2	-29.9808	-28.1554	-24.8904	4.30858	-3.24837	-10.0092	0.836454	5.29418		79.2	3.6355	-0.0929803	10.4421	7.10278	-8.41101	-5.6452	-6.82181	0.407507		79.2	2.57256	-18.0463	-15.1792	-12.0341	-4.93125	-2.07172	2.18385	-8.78515
79.4	-25.5357	-24.8827	-22.0909	5.01421	-1.92032	-9.03703	3.03557	5.797		79.4	1.93757	1.41664	11.9022	9.01415	-6.32249	-3.45635	-3.76389	-0.0128068		79.4	2.76788	-15.6922	-14.4973	-8.6472	-4.16221	0.311282	4.79353	-8.15074
79.6	-22.716	-21.5208	-20.5398	5.24442	-0.48804	-8.84445	3.2067	6.14652		79.6	1.71322	1.39136	13.671	10.9615	-3.92818	-2.16479	-2.42904	0.94434		79.6	3.33664	-11.0977	-12.2932	-6.95229	-4.35078	2.77585	6.66675	-7.6238
79.8	-20.0758	-20.0861	-18.538	5.18244	2.44294	-8.97338	5.30317	8.09999		79.8	2.12804	0.857957	14.2743	11.82	-2.27534	-1.03726	-2.29417	1.54164		79.8	4.28427	-7.25219	-10.2653	-5.60782	-3.00003	5.10908	6.64384	-6.44016
80	-17.8564	-18.4818	-14.667	6.60594	5.27645	-7.25673	7.35676	8.85156		80	2.20505	0.895197	15.8048	12.2464	0.701188	-0.645068	0.419221	1.57012		80	4.20457	-5.44842	-9.30589	-2.62207	-1.88717	6.14378	8.50159	-5.44333
80.2	-15.5261	-14.9623	-11.2281	9.36878	7.4768	-5.48972	7.17539	9.38451		80.2	2.45682	1.13348	18.6916	12.4661	3.69375	-1.11901	3.00226	3.33047		80.2	3.89715	-3.80914	-8.17298	-1.49168	-1.013	7.67636	10.1804	-5.24068
80.4	-12.7411	-10.7144	-9.23092	11.8109	8.67863	-3.59414	7.86565	12.0159		80.4	5.0465	1.49411	19.7675	12.5688	5.41762	-1.44594	3.12817	6.36604		80.4	3.74946	-1.45782	-6.39308	-1.79225	1.3751	9.79656	10.497	-4.00543
80.6	-10.1214	-8.04862	-6.98999	14.3772	10.1604	0.305115	10.063	14.0877		80.6	6.60575	3.1505	19.6183	11.633	6.29298	-0.638768	3.6751	7.31901		80.6	3.12698	-0.945492	-5.20808	0.106312	3.52659	10.5832	12.0931	-2.36832
80.8	-7.35147	-4.87288	-5.05109	17.814	11.4835	3.80996	10.308	14.4042		80.8	4.76438	6.09265	20.0072	11.0189	5.43265	-0.197985	6.06323	8.22512		80.8	2.73875	-1.33127	-3.99101	2.40958	5.40515	11.5233	14.9345	-1.25686
81	-4.10573	-0.637215	-3.17464	20.4988	11.718	6.28451	10.8807	16.5535		81	4.22823	8.27949	21.4055	10.4019	3.53369	1.25359	8.66058	9.96819		81	2.53387	-0.276527	-1.65144	3.96479	8.03174	13.5245	15.0112	0.321881
81.2	-4.13338	1.36757	-0.655064	20.9521	11.676	9.16455	12.8767	18.6057		81.2	5.0063	10.1458	21.5036	10.6591	2.556	3.59485	10.5286	9.93212		81.2	2.55669	1.71785	1.51252	6.71681	9.95941	13.5397	15.9242	2.93256
81.4	-6.93629	0.779038	1.46773	22.0337	12.4086	11.1916	13.7381	17.9481		81.4	2.74902	12.3504	21.1305	11.6907	2.51824	5.96669	12.6424	9.90706		81.4	1.97791	4.69754	3.55781	10.0559	11.3451	12.6129	17.6714	4.85002
81.6	-7.4216	2.75161	3.76582	23.304	12.4594	10.563	14.7007	19.2414		81.6	0.364624	14.0457	21.7164	11.6833	2.46825	7.86565	15.3728	11.9216		81.6	1.52745	7.49609	4.58021	12.0068	13.421	13.3657	17.1126	6.23237
81.8	-6.45724	6.27107	6.12948	22.5608	12.9426	10.0139	16.7888	21.7757		81.8	1.98797	15.1993	22.042	11.6107	3.71797	9.15654	15.6881	13.2675		81.8	2.21727	9.79452	7.33488	12.6097	14.7774	13.3082	16.3636	8.72915
82	-5.53785	7.31424	7.08496	22.0773	15.2309	9.61084	17.7647	21.8549		82	3.17592	16.9086	20.1244	12.3434	5.86411	9.82267	14.4368	13.6286		82	2.90795	11.0661	10.415	13.0254	15.7587	13.6272	17.4375	10.4581
82.2	-1.84468	10.1842	7.19474	23.8207	16.8122	8.78291	18.298	21.1492		82.2	2.80239	19.2716	18.9679	11.8964	8.02613	10.1398	14.19	15.388		82.2	2.50081	11.4532	11.4612	14.0303	16.5408	16.4653	18.1832	10.0137
82.4	5.29466	14.8329	8.59397	25.4252	18.624	9.86678	20.1841	22.5524		82.4	4.17331	20.1799	19.9635	11.9276	9.94926	9.9058	13.5741	16.584		82.4	4.32362	9.79298	11.9159	14.049	17.1528	18.5885	18.4452	9.56838
82.6	10.5996	15.2909	9.09354	26.6761	20.4647	12.3906	21.1199	21.8171		82.6	5.45199	21.4621	20.1971	14.3946	13.0263	9.11209	11.9437	15.8303		82.6	6.53086	7.93951	12.7441	13.0774	17.0035	18.5106	20.5167	9.96843
82.8	13.3595	15.0004	9.307	30.8691	21.5566	14.707	21.0406	20.5378		82.8	4.75866	22.5787	20.9207	16.3562	16.869	8.92594	12.4043	15.2197		82.8	6.47291	7.25476	11.4179	13.6189	16.941	19.4939	22.7346	9.26436
83	15.1568	17.3008	11.0679	34.5777	22.124	17.877	21.7771	21.7715		83	3.96605	22.9206	23.085	18.2836	21.0854	9.27206	14.194	14.6416		83	6.544	7.38778	9.18575	15.0789	17.4969	20.8349	23.1879	8.93285
83.2	16.579	16.9081	12.9813	36.4547	22.5448	21.3493	22.888	23.8393		83.2	3.93896	22.1756	25.3092	19.4698	22.9186	9.45034	15.2438	14.6833		83.2	6.95646	8.48424	8.55202	14.8396	17.5356	20.4748	23.2125	10.1354
83.4	16.0737	16.0312	14.5374	38.1932	22.5275	22.1496	23.5642	24.3235		83.4	3.4144	21.8056	26.0895	18.9668	23.1524	9.79745	17.0002	14.8212		83.4	5.49614	10.9991	9.40359	14.4954	17.3763	20.2265	24.2401	11.6996
83.6	15.2356	19.0211	17.1593	39.2354	22.5241	22.4283	24.0121	25.0727		83.6	3.45231	21.6232	26.9347	18.2981	23.4869	10.8925	18.8652	15.5402		83.6	4.38302	13.8195	11.1282	15.678	18.2621	21.6913	24.5666	13.0734
83.8	15.2818	21.7538	20.0149	38.6092	22.198	24.025	25.1865	26.4592		83.8	4.50347	21.5578	26.9644	17.9936	22.9522	12.9054	20.1319	17.3898		83.8	4.58199	16.94	13.8353	16.1796	19.2758	22.7814	24.9055	14.6783
84	16.6535	21.9473	21.4626	37.8443	21.8699	24.1212	26.1469	25.9529		84	4.93193	22.3366	27.2629	16.5653	20.7543	14.4085	20.8619	20.058		84	3.6185	20.1345	17.1692	15.7735	19.748	22.6032	26.3808	15.3535
84.2	17.517	23.9174	21.7731	37.0108	22.7387	23.4603	26.7056	25.5648		84.2	5.20234	23.7759	27.576	17.5729	20.0937	15.0946	20.9247	21.6707		84.2	2.99632	21.7708	20.7864	17.6665	21.883	22.7742	27.0518	15.2673
84.4	18.2175	25.9198	21.8305	35.8665	22.8827	24.5504	26.9331	26.2733		84.4	5.95436	26.7246	27.0032	20.0917	21.9729	16.0142	20.5634	22.8652		84.4	2.71646	22.5183	23.14	20.7451	24.1351	22.7288	26.8318	15.1158
84.6	20.0637	25.5462	22.1494	35.7825	23.4189	26.1217	28.0458	27.526		84.6	5.60302	28.9416	25.9594	20.2885	22.9463	16.1387	20.893	23.99		84.6	2.16133	23.6579	23.188	23.1346	25.2525	22.9114	26.8745	14.6704
84.8	21.9611	24.7118	22.1483	36.012	25.6363	26.1768	29.3452	27.8278		84.8	3.67869	30.1535	25.7986	21.1909	23.6308	15.385	21.5257	23.9995		84.8	2.00082	23.464	23.521	26.0303	25.658	23.6119	26.5403	14.3273
85	21.7897	25.3125	22.8134	36.7096	27.0247	26.4984	30.6144	29.5095		85	3.06237	31.8024	25.0996	23.2855	24.1439	14.616	22.0939	23.199		85	2.64273	22.1557	23.0511	28.4052	25.5402	23.148	26.6153	15.5007
85.2	21.0958	25.9706	24.8074	37.6331	27.9151	26.922	31.3163	30.6905		85.2	2.5683	33.3165	23.2835	23.0244	24.6667	14.1765	22.9738	22.1336		85.2	3.20909	22.7406	21.0396	28.3376	25.0084	23.1648	27.5329	17.8349
85.4	22.6094	25.496	26.8922	37.9309	30.4356	27.3232	32.2147	31.9546		85.4	1.44523	33.0132	23.6123	22.1611	23.951	14.1881	23.9652	20.237		85.4	4.20726	23.7784	20.217	28.8615	24.739	24.8635	28.8785	19.6397
85.6	23.0554	25.4814	28.2833	38.4066	33.0791	27.9216	33.861	34.1761		85.6	1.69952	33.1213	25.4893	23.4785	23.0981	14.9179	24.8745	19.0745		85.6	5.28792	24.0267	21.2697	29.4501	24.4991	24.4225	29.7353	20.9747
85.8	22.5897	26.9678	28.386	38.7726	33.6886	28.4282	34.897	36.1301		85.8	3.45913	33.3499	26.239	23.7187	22.822	15.9688	24.7323	19.9889		85.8	4.8001	25.6401	21.6777	28.3521	25.1517	23.0636	30.3842	22.0356
86	24.176	28.1054	27.905	37.9438	33.577	29.7603	34.8715	36.8576		86	4.06815	31.6691	27.0102	22.0797	24.3261	17.9707	23.8939	20.5191		86	5.10263	28.0867	23.0766	28.265	26.771	24.7972	30.9547	21.9361
86.2	27.3484	28.5359	28.3164	38.5434	33.4714	31.9295	35.4345	37.8396		86.2	4.56445	30.3197	29.1097	22.1961	25.9963	20.1033	24.3847	20.3889		86.2	5.80587	28.8317	25.2321	29.6772	27.5495	25.5543	31.1179	20.6402
86.4	28.1581	30.9618	28.8414	40.7306	33.3341	33.5947	35.6621	37.6475		86.4	4.86962	29.7211	29.0012	22.5626	27.0579	21.0576	24.8226	22.6457		86.4	4.57444	29.7023	25.5794	30.0782	27.5584	25.3883	29.5483	19.982
86.6	29.2723	33.857	28.6003	40.967	31.4819	34.1645	33.9132	35.8163		86.6	4.05174	28.1967	28.1695	22.0235	28.9629	22.2875	24.4761	25.1215		86.6	3.17871	31.0554	25.5608	29.7212	28.6827	27.228	29.3238	19.4354
86.8	31.1189	34.7154	30.9357	40.8684	29.7973	35.4257	33.848	35.3472		86.8	3.65707	27.646	28.5871	21.5425	30.2281	23.1607	24.9076	24.3092		86.8	3.58792	30.4989	25.6195	31.243	28.3408	28.9	30.3509	19.3205
87	32.3686	35.9586	33.873	42.3225	30.3226	36.9906	35.3481	34.9441		87	4.16102	28.3725	28.0351	22.0813	30.2529	22.1892	25.744	24.3749		87	2.26134	28.8676	24.2947	32.432	27.2787	29.1123	30.0232	19.5461
87.2	32.6501	38.0277	34.3088	41.1248	30.544	37.498	36.6404	33.7837		87.2	4.16478	28.4735	27.0227	22.5161	29.8018	21.3827	25.3609	26.5114		87.2	1.20601	27.849	23.2641	32.4169	27.6298	30.0106	30.7603	20.2928
87.4	31.9047	39.0766	33.8706	38.8809	29.8728	37.0959	38.478	33.2639		87.4	4.72937	28.9143	27.3983	22.3574	29.8224	21.7459	25.1165	26.9696		87.4	2.82316	26.6265	23.9027	32.2715	27.6937	30.4825	32.6479	21.886
87.6	31.11	40.0775	34.5166	39.7815	31.7652	37.6744	40.5521	33.2774		87.6	6.31965	30.5636	27.1691	21.7621	28.9903	22.3196	24.7754	25.9288		87.6	2.91334	24.9639	24.2835	32.0031	27.1673	30.6207	32.9634	23.9583
87.8	32.2013	41.6227	33.6647	41.3267	34.1152	37.9081	40.4735	32.9833		87.8	7.00233	31.6911	26.7614	22.3198	28.2031	22.4704	24.6723	27.2258		87.8	3.03047	26.0699	25.4574	30.2541	28.8569	31.1624	32.9916	24.7537
88	33.066	42.5551	32.2947	40.9494	34.2487	36.6122	39.6923	33.5776		88	6.43331	32.3084	27.4375	23.7605	28.466	23.8533	26.1713	27.9949		88	5.47504	29.6528	27.2434	29.194	30.7891	31.4381	33.4789	25.9168
88.2	33.5686	42.8984	33.255	42.3023	35.6068	36.2941	39.6658	34.7001		88.2	5.91636	33.6269	27.7463	23.797	30.2571	25.8523	27.3275	27.3837		88.2	5.36378	32.2211	28.3065	29.0031	31.2106	31.9739	32.5804	27.685
88.4	36.8485	42.7963	35.2398	44.7258	37.4389	37.7037	40.0917	36.1701		88.4	5.8058	34.8834	29.1567	24.2442	31.992	26.7148	28.3241	28.3049		88.4	3.89084	34.6285	29.2112	28.5102	32.7159	32.8895	33.0891	27.3394
88.6	41.0078	42.7578	37.9101	45.536	37.843	39.8417	42.024	38.7127		88.6	5.20714	35.1436	31.828	26.1569	34.307	26.5331	31.4083	30.6256		88.6	5.33837	38.4334	30.4975	30.6477	33.8839	33.762	34.7181	27.4289
88.8	42.8919	43.8773	41.4693	46.15	39.2406	42.236	43.8599	40.7654		88.8	4.19213	35.9663	33.3998	26.6548	38.1474	27.5343	33.5188	31.3286		88.8	5.57113	39.9477	31.374	34.5073	34.4453	35.4444	35.635	29.348
89	44.1708	44.3759	45.1009	48.378	42.1685	44.8606	45.3363	41.9577		89	4.20431	37.894	35.2157	26.3657	40.324	28.9106	32.8157	32.0657		89	4.27396	38.3006	32.9894	36.1005	34.3479	37.2126	37.1555	30.4506
89.2	45.3692	44.9526	46.6587	50.2092	42.0923	46.579	45.8079	43.5414		89.2	4.59435	37.8273	37.3106	27.995	39.6914	29.2907	33.1468	34.5083		89.2	5.41236	37.5174	34.192	36.712	34.1605	37.703	39.8149	30.3356
89.4	44.7185	45.9843	47.4808	49.993	41.169	47.2816	44.2423	43.8454		89.4	3.89241	37.2787	36.5618	29.1106	39.239	30.0803	34.4888	34.7758		89.4	6.90859	37.331	34.2906	38.439	34.4027	37.7017	40.8615	30.939
89.6	43.1705	45.7623	47.0651	48.9939	40.8535	45.8608	41.2007	41.6218		89.6	2.97353	38.4787	35.0043	28.2312	38.9809	30.8137	33.5617	33.2244		89.6	6.32245	35.5242	34.5207	37.6881	34.4766	37.2523	40.5819	30.411
89.8	42.0167	44.8678	44.6009	47.5389	38.4605	43.7135	39.3883	39.3709		89.8	2.44126	37.6309	34.0031	27.6144	36.9256	31.0815	32.0647	32.7674		89.8	5.60493	33.7416	33.8611	35.4472	33.3617	36.4578	40.1524	29.0134
90	40.7794	45.1722	41.7503	46.2033	35.8878	42.4887	38.6032	38.0057		90	2.63626	34.6735	31.5611	27.9039	35.5744	30.2105	33.5492	33.2134		90	5.30487	34.3831	32.3069	35.3462	33.4321	35.3696	39.7028	28.7367
90.2	39.6632	44.2667	40.6151	44.8427	36.3606	41.9226	38.1442	36.2847		90.2	4.26147	34.2396	30.1379	27.2525	36.2823	29.8103	35.0189	31.184		90.2	5.35696	35.7021	31.3068	36.0572	34.4658	34.5589	38.4342	29.1146
90.4	38.9761	42.633	40.0962	44.0564	36.5154	41.7167	39.674	35.365		90.4	7.10944	34.1363	30.9336	26.2749	37.034	29.1429	33.4517	29.7689		90.4	5.35713	35.9	30.9621	35.7315	33.9467	34.568	37.077	29.1617
90.6	37.4714	42.5646	38.758	43.6866	36.0879	42.0601	42.1703	37.2948		90.6	9.22476	31.8527	30.7825	25.8478	35.5376	28.5187	32.2234	29.8884		90.6	5.44741	36.5018	30.4204	35.2535	33.4224	34.4014	35.7119	29.6241
90.8	37.0604	41.927	39.4043	44.0522	37.5439	42.6662	43.4468	38.971		90.8	10.0478	31.1447	31.1928	26.6683	33.7963	28.2439	33.1565	29.3376		90.8	6.07699	37.8139	30.4868	34.8889	33.5357	32.6688	34.3283	30.6062
91	38.1708	40.8283	41.1339	43.8052	38.4212	43.1407	42.7953	39.2666		91	9.45699	32.4192	33.4208	26.3403	34.0539	27.7464	31.9377	28.208		91	6.59237	37.1127	31.0542	35.0193	33.367	31.2266	33.1093	29.9401
91.2	38.3317	40.9454	41.6845	43.7122	38.3737	43.071	41.8767	40.4314		91.2	6.99232	33.2296	33.3958	25.134	33.7179	27.1544	29.2658	28.4987		91.2	5.85868	35.1092	32.255	35.2708	32.9531	31.5563	31.6563	28.7645
91.4	39.1032	42.5242	41.3663	44.5119	39.5666	42.4076	40.3543	41.3011		91.4	4.21565	33.0992	31.6377	25.5874	31.6256	28.1096	28.7655	29.1302		91.4	4.61675	33.4109	33.4014	35.0544	33.525	32.1228	31.5931	29.389
91.6	41.6248	42.7878	41.5318	45.2486	40.762	42.3399	39.6462	39.7951		91.6	2.91191	33.3571	31.4465	26.7943	32.1265	28.9428	29.8082	29.4557		91.6	4.42799	31.6953	33.6722	35.4656	34.0416	32.4235	32.6301	29.8309
91.8	42.3009	42.9578	41.2347	45.7651	41.026	42.3225	39.9551	39.2983		91.8	3.08699	34.8526	30.701	26.5008	34.3356	27.2577	29.873	30.8214		91.8	4.41668	30.0729	33.3512	36.3621	34.6391	33.7619	33.2803	29.5179
92	41.7382	43.8406	40.1505	46.1223	41.4204	41.4311	40.9683	39.4186		92	4.593	35.3482	28.5371	26.2672	33.3848	27.3549	30.1138	31.5975		92	4.17233	30.3625	32.9149	36.0109	35.0048	36.2086	33.508	31.1464
92.2	42.7972	44.494	39.8556	46.233	41.0848	40.819	42.4615	37.4087		92.2	6.27236	34.4797	27.9903	26.613	32.67	28.154	31.4158	31.4313		92.2	4.94686	31.9074	31.6973	35.6648	34.5887	36.9753	34.8547	32.5605
92.4	43.0012	44.1031	40.3365	46.7936	40.1849	40.2752	42.5165	36.3164		92.4	6.5736	34.8088	28.7242	25.4084	34.1739	26.6482	32.762	30.585		92.4	5.60856	34.2621	30.1219	35.9466	34.1905	35.1622	34.5395	31.8711
92.6	42.6865	44.8867	41.3737	47.3309	39.3655	39.4068	40.7258	36.5234		92.6	6.92248	36.3707	29.0769	23.8093	34.6857	25.5331	32.8383	30.6975		92.6	5.19137	36.8609	30.6074	36.1441	35.0714	35.0063	34.0416	31.5698
92.8	42.6353	45.6744	41.1274	47.2193	38.5562	39.8599	39.6414	35.6649		92.8	7.37058	36.5002	29.9464	22.926	34.2595	28.218	32.7218	29.8757		92.8	5.74986	38.3982	31.4777	35.9455	36.4952	36.2347	35.4832	30.6814
93	42.3971	44.4627	41.8708	46.6436	38.2895	40.8223	39.7877	35.562		93	5.80003	36.4276	31.4115	23.1005	35.278	29.4176	32.6849	28.7215		93	6.09098	38.7984	30.7564	35.1383	37.5373	35.6094	36.3382	29.2267
93.2	42.5298	44.6413	42.8844	45.859	38.1914	41.7381	40.0501	37.3886		93.2	5.13838	37.3328	32.3652	23.5532	35.5942	28.222	32.2701	29.0741		93.2	5.23119	38.2326	31.2875	34.0168	39.0502	35.3032	35.7283	29.0115
93.4	43.0344	44.5801	42.532	44.932	38.298	43.5284	42.1967	38.4404		93.4	5.19641	37.5832	33.2755	24.0571	35.6173	29.4653	31.6501	30.8312		93.4	5.89972	37.2303	32.4536	33.9285	39.5866	37.2329	36.0862	29.4655
93.6	42.5263	43.2638	41.3873	45.5917	38.6776	45.5288	44.1094	39.5238		93.6	4.73004	36.3195	33.2824	25.1254	35.8964	31.3023	30.7474	31.1842		93.6	7.44692	36.1944	31.5433	34.3149	38.5151	37.0496	37.1586	30.4423
93.8	42.8009	43.5646	42.315	46.6915	38.7892	45.6608	45.3263	41.3439		93.8	5.73858	34.5706	32.5184	26.3166	35.6259	30.1002	30.0548	31.0929		93.8	7.05452	36.8881	30.6394	34.6656	37.1211	35.338	36.3862	32.9519
94	44.404	45.8128	43.5181	47.7554	38.2055	44.7817	45.8621	42.0881		94	6.60117	33.169	32.4769	26.1096	35.6905	29.5348	30.0798	31.8454		94	7.44269	37.6428	32.0306	36.1414	35.8971	34.8569	35.7595	33.9745
94.2	44.7981	46.6566	42.7554	50.1373	38.1882	43.0914	44.9146	41.8941		94.2	7.0287	31.33	32.5034	26.0831	36.645	31.3805	31.1049	31.3134		94.2	8.64098	38.0937	32.6555	37.4101	35.0751	34.5096	36.9324	34.3497
94.4	45.0638	47.4697	45.6055	49.3895	38.4296	39.0487	42.2243	41.5304		94.4	5.21481	28.1865	32.3162	26.8597	37.5806	32.4182	33.2776	30.5638		94.4	8.51089	37.0532	33.6015	37.5301	34.1698	33.9	36.5932	33.7296
94.6	46.1037	49.3597	47.6706	48.8696	37.7245	36.4714	41.0219	40.829		94.6	4.22136	26.839	32.7714	26.4125	37.6849	32.4969	34.7352	30.086		94.6	8.58153	36.7865	35.1766	37.7092	34.1079	33.6898	35.8969	32.4988
94.8	50.5143	53.3965	57.4148	47.8396	41.5273	33.6835	40.4427	42.3862		94.8	-2.97062	25.2081	36.5456	28.7867	42.4916	37.7265	41.6644	33.6152		94.8	9.54512	35.8178	41.1256	40.6887	35.3504	37.0067	36.7258	31.1548
95	23.1856	24.2533	29.2923	19.4975	19.528	13.012	16.4129	18.7382		95	-5.13551	9.54002	17.0302	13.555	20.1257	18.6094	21.0922	16.0905		95	4.39662	14.4016	20.2553	18.5499	15.3905	16.9578	15.8327	12.5217

## Sheet: REFS
Temperature	REFS 1700uM (No protein)	REFS 1700uM	REFS 850uM	REFS 425uM	REFS 212.5uM	REFS 106.25uM	REFS 53.125uM	REFS 26.5625uM		Temperature	REFS 1700uM (No protein)	REFS 1700uM	REFS 850uM	REFS 425uM	REFS 212.5uM	REFS 106.25uM	REFS 53.125uM	REFS 26.5625uM		Temperature	REFS 1700uM (No protein)	REFS 1700uM	REFS 850uM	REFS 425uM	REFS 212.5uM	REFS 106.25uM	REFS 53.125uM	REFS 26.5625uM
25	5.54015	7.96185	13.3766	6.64993	3.10916	4.0822	1.93745	3.09888		25	1.79874	7.97512	5.36289	9.3228	10.3248	2.89199	5.62443	6.11525		25	-24.5512	6.18983	13.5404	14.1015	14.1441	10.1095	9.92937	13.7995
25.2	12.0037	17.2507	28.9825	14.4082	6.73651	8.84477	4.19782	6.71424		25.2	3.89727	17.2794	11.6196	20.1994	22.3704	6.26598	12.1863	13.2497		25.2	-53.1942	13.4113	29.3376	30.5532	30.6456	21.9039	21.5136	29.899
25.4	11.0803	15.9237	26.7531	13.2999	6.21832	8.1644	3.87491	6.19776		25.4	3.59748	15.9502	10.7258	18.6456	20.6496	5.78398	11.2489	12.2305		25.4	-49.1023	12.3797	27.0809	28.203	28.2883	20.219	19.8587	27.5991
25.6	11.0803	15.9237	26.7531	13.2999	6.21832	8.1644	3.87491	6.19776		25.6	3.59748	15.9502	10.7258	18.6456	20.6496	5.78398	11.2489	12.2305		25.6	-49.1023	12.3797	27.0809	28.203	28.2883	20.219	19.8587	27.5991
25.8	11.0803	15.9237	26.7531	13.2999	6.21832	8.1644	3.87491	6.19776		25.8	3.59748	15.9502	10.7258	18.6456	20.6496	5.78398	11.2489	12.2305		25.8	-49.1023	12.3797	27.0809	28.203	28.2883	20.219	19.8587	27.5991
26	11.2126	15.892	27.0198	13.4368	6.18989	8.18863	3.8698	6.34772		26	3.60877	15.9934	10.6429	18.6428	20.5749	5.79052	11.2232	12.3233		26	-49.2854	12.2691	27.0751	28.296	28.2692	20.2812	19.7814	27.6188
26.2	10.2273	16.0596	25.2666	12.6108	6.40352	7.96079	3.85012	5.30709		26.2	3.68983	15.6134	11.3234	18.7046	21.0511	5.56728	11.4934	11.79		26.2	-48.2012	12.9359	27.0973	27.5747	28.6575	19.7612	20.366	27.5952
26.4	9.71648	16.6725	22.6825	10.7023	6.38043	8.29983	4.37439	4.33444		26.4	2.37037	15.9554	11.1042	18.4849	21.9838	6.66784	11.2517	10.4261		26.4	-46.1551	14.3963	27.3758	27.4526	27.2095	19.8986	20.5778	26.786
26.6	10.1035	17.0438	21.582	10.1094	7.11362	7.95586	4.03404	3.45825		26.6	2.21311	15.9172	11.1258	17.8908	21.7468	8.54795	8.98215	8.99564		26.6	-41.1518	15.3074	26.7711	27.771	24.2428	20.7569	20.4525	25.2219
26.8	11.3696	16.413	21.175	10.0848	7.49799	7.66424	3.40408	2.34964		26.8	2.20421	14.8622	11.0332	16.7842	20.5465	9.32218	8.53547	8.53945		26.8	-34.1773	16.9911	25.7887	27.7025	21.3698	20.231	20.1823	23.4212
27	11.3982	15.1828	21.5311	9.60396	9.1355	8.25055	3.85895	2.07342		27	2.78066	13.6408	10.4878	16.2578	20.8081	9.49148	8.14265	7.66788		27	-27.8701	17.5633	25.1373	27.0451	19.827	19.0148	19.3729	23.0085
27.2	10.9744	13.8174	23.1977	9.39976	11.5364	8.72939	4.00236	3.1159		27.2	4.27871	12.2128	9.95886	16.099	21.9106	10.1949	7.14384	7.57093		27.2	-21.638	15.1576	23.8753	25.9335	18.132	18.3637	17.8349	22.4776
27.4	9.87681	12.481	23.7821	10.0233	11.6686	8.30729	3.92938	3.91303		27.4	4.91824	10.8712	8.7058	15.0802	21.3598	9.79624	7.63311	9.21723		27.4	-16.4426	13.1361	22.4008	25.1687	16.2354	17.8025	16.7927	22.2257
27.6	8.31687	12.1814	23.2929	10.4487	10.8069	9.15553	4.26486	4.1018		27.6	4.54933	10.1675	7.78027	13.6137	20.9098	8.87763	9.21567	10.264		27.6	-15.2972	12.7416	21.8462	24.2181	17.0723	17.7151	16.1192	23.8738
27.8	6.16169	12.2846	23.0634	9.57066	9.79685	10.402	5.42853	5.42472		27.8	4.54408	9.94252	8.23299	13.8465	21.2708	8.58837	8.94719	10.458		27.8	-16.252	12.3459	21.5368	23.2423	18.4883	17.6104	14.283	24.6889
28	4.83752	11.7816	20.8004	9.81778	8.02486	10.164	6.04309	6.0125		28	4.70487	10.3401	8.72387	14.2477	20.4213	8.40098	8.75248	11.3743		28	-17.4508	11.5788	20.9383	21.8948	18.0042	16.6991	12.8312	22.7988
28.2	5.01967	11.566	17.3367	10.2263	6.38063	9.43239	5.20284	5.57694		28.2	3.24943	10.7293	9.36795	14.0796	19.2401	8.25928	8.98706	11.234		28.2	-20.1531	12.5921	20.8074	22.3079	17.8718	16.2697	12.651	21.679
28.4	4.2873	11.951	15.3591	9.76606	6.04788	8.90916	4.41003	5.89223		28.4	2.133	10.7881	12.0197	14.6054	19.5948	7.73941	7.83083	10.0343		28.4	-21.9178	13.7013	20.8268	22.5681	19.3229	16.3021	12.2178	21.4952
28.6	3.92207	11.1363	15.0149	9.49404	4.95434	8.27638	4.74902	7.29077		28.6	2.20799	12.0797	13.5212	15.8891	20.0151	7.01473	6.63612	10.3353		28.6	-20.5328	13.2911	20.8972	22.4454	19.0233	15.7634	12.0244	19.2173
28.8	5.6799	10.3455	14.6056	10.6914	4.86347	7.43334	4.3131	7.25131		28.8	2.42582	12.9458	13.5563	15.4575	19.6136	6.45692	7.46812	10.6703		28.8	-17.8061	12.368	20.4637	23.2051	17.267	14.5325	12.7774	18.3476
29	7.21828	10.7263	15.9099	11.2	6.42712	7.33435	3.61566	7.62106		29	2.20605	13.6191	13.3867	14.1737	19.8093	5.66101	8.41872	10.5065		29	-14.0711	12.5323	20.3588	23.6426	18.0238	14.6157	13.6791	20.9587
29.2	8.11163	10.6853	19.1698	11.4856	7.89792	8.20519	4.40284	8.90779		29.2	2.91529	14.9607	12.9693	14.2453	19.9433	5.55882	8.5501	11.3814		29.2	-7.56488	13.2235	20.8738	22.5252	19.6235	15.4624	14.4563	23.0056
29.4	11.8852	10.8791	23.2844	12.9117	9.5872	10.3431	5.90168	9.90069		29.4	5.46919	16.898	12.1975	14.6255	20.0702	7.60644	11.2197	12.6754		29.4	1.16403	14.2763	21.0996	22.4799	18.989	15.5093	16.3053	23.682
29.6	14.4619	12.5388	25.7986	14.5954	12.2387	12.2323	7.49532	11.4795		29.6	7.48236	17.281	12.0068	14.8158	20.9494	10.7589	14.4017	14.3794		29.6	13.2061	17.7972	21.2989	23.8464	18.417	15.4873	17.9133	25.4476
29.8	15.6433	15.0502	27.1526	16.0521	14.3632	13.4381	9.76887	14.7749		29.8	8.35791	17.8639	11.9564	16.4042	22.2677	13.5597	15.9261	17.5171		29.8	28.9826	21.8808	22.5281	24.7527	19.7392	17.8352	18.3422	26.2602
30	17.265	16.1352	28.4151	17.5701	15.7697	15.3053	11.7494	17.046		30	10.6288	19.2053	12.8557	18.4728	22.9282	15.8374	16.7715	19.077		30	46.2998	24.4117	22.6557	26.0399	18.6171	18.9464	18.7936	24.4462
30.2	17.0836	16.762	27.4264	19.352	16.6448	16.5648	13.2377	17.4443		30.2	13.1208	19.0162	14.5625	19.2988	23.469	17.4818	18.7426	19.625		30.2	62.8708	26.0471	21.3074	27.5818	15.9107	17.4937	19.6741	22.8712
30.4	15.0022	17.9235	24.0064	19.0055	15.9682	15.3677	14.8513	16.9276		30.4	13.1493	17.8519	14.9299	19.507	22.089	17.555	18.3379	20.6946		30.4	76.8151	26.6528	20.4526	27.2607	16.3052	17.0723	18.8991	21.6708
30.6	14.2359	16.8788	20.4627	17.6179	14.9506	14.226	14.9459	15.2142		30.6	12.1309	17.6361	15.147	18.3557	19.5616	15.8915	16.2285	19.7653		30.6	83.602	24.0691	19.0159	24.2978	16.8659	16.5046	16.9971	20.4997
30.8	12.7766	14.1111	18.4754	15.5785	13.5971	13.3852	12.7914	12.5873		30.8	11.8293	16.6255	15.7024	16.2552	18.1865	13.0307	14.5162	16.5385		30.8	82.478	20.6504	17.0197	22.3495	15.488	14.2731	16.966	19.5776
31	11.0282	13.5745	16.2856	12.8132	11.2382	11.2658	10.3962	10.1774		31	10.4823	13.9695	14.1882	14.4973	16.3952	11.813	13.3448	14.7091		31	75.8566	17.9333	16.0383	21.3396	15.9819	13.1265	16.2851	18.8567
31.2	9.64157	13.3894	14.1956	10.2128	8.41924	9.54096	8.91566	9.26038		31.2	8.7952	13.0494	11.5393	12.2458	14.3768	10.8237	10.6445	13.8196		31.2	64.6073	14.9713	15.5823	19.0533	17.2892	13.8803	13.571	18.9087
31.4	7.6782	11.3736	13.2307	9.05903	7.72604	8.81084	6.54801	9.92164		31.4	6.68021	12.3239	10.8277	9.96395	14.0962	8.86216	7.77247	12.2646		31.4	49.6992	11.5693	14.2079	17.5612	15.2514	13.7076	12.2337	19.5469
31.6	5.20231	10.1909	13.9031	8.40407	8.34403	7.61597	4.97833	10.133		31.6	6.23283	10.7672	10.6063	9.44781	14.4093	8.53901	6.49634	10.7194		31.6	35.2383	9.31514	12.9956	18.1775	13.4411	13.3713	12.6579	18.4109
31.8	3.51423	10.7852	13.7515	8.20355	8.03666	6.56039	5.08074	9.83016		31.8	5.89949	10.1739	10.0165	9.21176	14.0671	9.83623	6.58635	9.61854		31.8	24.1749	8.58061	12.5448	16.8771	13.5555	13.1005	11.5232	17.4581
32	3.17513	10.4089	12.8231	8.64545	8.07031	6.13754	6.10277	10.1272		32	4.65607	10.0669	11.0343	9.46375	15.201	9.57197	5.66072	9.22213		32	14.9665	7.84411	12.068	14.8139	12.8322	12.6872	11.1109	18.6242
32.2	4.76238	9.09575	13.5012	8.97849	9.50515	4.92054	6.1051	8.89396		32.2	3.57508	9.56088	11.9323	10.2577	16.1883	8.51667	5.21243	8.55231		32.2	7.41278	7.84425	12.3036	14.1083	11.8355	12.2702	12.554	18.0351
32.4	6.92085	8.74736	14.7478	8.8789	8.91548	4.89631	6.06481	6.97879		32.4	3.78055	9.99672	10.4482	10.8597	16.8029	9.25261	6.45839	7.51214		32.4	3.80393	9.43702	13.6104	13.458	12.5275	11.6545	12.2968	16.3747
32.6	8.72118	9.80268	13.6252	8.77175	6.00396	5.60399	6.06344	6.36558		32.6	3.5494	10.1097	8.97984	10.7894	17.7318	8.73124	7.03333	7.43933		32.6	2.55132	11.5489	14.5929	13.1346	13.2183	11.3173	11.2042	16.6787
32.8	10.4994	9.77467	12.5548	8.84801	5.48982	5.80984	5.84853	5.12526		32.8	2.42689	9.30788	8.18915	10.1841	17.4801	7.44785	5.97383	7.79698		32.8	0.418337	12.7407	14.5264	13.5717	12.619	11.1392	11.7723	16.6262
33	10.86	8.57997	13.3254	8.66066	5.67262	6.64392	5.77712	3.02085		33	1.80177	9.4224	6.51747	8.87728	16.1646	7.73013	6.87089	7.58507		33	-0.50006	13.5963	13.7851	14.4307	11.741	10.8583	12.1938	14.6632
33.2	9.65443	8.94678	12.4552	8.61987	4.44171	8.31488	5.51968	3.35076		33.2	1.35139	9.72713	5.64732	8.11175	14.872	8.71712	8.84282	7.21634		33.2	0.976385	13.8364	12.6691	16.345	11.5276	10.624	12.3369	14.2807
33.4	7.79268	9.05818	10.8176	9.11964	4.03335	8.65906	5.12972	4.29544		33.4	1.32363	8.5523	6.48448	6.80394	12.7644	8.65828	8.64137	7.0302		33.4	0.733527	13.47	11.8366	17.8723	11.443	11.1003	14.2072	14.7122
33.6	6.82754	8.11839	11.5364	9.87158	5.85258	8.18649	4.48489	3.80853		33.6	1.03514	7.76097	7.33801	6.04595	11.0195	9.3763	9.80674	7.06894		33.6	-0.117014	13.1973	11.8782	17.9077	11.8529	10.9905	15.6213	15.572
33.8	5.67489	7.52253	12.32	10.9477	6.52043	8.37324	4.16305	4.37006		33.8	2.12018	8.54054	7.45212	6.79422	11.1471	10.4914	12.2792	7.58892		33.8	0.832654	12.9843	11.0549	18.7239	13.1396	10.7023	15.3176	16.1513
34	3.91953	8.52878	11.5695	12.1478	5.69532	8.05285	3.14639	6.77359		34	3.4409	9.38106	7.7701	7.34087	11.5081	9.71656	12.0453	7.29478		34	1.73938	13.1761	11.489	18.3344	14.5902	10.7525	14.6335	16.0529
34.2	3.03724	9.23913	12.2464	12.0533	6.36385	7.33221	2.9235	7.00735		34.2	4.64289	8.60724	8.47152	7.83332	12.3427	9.15333	11.074	7.01945		34.2	0.659498	13.1333	12.5341	15.9788	15.4632	9.39627	12.6293	15.8518
34.4	3.48945	9.12935	12.57	11.9499	8.18491	6.15416	3.27836	5.46703		34.4	6.24841	8.5244	8.09369	9.74022	14.4715	9.56584	11.7403	7.19277		34.4	0.584237	12.8901	11.5851	14.6877	16.5487	7.72453	10.179	15.0024
34.6	3.08996	9.15588	11.0938	11.2919	8.61999	5.68072	3.53245	6.22593		34.6	6.88367	9.6848	6.78098	10.2903	15.1115	9.68068	10.6733	7.06608		34.6	0.753338	12.2083	9.94842	13.8734	16.3181	7.91754	9.29885	12.1409
34.8	2.66761	9.02514	10.2386	8.8722	8.44975	5.34017	3.14312	6.89323		34.8	6.36733	9.04063	6.18751	10.4148	14.0621	9.38399	8.87679	7.56053		34.8	0.198974	11.291	10.5226	12.4896	14.3769	8.29491	8.36195	10.3277
35	4.84883	7.17383	10.4385	6.54207	9.91231	5.47447	3.32594	5.13717		35	6.41885	7.14551	6.07582	10.8155	13.9684	10.3673	8.79361	8.57459		35	0.190293	10.7533	10.3218	11.6362	12.955	8.09668	7.71969	10.2555
35.2	6.02217	5.04324	9.27469	5.5579	9.41798	5.94865	4.07246	5.15961		35.2	5.73183	7.2892	5.24518	9.86954	13.6723	10.2672	8.13837	9.11762		35.2	0.979712	11.3492	8.3037	11.3325	12.0148	9.54998	9.34366	9.17566
35.4	5.54375	4.17914	9.15248	5.11527	7.09881	7.01011	3.63449	6.86771		35.4	3.45602	7.51073	5.33807	9.35548	13.1391	9.02522	8.05292	9.30268		35.4	2.58341	12.2097	8.20834	10.7061	9.68017	11.339	10.1976	9.68715
35.6	5.88852	3.21718	10.6617	5.62425	5.50227	7.23383	2.77796	6.3934		35.6	2.83533	5.78443	6.23786	10.1015	13.5631	8.26789	8.6756	8.93226		35.6	3.81057	12.464	9.04126	10.2705	8.78952	11.7493	9.57906	11.8487
35.8	5.93839	2.80828	11.0199	7.09669	4.23632	6.53786	3.03658	5.78183		35.8	2.72809	5.60642	6.98208	9.32204	13.6691	8.62939	7.67013	6.84186		35.8	3.95569	12.8709	9.2102	10.2514	10.6655	12.2884	9.52169	12.734
36	4.046	3.48341	9.81644	8.3577	1.96837	5.01656	2.83166	7.00999		36	2.67341	6.53232	7.9144	8.03793	13.2825	9.63457	7.37137	5.43398		36	2.93481	13.1745	9.35767	11.4016	12.45	11.9773	9.2965	13.2633
36.2	3.98082	4.34203	9.96597	9.02765	1.53213	3.05626	1.3942	6.75313		36.2	3.24161	6.427	8.37146	8.43294	13.1921	10.7338	8.47045	5.28392		36.2	3.10234	12.4073	10.669	13.2932	12.5615	11.0519	8.13273	14.4841
36.4	5.42914	5.41691	11.0768	8.34726	2.88116	1.52013	2.00361	4.89736		36.4	3.79174	6.77489	7.68836	7.52546	12.0613	11.5148	8.49132	5.52513		36.4	2.30138	11.3406	11.5177	14.4663	12.9593	10.0911	7.80433	13.5541
36.6	5.99714	6.75107	10.3762	7.58805	3.27438	1.70106	3.90327	4.15134		36.6	3.9235	9.15183	7.57811	6.64606	10.7137	12.4048	8.29992	5.6658		36.6	1.75453	11.5712	11.4165	15.5195	12.9718	7.92984	8.31667	11.719
36.8	6.97995	6.63953	9.48645	7.45471	4.40087	3.11011	5.30045	4.14632		36.8	3.74729	10.1585	7.52512	6.98802	11.3921	11.7191	10.1054	7.00383		36.8	3.08493	11.6562	10.2478	15.3037	11.5175	5.7084	9.34578	11.0061
37	6.31917	5.72293	10.3567	7.61806	6.66561	3.9235	6.23703	3.18156		37	2.06657	9.74947	6.13529	8.0969	11.6846	8.84419	11.1492	8.02681		37	4.3578	11.702	8.9321	13.4996	9.74162	4.95825	10.0373	10.0861
37.2	3.65131	5.13917	10.9308	8.08525	8.19896	4.9674	6.43593	2.94694		37.2	0.521805	9.90622	5.81686	9.14899	10.9137	7.42222	11.0434	7.9806		37.2	4.21076	12.3406	8.49398	12.2024	9.412	3.7384	9.89494	8.84995
37.4	0.658414	4.38134	9.21644	8.69948	7.94477	5.86504	5.9852	4.23861		37.4	0.53993	8.93475	7.04159	9.81602	11.1487	7.42908	10.5614	7.90763		37.4	3.62239	12.5866	7.91012	10.8267	10.26	3.24157	9.65419	9.25415
37.6	-1.37202	3.10284	8.88909	8.83534	8.50354	5.49067	4.40086	5.07761		37.6	-0.256593	6.69189	6.87712	9.51521	11.5764	6.44422	9.56737	8.1637		37.6	3.53222	12.4707	7.1791	9.59693	10.4954	5.28571	9.29717	10.4259
37.8	-2.33955	2.81396	9.62207	7.87879	8.61883	3.81025	2.34636	5.05944		37.8	-0.461264	6.03308	6.49794	8.7547	11.6312	6.11265	8.59747	7.24916		37.8	1.65341	12.921	7.856	9.78032	9.88096	6.59376	8.77496	10.3569
38	-0.929561	4.11891	8.94374	6.98949	7.48055	3.23261	1.39923	5.03129		38	0.965679	6.3369	7.62079	7.77321	11.4161	7.32218	7.19142	6.04941		38	0.785531	11.903	8.78049	10.1224	8.82002	6.89701	8.09193	9.92578
38.2	1.32041	5.00014	9.33969	6.17861	6.51036	3.44432	2.29452	5.34669		38.2	2.35689	5.05646	7.64123	6.39303	11.2963	7.728	5.53049	5.05441		38.2	0.894727	9.87096	8.14655	9.43471	8.41334	8.12543	8.21807	10.3941
38.4	3.76809	5.12577	10.3941	5.41095	6.31144	3.38474	3.15432	5.15767		38.4	2.57846	5.47534	6.42122	5.51939	11.1451	7.14532	4.78998	3.56502		38.4	1.13135	8.94739	8.07287	10.2736	7.2434	7.67582	8.83268	10.1009
38.6	4.68595	5.30238	10.0087	5.22263	5.58218	3.32835	3.9073	4.60824		38.6	3.17777	6.60209	5.88898	5.14929	10.6052	6.41935	5.42561	3.62418		38.6	1.60688	8.60061	8.84336	10.5443	6.77894	6.25155	8.56022	8.80536
38.8	3.69211	5.54357	10.1292	5.60077	3.9951	4.41405	4.2796	4.19088		38.8	3.5847	5.76354	5.24662	6.01321	8.90859	6.76067	5.92621	4.65005		38.8	4.11798	7.41981	8.0296	9.96269	7.42582	6.81952	7.66803	8.57689
39	3.44758	4.84219	11.0243	4.95995	3.03179	4.80833	4.3638	4.5746		39	3.01056	5.8817	3.71364	6.68275	8.26975	7.21149	6.31799	4.99478		39	5.80725	6.58495	6.6747	10.8333	8.09805	7.04528	8.21855	8.32495
39.2	3.76538	3.69065	9.42243	4.85803	2.37654	3.89318	3.53178	3.57899		39.2	2.81394	8.01677	3.22799	6.13465	8.76466	7.43987	7.30054	6.04956		39.2	5.59356	7.45333	6.56848	10.6785	7.89867	6.69503	9.09603	7.0692
39.4	3.52702	1.75337	8.10574	6.31177	1.21079	4.28692	1.17114	1.7094		39.4	3.61965	8.05521	3.15746	6.16482	8.2011	8.03997	7.17608	7.17769		39.4	6.42112	7.87581	5.69523	9.14418	8.06021	7.89095	8.22158	6.93436
39.6	4.57788	0.736548	9.06766	5.82433	0.188312	4.14244	0.386265	1.84151		39.6	4.55063	6.89221	3.0754	6.99179	8.71114	9.37518	6.55629	5.7554		39.6	6.05267	6.54276	3.64339	9.11989	7.79724	7.99512	8.14508	7.46578
39.8	6.57807	0.568654	9.78836	5.37766	1.35039	3.17916	0.760068	2.53074		39.8	4.67125	7.95338	3.01594	5.97293	9.73087	9.82503	6.05364	4.93691		39.8	3.89769	5.91611	3.09323	9.24425	6.91796	5.5427	8.21993	7.35333
40	6.76135	0.0376723	10.0112	7.06098	2.61507	3.61816	0.887885	1.91071		40	5.63776	7.68567	3.58137	4.52078	8.81833	8.74895	6.3141	5.92035		40	2.94344	7.27961	3.66514	7.49759	6.55827	5.77182	7.26967	8.12895
40.2	5.63449	-0.0396806	10.0021	7.00394	2.38037	4.75199	1.48731	2.79507		40.2	5.58935	6.18198	4.31679	5.38142	7.89485	6.92442	6.62064	5.22604		40.2	3.98836	7.49719	3.55184	8.00773	6.42594	5.98724	6.25188	8.732
40.4	4.99914	2.60248	10.6846	4.87861	3.90851	3.20129	3.03019	5.19914		40.4	3.5132	6.42656	5.31176	5.84897	8.41041	6.14165	7.538	4.74163		40.4	3.88597	7.37873	3.75304	9.0056	6.53258	4.63559	5.91858	7.29124
40.6	4.43564	4.81518	9.77247	5.05515	6.33329	2.57364	3.85097	4.6167		40.6	1.73603	7.6494	6.32572	5.1338	7.50427	5.04918	7.62303	6.41793		40.6	4.07702	8.53994	5.77745	8.1019	6.43866	4.18786	5.25049	6.39643
40.8	3.62478	5.48347	7.48977	5.42418	5.41405	3.77759	4.44856	3.15236		40.8	0.92003	8.01236	7.22525	6.41272	6.63233	3.00123	6.31964	7.59298		40.8	5.77336	8.56164	7.23275	8.30832	6.3126	4.6674	5.67998	6.5412
41	3.26106	6.74235	6.63152	4.25143	3.42931	3.17492	4.57774	3.33504		41	0.701563	8.34845	7.62768	8.7531	7.29339	2.49192	5.66413	6.66396		41	6.70342	7.01549	8.13532	9.80662	6.85775	3.44004	6.50858	5.97265
41.2	3.69435	7.73533	7.37883	4.24501	3.94136	2.36482	4.35555	3.08654		41.2	1.075	8.29307	6.57787	8.4659	7.4921	3.7698	5.10759	6.10686		41.2	6.14997	6.33194	9.44791	9.15518	7.1869	2.35557	5.819	6.34058
41.4	3.98953	6.88455	6.68364	5.30739	3.13866	4.45629	4.05352	2.34886		41.4	2.00006	7.4342	5.27568	8.06086	7.51254	3.66099	4.50431	6.42382		41.4	6.78513	6.17155	10.3787	8.13761	6.42536	1.99924	6.10763	7.21468
41.6	4.16093	5.66369	6.09073	5.32383	0.172329	5.783	2.31288	3.42851		41.6	3.46791	6.39561	4.43319	8.60151	8.33631	3.33426	5.02129	4.84148		41.6	7.70287	5.14045	9.65111	8.2679	6.25566	2.75824	6.94119	6.82861
41.8	4.02616	5.63148	6.54094	5.51786	1.35818	4.56703	0.368566	5.01642		41.8	5.16349	4.60814	2.8105	7.55361	8.82137	4.32373	6.17963	2.11911		41.8	6.50995	5.17959	8.9457	7.32241	6.81721	4.42212	6.48829	6.10243
42	3.51639	4.00797	5.96268	5.70338	3.89383	4.59076	-0.168885	4.91629		42	3.67621	3.43881	1.48236	5.86245	9.13692	5.03929	5.75295	2.14651		42	4.9596	5.72375	8.25333	6.30103	5.66314	5.48398	5.76499	5.21355
42.2	4.13672	2.1954	5.79597	5.53897	3.46742	4.57317	-0.0982728	4.60138		42.2	1.96322	3.58534	1.96807	6.03972	9.04064	4.73848	5.8986	3.98011		42.2	4.77661	5.13174	6.34652	6.71047	4.18191	6.92888	6.96543	3.67848
42.4	4.10444	1.53231	6.26486	5.20917	3.35899	3.29974	0.372707	3.36703		42.4	2.70017	4.41617	2.72151	6.00153	7.93767	4.69371	6.43102	3.46234		42.4	3.9655	4.01217	5.23116	7.23545	4.61614	7.84724	7.07273	4.2227
42.6	4.14862	0.495389	7.15605	4.91542	5.37179	2.85803	2.11831	1.47299		42.6	1.70693	4.44635	2.89155	4.679	7.22326	5.45798	5.16839	3.5817		42.6	3.55596	4.14656	5.23845	7.8343	4.98305	6.31551	5.95079	6.1139
42.8	5.11817	-1.38182	7.68337	3.77236	4.06683	3.03478	3.76855	0.575289		42.8	-0.0228102	4.22987	4.61468	4.54679	7.21912	5.79908	4.6112	5.38837		42.8	4.48018	4.88987	4.98205	8.96964	4.12773	4.44737	5.85011	6.39628
43	5.64208	-0.310726	7.43468	3.29823	1.88301	3.03678	3.96469	0.653856		43	1.35975	4.74458	6.31296	5.62622	6.55072	5.73896	5.47589	4.86403		43	5.23243	5.49722	4.12721	9.07832	4.23641	3.73448	5.93811	6.98664
43.2	4.67118	1.70278	7.05721	4.09943	1.97488	3.35428	3.22102	0.423453		43.2	3.13549	4.82909	6.41789	6.26868	5.83544	5.37688	5.03335	2.67637		43.2	5.15188	6.74781	4.51215	7.8053	5.50131	1.72035	4.46605	7.98213
43.4	4.48095	2.69856	6.70668	4.82269	1.35329	3.03892	2.45532	1.01171		43.4	2.7564	3.70113	5.85066	7.02478	6.06568	4.83352	3.87141	2.7498		43.4	5.40867	7.44285	4.21934	7.65852	4.76011	1.06517	4.16641	6.54377
43.6	3.50807	4.17066	6.27876	5.56648	0.0698508	1.84129	1.65822	2.43706		43.6	3.67818	3.35092	4.79269	8.33969	5.55422	3.79722	5.29324	3.24713		43.6	5.10184	7.03735	3.2938	7.42778	3.91575	2.43435	5.84652	4.09121
43.8	2.11026	5.76274	5.69763	6.67234	-0.060893	0.761889	0.998478	2.16169		43.8	4.85865	4.24297	2.56106	8.70627	4.32388	2.75106	5.94767	2.75142		43.8	4.66083	6.14599	3.47213	5.58649	5.27037	3.16617	6.30948	3.47588
44	2.6479	4.85476	4.72224	6.7113	0.493041	-0.267099	1.42484	1.7216		44	4.74064	3.90211	0.685934	7.04958	5.05794	2.77598	5.19603	3.39231		44	5.40523	4.48236	3.94879	5.42891	6.56295	2.31821	5.99903	3.19325
44.2	2.98102	3.41348	3.20103	5.0588	0.624391	-1.0071	2.03833	1.95063		44.2	3.7247	3.20894	0.321072	4.826	6.33663	3.51685	5.59604	3.78185		44.2	6.2842	2.704	3.88349	6.55223	5.91653	2.20895	6.60867	3.19234
44.4	3.06463	2.68597	2.20086	3.60218	1.58616	-0.85774	2.19966	2.13856		44.4	3.37726	3.89614	0.2516	3.44988	6.02438	4.15752	6.14519	2.70595		44.4	6.15605	2.64533	4.27999	5.70806	5.79568	1.70738	6.41111	3.95801
44.6	3.23062	1.41789	1.05171	1.96588	1.78442	0.441725	2.7014	1.74055		44.6	2.90859	4.97846	1.23587	3.05634	5.83884	4.85437	5.17001	2.59986		44.6	5.37978	3.35893	4.71564	4.76004	5.32633	1.49639	4.63619	4.87704
44.8	2.83158	0.30032	1.07386	1.00675	1.24276	2.76439	2.83911	1.49746		44.8	1.94513	4.73869	3.75593	2.2755	6.60621	4.88698	4.92997	2.54437		44.8	5.31487	2.99676	3.63414	5.66611	2.68673	1.9035	3.12652	5.56959
45	2.05699	1.12673	3.20245	1.25136	0.793574	4.29761	1.50682	1.56671		45	1.2314	3.92468	4.95686	2.05567	5.31454	3.67278	5.05428	0.879942		45	4.40235	3.53346	3.69417	5.20876	1.06146	2.80464	2.81632	5.55428
45.2	2.21986	1.90883	4.32365	0.983419	0.0522604	4.47698	0.562719	1.85951		45.2	2.06071	3.92642	4.02985	3.49533	3.28123	2.68016	3.38966	0.6654		45.2	3.65475	4.42876	4.5225	4.06992	0.943605	3.84646	2.7931	4.46161
45.4	1.76766	1.80202	5.04497	0.867465	-0.792509	4.42454	0.488811	1.55693		45.4	2.84242	3.16376	3.8243	4.17655	3.67626	1.49412	2.70623	1.8626		45.4	4.29631	4.15222	4.31577	4.49487	1.16686	4.44683	3.00873	4.03738
45.6	1.97816	2.89973	5.88683	1.98102	-0.960675	3.9046	-0.473051	0.495465		45.6	2.86948	2.08782	3.7538	3.60627	3.93163	-0.141724	3.09177	1.83567		45.6	5.84854	3.29301	3.89668	4.68546	1.83816	4.43836	3.38002	4.45022
45.8	3.33636	3.97676	5.40618	1.83768	-0.579801	2.86857	-0.869095	0.415855		45.8	3.48067	1.63261	2.39164	4.08704	2.23509	0.457615	3.08455	1.7808		45.8	6.77635	3.7139	4.07471	3.41618	2.9651	3.96271	3.51645	3.7732
46	3.62924	3.86627	4.44722	1.29542	-0.326569	2.03126	-0.410945	-0.00964225		46	4.05657	1.91654	1.04001	5.36621	2.14942	1.34442	3.00552	3.224		46	7.42702	4.76935	3.3511	3.30058	2.73828	3.2413	3.15934	3.08148
46.2	3.39639	3.12019	4.88412	3.03792	0.0604392	1.44565	-0.155495	-0.807064		46.2	4.44808	2.16839	1.59598	4.99359	4.18295	1.19382	4.30003	4.05879		46.2	7.78976	4.96124	2.29607	3.98492	2.94833	2.94862	3.02864	3.18446
46.4	4.23365	2.32345	4.43792	4.52629	0.0700517	0.639226	0.65232	-0.137748		46.4	3.76931	2.49934	1.76954	5.00856	4.26125	2.51193	4.87669	4.17521		46.4	8.33883	5.45479	3.26788	3.39275	3.10648	2.90323	2.08219	3.49259
46.6	4.843	1.78776	3.4008	3.68212	0.823088	0.643533	1.58615	1.60611		46.6	3.68759	2.33935	0.192421	5.29387	4.46004	4.03551	4.20846	3.54491		46.6	9.44916	6.01398	4.82139	2.63307	2.23116	1.38464	1.24793	2.39466
46.8	3.82285	1.36782	3.1805	3.53086	1.92866	0.908755	1.43077	2.2917		46.8	4.31705	2.82842	-0.609728	4.49388	6.85437	3.36336	3.62536	2.67709		46.8	8.84981	5.45851	6.08041	3.18492	2.39051	0.162632	2.21313	1.70232
47	2.62957	0.700681	1.9477	3.28247	1.99473	1.14231	1.53078	2.8517		47	4.6225	3.80975	0.507514	3.90587	6.72099	3.01352	2.85927	2.74712		47	8.18426	3.88934	6.59174	2.82541	3.26587	1.07429	2.32262	2.02279
47.2	1.32932	1.78321	0.292803	1.89988	1.6913	2.32947	1.62514	3.06039		47.2	3.10482	3.81896	0.744571	4.16705	4.56355	2.76752	1.70663	2.49477		47.2	7.91135	3.86153	5.4648	1.79416	3.15459	1.42323	0.554075	2.35121
47.4	-0.0555909	3.2346	-0.101533	0.260761	1.63018	3.35844	0.17126	1.68301		47.4	3.7167	3.55253	0.497142	3.46098	3.55173	1.57913	1.73399	1.13163		47.4	5.11569	3.7961	2.57806	1.26614	2.76839	1.43546	0.544381	1.6572
47.6	-0.987538	2.70401	0.27236	0.226028	0.516851	2.31833	-0.591403	0.194232		47.6	4.24042	3.30331	1.74319	3.26695	2.63274	1.43915	1.86698	1.51752		47.6	1.40706	3.26413	-0.063417	1.0895	2.9886	3.15945	0.893005	1.61873
47.8	-1.11413	2.08241	0.154549	0.389268	-0.87625	0.810822	-0.514661	0.138815		47.8	2.55213	3.09704	3.07743	3.92233	1.42265	1.34626	0.726182	2.51895		47.8	0.944692	3.65284	-1.8997	1.09888	2.10865	4.1207	-0.144289	2.47095
48	-0.31175	1.56243	0.930163	-0.11313	-1.15786	-0.0611397	-1.3291	-0.83721		48	1.7469	2.4271	3.05822	2.80645	2.22237	1.04517	0.90483	1.03055		48	1.84791	4.38347	-2.71811	1.17369	1.5548	2.49878	1.05754	2.37135
48.2	1.2806	-0.276141	2.05453	-0.217274	-1.0918	-1.58404	-1.45677	-1.99121		48.2	2.89854	1.80173	3.00329	1.76261	3.37423	0.949522	2.1617	0.11594		48.2	2.69347	3.81208	-1.06684	1.30289	0.838179	1.67654	3.01828	2.12776
48.4	1.60134	-1.14313	2.15631	0.555282	-1.3067	-2.15547	-0.93646	-0.924791		48.4	2.50602	1.6888	3.19106	2.62257	3.22781	0.314063	0.666376	0.612983		48.4	6.07873	3.19849	1.2862	1.84766	-0.125598	1.3627	3.01617	2.33608
48.6	0.46994	-0.732554	2.04754	0.979093	-1.85995	-1.62432	-1.43922	-0.752455		48.6	2.0312	1.81671	2.82828	2.54086	3.34202	-0.459946	-1.00163	-0.163542		48.6	8.93037	2.93299	2.80558	2.7099	0.549202	-0.198369	3.00494	2.8917
48.8	0.435736	-1.00396	2.14133	0.541979	-2.22201	-2.02084	-1.57293	-1.88026		48.8	3.25278	1.19189	1.50772	1.73135	2.14806	-0.46387	0.336861	-0.704107		48.8	9.00833	2.58799	3.82336	2.16739	1.70342	-0.438293	3.03205	2.89898
49	0.930732	0.00199711	1.17963	0.800706	-2.46639	-2.62416	0.306622	-0.590605		49	3.75269	0.703474	0.153303	3.40417	0.246486	-0.596879	0.108328	-0.024222		49	8.48247	2.78996	5.05139	1.52635	1.50864	0.866319	0.728972	3.0539
49.2	-0.210411	0.740481	-0.410202	0.414925	-3.19031	-3.02895	0.133355	0.550152		49.2	2.61919	0.2153	-0.381465	3.70666	-0.976976	-0.415511	-0.969431	-0.11603		49.2	8.37063	2.31315	5.28475	2.03082	1.99644	1.1991	-0.448995	3.37739
49.4	-0.532651	-0.65191	-1.18038	-0.566778	-3.35515	-4.35251	-1.22858	-1.08996		49.4	1.04396	-0.508547	-0.577336	0.830682	-1.49372	0.56475	0.370043	0.204142		49.4	6.61695	1.66275	3.8623	2.49288	2.87673	0.867077	0.947007	3.27371
49.6	0.493412	-1.26962	-1.57565	-1.49237	-2.08931	-4.67658	-0.677952	-0.796648		49.6	0.355644	-0.779691	-0.597262	-0.71001	-2.08812	0.302341	1.33624	0.803328		49.6	5.65271	2.79044	2.84789	2.49097	1.73284	1.31065	2.10203	2.65843
49.8	-0.133849	-0.960348	-1.84094	-1.66724	-1.59852	-4.19532	-0.826982	-0.103308		49.8	-0.0505266	-1.404	-0.351925	-1.19449	-1.3407	-0.40535	-0.0299011	-0.164462		49.8	6.69026	3.76109	2.12717	2.85474	0.375879	1.65144	1.83812	2.20594
50	-2.3044	-2.5123	-1.60344	-1.44197	-1.47852	-4.35489	-4.06799	-1.85606		50	-0.465734	-1.42806	0.347451	-3.63191	-0.462549	-1.42298	0.0629601	-0.630839		50	7.16204	3.45122	0.777954	3.20755	-0.587665	0.917207	2.97503	3.02947
50.2	-2.63728	-3.55615	-1.10365	-1.47324	-1.34783	-3.89233	-5.90997	-3.40433		50.2	-0.0313013	-0.400135	-0.271852	-4.53626	-0.941281	-2.01072	-0.681688	-0.0889732		50.2	7.04292	4.12111	-0.769956	2.25116	-2.06737	-0.405836	3.59818	2.35799
50.4	-2.74456	-3.39663	-0.440275	-2.3733	-2.03745	-3.08108	-5.68363	-3.56632		50.4	2.16049	0.347624	-1.03709	-2.73679	-0.354062	-3.26756	-3.07517	-1.12375		50.4	7.64461	5.29734	-0.884428	0.749213	-2.26679	-0.607732	0.358692	0.513349
50.6	-3.88539	-4.69805	0.0906499	-2.94797	-3.31923	-3.62778	-7.80286	-5.41321		50.6	3.36887	1.05527	-1.02778	-1.75235	-0.47043	-3.93851	-3.29063	-2.47989		50.6	8.20327	4.31003	-1.15327	-0.173471	-2.2546	-0.752386	-2.19579	-0.690118
50.8	-3.97656	-5.55101	0.216567	-3.514	-4.47885	-4.25275	-10.3549	-7.64436		50.8	3.90675	2.09662	-1.95128	-1.58036	-2.23147	-3.44522	-2.36056	-2.35176		50.8	7.53564	2.01491	-1.97403	-0.00924117	-2.43195	-2.38126	-1.44796	-2.2288
51	-3.8799	-5.56024	-0.30271	-4.91666	-5.98616	-4.59537	-9.56498	-7.62724		51	4.68184	1.75655	-3.24192	-1.10646	-3.44565	-2.95371	-2.97261	-3.22151		51	6.94335	0.801012	-2.51849	0.458884	-1.48815	-3.17484	-2.62085	-5.23356
51.2	-4.56179	-5.42707	-1.16518	-5.73487	-6.17909	-5.62992	-7.84611	-7.18105		51.2	5.16558	0.708063	-2.79144	-1.94913	-3.64393	-3.36707	-2.30128	-4.7434		51.2	6.21316	0.385161	-2.611	0.564554	-0.707804	-1.87543	-4.51736	-6.1152
51.4	-5.81691	-5.31364	-2.76754	-6.15399	-7.32885	-6.67978	-8.74339	-7.8853		51.4	4.48699	-0.486226	-3.56544	-3.3567	-5.21566	-3.35991	-0.48553	-5.38863		51.4	6.232	-0.558182	-1.95933	0.791087	-2.0198	-1.99827	-3.52745	-4.51578
51.6	-6.31393	-5.22587	-5.55098	-6.90989	-9.41573	-8.41557	-8.99123	-8.41017		51.6	3.3601	-1.88138	-5.97613	-4.78508	-6.1149	-3.78328	-2.14002	-5.86469		51.6	6.32667	-1.70749	-2.00663	0.0115642	-2.79418	-3.4242	-3.79682	-3.87834
51.8	-7.23802	-6.44359	-8.08597	-7.82794	-9.87644	-9.9526	-7.81193	-7.88051		51.8	1.93868	-2.07217	-6.16161	-5.64112	-5.40579	-5.55085	-4.93993	-6.05597		51.8	6.95603	-1.10727	-2.25245	-1.60805	-3.22185	-3.38075	-5.83624	-3.73837
52	-7.91771	-8.85692	-8.65455	-8.78083	-10.6747	-10.7552	-8.64778	-9.12726		52	0.917871	-2.5906	-6.22142	-5.96044	-5.59168	-7.18371	-6.54644	-6.93591		52	8.09858	-0.566894	-1.84129	-3.99319	-5.44243	-3.37336	-6.67865	-3.89084
52.2	-9.0295	-11.5093	-8.63656	-9.63853	-13.0669	-11.8316	-11.0352	-10.373		52.2	1.11073	-3.03589	-7.51169	-5.91191	-6.09186	-8.97578	-9.26957	-8.44444		52.2	9.01354	-0.971439	-2.83702	-5.35139	-7.63315	-5.6532	-6.78387	-5.24324
52.4	-10.1567	-13.1582	-9.14475	-9.90275	-13.106	-13.7954	-12.5172	-10.3212		52.4	1.49616	-2.79686	-8.02072	-5.88479	-6.89899	-9.48573	-11.9076	-8.64782		52.4	8.70567	-1.35328	-4.76984	-5.68126	-9.06536	-7.02508	-7.08974	-7.67804
52.6	-10.9875	-14.5716	-8.44181	-10.4948	-11.671	-14.1955	-14.0967	-11.276		52.6	1.87552	-3.625	-7.8624	-6.01867	-7.69547	-9.75145	-11.643	-8.30859		52.6	7.8033	-0.992459	-4.81143	-6.42452	-10.4029	-6.89634	-8.43731	-8.87473
52.8	-11.6305	-15.8394	-7.86931	-11.3832	-12.1989	-14.7798	-16.1971	-13.7453		52.8	2.41848	-5.94537	-8.53514	-6.45145	-8.97018	-10.3463	-11.7175	-10.0477		52.8	7.26784	-0.699074	-4.22512	-6.90474	-11.7897	-8.29102	-10.1486	-8.93916
53	-12.6122	-15.1905	-9.57183	-11.6759	-12.6877	-16.4071	-17.9447	-15.3994		53	2.64747	-6.45539	-9.08178	-7.25792	-10.6862	-10.2371	-12.0415	-10.108		53	6.71785	-1.13977	-5.16352	-5.60713	-11.8534	-10.1135	-10.2195	-8.47977
53.2	-13.3808	-14.3566	-11.7005	-12.6643	-13.2179	-17.1576	-19.3679	-16.738		53.2	1.47575	-7.11039	-9.73871	-7.8925	-12.4429	-9.14173	-11.97	-9.39612		53.2	6.58791	-1.98501	-4.80954	-5.23424	-11.0027	-10.8301	-11.0579	-8.02371
53.4	-13.2012	-14.9796	-12.0571	-13.9987	-15.6213	-17.3219	-19.5437	-18.7437		53.4	0.471134	-8.38105	-9.81763	-9.87304	-13.0842	-10.3603	-13.1625	-12.1115		53.4	7.78781	-2.58575	-5.0221	-6.6216	-10.3196	-12.6158	-12.9102	-7.74065
53.6	-14.4762	-16.3206	-13.4295	-15.1909	-19.0364	-19.0587	-18.3989	-19.3309		53.6	1.17931	-9.09146	-9.79483	-11.7568	-14.3199	-12.5893	-14.3293	-14.7662		53.6	10.168	-2.34805	-6.35136	-6.82488	-10.7954	-14.8787	-11.7477	-8.91192
53.8	-16.5741	-17.1319	-15.6027	-17.2181	-21.3629	-20.1934	-19.1944	-18.9393		53.8	2.03926	-9.7908	-11.1507	-13.7266	-16.7342	-13.7041	-14.582	-15.4341		53.8	11.2833	-2.56738	-7.5527	-8.19429	-11.3992	-15.6303	-10.7623	-10.9627
54	-18.3983	-18.0227	-15.7725	-20.1367	-23.7577	-20.4467	-20.6978	-19.681		54	2.45654	-11.2922	-13.0228	-16.572	-18.193	-15.6492	-16.3366	-17.1411		54	11.5294	-2.78181	-8.7551	-11.5626	-12.6641	-15.5685	-12.4718	-12.6216
54.2	-20.6567	-20.2119	-15.8862	-22.2969	-24.9998	-22.9705	-21.5817	-22.3289		54.2	3.18627	-13.3041	-14.5927	-19.4625	-18.9768	-19.0193	-17.7028	-19.2739		54.2	11.7182	-2.97256	-10.1942	-14.2147	-15.5752	-15.617	-12.9536	-13.6341
54.4	-23.572	-22.7922	-18.1674	-24.5784	-24.3193	-25.5277	-23.9911	-24.6301		54.4	3.81521	-14.9182	-16.8661	-20.0774	-20.1672	-21.3836	-17.9008	-19.4245		54.4	10.8698	-4.15796	-10.5703	-15.3629	-18.2117	-15.3378	-12.3746	-15.0985
54.6	-25.2618	-24.675	-19.4764	-26.6427	-23.7287	-26.6461	-27.3213	-27.1974		54.6	3.55114	-15.3701	-19.5688	-20.1546	-22.0265	-21.9191	-20.0168	-20.9483		54.6	9.00911	-6.2171	-11.3191	-16.5565	-19.7463	-14.9088	-13.7377	-16.5311
54.8	-26.6977	-27.2351	-19.3796	-26.7917	-23.7311	-27.54	-28.074	-29.9286		54.8	3.08623	-15.637	-21.3953	-21.2757	-22.6705	-22.9301	-22.4185	-23.616		54.8	8.07041	-8.14965	-13.5086	-17.2016	-21.7186	-15.2002	-15.8255	-17.0793
55	-28.4855	-30.5658	-20.6494	-27.5849	-22.869	-28.8855	-28.6947	-31.0408		55	3.24283	-16.1548	-22.4657	-21.6543	-23.6856	-23.9964	-22.9415	-25.5434		55	8.00431	-10.7233	-15.4424	-16.7188	-23.2609	-17.3341	-16.7759	-17.592
55.2	-29.3484	-32.183	-20.964	-28.6931	-23.5118	-29.1678	-30.4854	-30.6279		55.2	3.78224	-16.2343	-24.1775	-21.6952	-26.9337	-24.2121	-24.0262	-27.5691		55.2	8.49236	-13.3319	-17.0575	-16.2614	-23.7015	-19.6154	-18.7618	-19.0689
55.4	-30.2225	-32.6299	-19.9728	-29.362	-25.6237	-29.4534	-31.1236	-30.7838		55.4	3.22725	-16.4071	-25.4662	-23.2754	-29.8242	-25.1422	-26.1285	-29.7291		55.4	8.69888	-13.832	-18.5499	-17.9931	-24.5752	-21.0553	-21.9446	-19.59
55.6	-32.1944	-32.4837	-21.0437	-30.8902	-27.0746	-29.6378	-32.2863	-30.9331		55.6	2.92848	-18.3326	-25.4359	-25.5712	-30.7771	-26.8912	-27.0432	-30.7588		55.6	9.14261	-14.5534	-21.0779	-20.7723	-26.3242	-23.2846	-23.7294	-18.9819
55.8	-32.5566	-31.434	-23.148	-33.9226	-27.3656	-31.366	-33.5925	-31.4142		55.8	3.37259	-20.8934	-25.6012	-26.2701	-31.9378	-28.7107	-28.0826	-30.9511		55.8	8.87667	-16.64	-22.6911	-22.2055	-27.5878	-25.6015	-23.9586	-19.7467
56	-30.4517	-30.6336	-24.9489	-34.6735	-26.9693	-33.7009	-33.6179	-33.3745		56	2.8857	-22.8421	-26.7224	-26.4991	-32.8825	-29.9913	-30.3093	-31.8152		56	8.07526	-16.6002	-23.5692	-23.9615	-29.3588	-25.6778	-24.9413	-22.2036
56.2	-28.803	-30.9738	-28.4567	-35.0047	-25.3475	-34.271	-33.1336	-35.5167		56.2	2.08148	-24.3816	-26.6598	-27.5766	-31.8093	-30.9905	-31.2465	-31.7497		56.2	7.87725	-15.6159	-25.1532	-26.3056	-31.4338	-25.7182	-25.6911	-23.3963
56.4	-26.9931	-31.1431	-31.1051	-35.9812	-23.0879	-33.643	-32.2209	-37.3213		56.4	2.2993	-26.4875	-25.9891	-29.5601	-31.7078	-31.1827	-31.5771	-30.477		56.4	8.20605	-16.787	-27.618	-26.6832	-32.9267	-26.8704	-25.386	-24.85
56.6	-24.0771	-30.5286	-30.3182	-35.7657	-20.4499	-33.7343	-30.0196	-37.5641		56.6	1.51102	-27.4583	-26.6567	-30.5244	-32.8007	-31.1935	-32.6947	-29.1501		56.6	7.97724	-17.3357	-27.6831	-25.1417	-33.3684	-27.3199	-26.6727	-27.5959
56.8	-22.8521	-30.2355	-29.1338	-33.3139	-18.6204	-33.3966	-29.1696	-36.238		56.8	0.909353	-26.5234	-27.1281	-30.7919	-33.5424	-31.2197	-32.5532	-28.6758		56.8	9.16102	-16.6186	-26.7949	-25.595	-33.4656	-27.3972	-27.9721	-28.3465
57	-23.1288	-29.2094	-27.356	-31.2962	-18.573	-31.4796	-28.9709	-34.0456		57	1.27941	-26.5621	-25.8128	-32.0606	-33.899	-31.3033	-31.419	-28.1074		57	11.3054	-16.7072	-26.2283	-26.4966	-33.041	-28.0598	-27.6937	-27.234
57.2	-22.3519	-26.7314	-23.5054	-30.8767	-17.3877	-29.1167	-26.8501	-31.7258		57.2	1.26654	-26.6358	-24.8262	-31.8453	-33.9546	-31.4779	-32.0048	-27.7021		57.2	10.7622	-16.0893	-24.9656	-25.5977	-30.9999	-28.664	-27.1994	-27.3027
57.4	-20.8612	-24.1393	-20.4603	-28.55	-15.5227	-27.2929	-24.3173	-28.1766		57.4	2.53187	-26.2376	-25.2056	-29.1637	-33.1646	-30.6324	-31.4999	-27.5247		57.4	9.6882	-14.5573	-22.827	-24.4239	-28.8424	-27.9601	-27.2584	-26.6486
57.6	-19.2554	-21.8022	-18.8039	-26.1033	-15.1012	-24.5631	-22.6123	-25.7896		57.6	4.54175	-26.2068	-24.6541	-27.7889	-31.5713	-29.37	-29.1431	-27.671		57.6	9.92068	-13.3798	-21.6151	-24.5042	-27.2859	-26.0854	-26.2161	-24.5906
57.8	-17.061	-19.1319	-16.4709	-25.5489	-14.5415	-19.4843	-20.2454	-24.9649		57.8	4.25286	-26.8075	-23.0793	-26.8061	-29.9312	-27.4297	-28.1676	-26.7248		57.8	9.71851	-12.3728	-20.7132	-22.727	-24.8286	-23.9077	-24.9262	-24.7968
58	-14.4772	-15.9042	-14.3201	-23.8819	-11.5532	-14.9664	-16.2538	-23.6457		58	3.17529	-26.4246	-21.7433	-23.3188	-28.3628	-24.4448	-26.5054	-23.6139		58	8.3085	-11.7012	-19.5532	-20.0964	-21.751	-22.4351	-23.8977	-23.7807
58.2	-12.08	-12.4081	-12.8119	-19.3935	-10.0021	-11.7703	-13.859	-20.0496		58.2	3.72295	-26.5368	-20.0696	-19.8339	-27.2391	-20.8973	-22.8772	-20.9262		58.2	8.79798	-12.3492	-18.8064	-19.4693	-20.3886	-19.9027	-22.3827	-21.0062
58.4	-9.60888	-9.32811	-10.5815	-16.5308	-8.51575	-8.8924	-13.6599	-16.2801		58.4	2.57251	-25.2462	-17.4655	-17.1205	-25.5114	-18.6056	-20.6734	-19.1416		58.4	10.2998	-11.9009	-17.6207	-17.952	-18.3569	-17.4329	-20.6384	-19.282
58.6	-6.64076	-6.964	-8.44415	-13.2454	-5.14856	-6.53938	-11.3357	-13.1612		58.6	1.08424	-21.9741	-14.3997	-13.5984	-22.6866	-15.9738	-18.7594	-15.6265		58.6	11.0847	-9.60565	-15.921	-15.9445	-14.2711	-15.6894	-18.4398	-17.1339
58.8	-3.56876	-3.99495	-6.83072	-8.29144	-2.25063	-6.0593	-7.19935	-8.16847		58.8	1.98561	-19.183	-10.6827	-10.5146	-20.0756	-13.0147	-15.6154	-11.945		58.8	10.4616	-7.26771	-14.2407	-14.2187	-11.0352	-13.315	-15.9542	-13.5235
59	-0.809073	-1.58959	-4.69185	-5.46619	-1.19747	-5.72264	-5.53845	-2.85396		59	3.89041	-15.3963	-8.51796	-8.4066	-17.0973	-11.5891	-14.1784	-10.112		59	10.619	-4.78729	-11.7361	-11.3184	-7.503	-10.8151	-13.2059	-12.1704
59.2	1.57799	0.0887328	-3.02915	-3.83355	0.185808	-4.54105	-4.02798	-0.939467		59.2	4.06432	-9.76121	-6.35206	-6.61754	-12.4479	-10.4045	-13.5083	-7.24088		59.2	11.0459	-1.51384	-7.82156	-7.24811	-3.30386	-8.88678	-11.1498	-12.0349
59.4	2.99931	1.9525	-2.16025	-1.39038	-0.0768467	-2.8602	-0.397046	-1.16105		59.4	3.78575	-6.14224	-3.09039	-5.23349	-8.98215	-7.77591	-11.7752	-4.31094		59.4	10.4038	0.862271	-5.59284	-5.49624	-0.774348	-5.91079	-8.9737	-11.4231
59.6	4.14834	3.52923	-1.02849	0.640529	-1.4635	-1.19654	0.429513	-0.397772		59.6	3.75499	-3.65418	-0.670135	-3.4348	-8.45309	-5.79152	-10.5639	-3.56911		59.6	9.70264	1.14712	-3.70243	-3.68139	-0.607821	-3.89033	-6.79656	-11.4809
59.8	5.91386	3.99334	0.897694	1.76246	-1.47409	0.282208	-0.966145	-1.14781		59.8	3.25762	-0.0387275	0.879194	-1.5798	-6.55652	-4.8535	-9.87838	-3.02576		59.8	10.128	2.23499	-0.664236	-1.66964	-0.874925	-3.8669	-5.76782	-10.6324
60	6.46863	4.87595	2.4109	3.51938	-0.88992	2.1194	-0.672348	-2.66029		60	2.11456	0.641124	3.40898	-0.266006	-5.35313	-2.34901	-8.03215	-2.45976		60	10.4489	3.61874	1.16331	-1.74165	-2.24904	-2.66985	-5.22065	-8.61838
60.2	6.02121	5.78619	4.21572	4.96155	-0.50336	2.62304	0.198593	-2.67352		60.2	1.54274	-0.264842	4.69389	0.541336	-7.74801	0.141384	-6.04967	-3.25911		60.2	9.79926	4.39606	1.76897	-1.41161	-3.04697	-1.44484	-3.28022	-7.42815
60.4	5.67285	6.32664	5.39011	6.21662	1.21158	2.83471	0.273425	-0.932744		60.4	2.27709	1.16961	4.95215	1.82925	-9.25292	0.300027	-5.0769	-3.41455		60.4	9.68844	4.62926	3.60757	0.165622	-2.11893	-2.61094	-1.70708	-6.50166
60.6	5.21968	7.28934	5.88603	6.84982	3.37617	3.73132	1.01471	0.100325		60.6	2.64225	0.674896	5.80526	2.91283	-8.49216	-0.240942	-5.53758	-1.84812		60.6	10.0624	5.02423	4.35625	1.43504	-0.613473	-3.10101	-2.03626	-5.7349
60.8	4.05163	8.57929	6.33703	6.08455	2.99295	4.97695	1.68534	0.416659		60.8	2.56415	-0.733769	4.94481	3.1661	-9.4909	0.563338	-6.22886	-1.54099		60.8	10.3679	5.41705	3.59112	1.14947	1.01584	-1.76185	-1.6213	-6.76053
61	3.83958	8.48467	5.63272	5.81453	2.10972	4.9625	1.81857	0.949111		61	2.59729	1.04316	4.01848	3.01151	-10.823	0.718783	-7.31634	-1.44504		61	9.45812	4.87929	3.71682	2.29259	1.91871	-1.71967	-1.89863	-8.95789
61.2	5.07458	7.87946	4.36723	5.73746	1.38342	4.92693	1.14672	0.825508		61.2	2.49286	2.21977	4.04754	2.93033	-10.6385	-0.502196	-9.12169	-0.422318		61.2	8.81398	3.96242	2.7607	3.29943	1.65725	-1.90528	-4.3494	-10.1961
61.4	5.75277	7.38854	4.02348	4.52013	0.265572	4.30692	-0.488265	-0.887883		61.4	1.47153	1.82238	4.30435	2.20435	-10.5645	0.0311459	-10.094	-0.87906		61.4	9.26748	4.40061	1.71914	3.29356	0.802195	-0.823763	-6.53489	-10.7882
61.6	5.91671	6.37252	4.02185	3.83348	-0.938118	2.34492	-1.70403	-2.54985		61.6	0.977318	3.20649	4.99078	1.57597	-12.0068	2.07953	-10.325	-3.1096		61.6	9.33432	4.78182	2.54954	2.77141	-0.546537	0.0540013	-7.90064	-11.9666
61.8	6.66948	5.49212	2.9578	5.5118	0.127747	0.660193	-2.76158	-3.72556		61.8	0.595903	3.90829	6.00228	1.84239	-14.3184	1.14679	-10.59	-4.26128		61.8	9.36312	4.08118	2.50988	4.54955	-2.42056	-0.328013	-9.81104	-12.6056
62	7.40972	4.94853	2.82787	5.58798	1.35353	0.542906	-4.54041	-6.02605		62	0.46165	3.37179	5.92341	1.93183	-15.7365	-1.78428	-10.6849	-5.23498		62	10.3461	4.44326	1.37634	4.70356	-3.17047	-0.495048	-11.0316	-13.2634
62.2	7.34745	4.60393	2.78758	4.77012	2.08503	0.386298	-6.1108	-8.17589		62.2	0.976356	4.92184	6.0891	1.75053	-16.7753	-2.14715	-12.0404	-6.59819		62.2	11.0958	5.19559	2.87863	1.58946	-3.18102	-2.20774	-12.1422	-14.0781
62.4	7.82297	4.75407	2.90184	5.4437	2.91919	-0.152625	-6.83784	-9.13998		62.4	2.49038	5.4964	5.18219	2.37087	-19.1658	-3.05584	-14.2121	-6.1061		62.4	11.391	4.745	4.14737	0.0669279	-4.12168	-4.70537	-13.5661	-16.0589
62.6	8.40684	5.7825	3.47196	5.53222	2.98505	-0.19173	-8.19907	-11.0741		62.6	3.72885	4.22587	2.83359	2.6966	-21.9759	-5.87808	-15.5321	-5.77544		62.6	11.8445	4.52851	3.3731	-0.923453	-4.56463	-6.59579	-13.6251	-17.7599
62.8	8.32164	5.95281	3.38669	3.31233	1.79681	-1.19301	-9.32414	-13.6135		62.8	4.24369	4.3753	2.56853	1.62043	-24.5661	-5.83348	-17.1286	-7.02912		62.8	11.1361	4.34987	3.06602	-3.81335	-4.03565	-8.32113	-13.2858	-19.2575
63	7.34116	6.84908	2.41336	1.96413	0.485582	-3.18289	-10.6995	-15.184		63	3.95631	4.72721	3.372	0.743034	-28.3907	-3.93916	-20.19	-8.11095		63	10.5398	3.5027	2.88478	-4.89806	-4.52681	-9.76305	-13.8735	-20.7685
63.2	6.60475	7.20163	2.36109	1.78451	-0.206547	-5.21395	-12.623	-16.4588		63.2	3.11171	2.78851	2.98067	0.422582	-32.704	-4.50275	-21.4823	-8.59184		63.2	11.0052	3.74028	0.163398	-2.63559	-6.21111	-9.39852	-14.1641	-22.3196
63.4	6.7556	6.67552	2.2011	0.655861	-1.61804	-6.46673	-14.958	-18.178		63.4	2.45164	2.13268	3.55849	-0.698011	-36.5829	-5.20707	-22.6826	-10.5475		63.4	10.1934	4.87996	-2.43125	-2.32088	-6.88492	-9.22142	-14.7273	-22.9842
63.6	6.60822	6.00094	0.543196	-0.0593459	-3.12891	-7.79499	-17.8899	-19.4986		63.6	1.00532	4.00617	4.1188	-3.03152	-39.9452	-5.71084	-26.0011	-13.3071		63.6	9.12145	5.42653	-1.99659	-2.24924	-7.9932	-9.93725	-17.8086	-24.0152
[truncated: 157 more rows]

## Sheet: QEFS
Temperature	QEFS 1700uM (No protein)	QEFS 1700uM	QEFS 850uM	QEFS 425uM	QEFS 212.5uM	QEFS 106.25uM	QEFS 53.125uM	QEFS 26.5625uM		Temperature	QEFS 1700uM (No protein)	QEFS 1700uM	QEFS 850uM	QEFS 425uM	QEFS 212.5uM	QEFS 106.25uM	QEFS 53.125uM	QEFS 26.5625uM		Temperature	QEFS 1700uM (No protein)	QEFS 1700uM	QEFS 850uM	QEFS 425uM	QEFS 212.5uM	QEFS 106.25uM	QEFS 53.125uM	QEFS 26.5625uM
[truncated: 351 more rows]

[truncated: 36 more sheets: PEFS, VEFS, TEFS, SEFS, EEFS, GEFS, DEFS, AEFS, CEFS, NEFS, MEFS, LEFS, FEFS, XEFS_YEFS, WEFS, YXFS_control (No peptide), YGFS, YXFS_YEFS, YLFS, YIFS …]
